# Supplementary material for: Linear plasmids in Klebsiella and other Enterobacteriaceae
Source: Microb Genom. 2022 Apr 13;8(4):000807. doi: 10.1099/mgen.0.000807 (PMC9453081; doi:10.1099/mgen.0.000807)
Supplement: Supplementary material 2 [file mgen-8-0807-s002.xlsx]

## Sheet: Contents
Table S1: Details of all linear plasmids described in this study.
Table S2: Details of panaroo pangenome analysis.
Table S3: Presence/absence of all genes in each linear plasmids.
Table S4: Gene annotation details for annotations in representative plasmids, including PFAM hits and hits to Enterobacteriaceae.
Table S5: Accessions for genes included in toxin-antitoxin trees for Figure S4, includes details of species and strain for each gene.

## Sheet: Table S1
Sample ID	strain name	citation	discovery method	species	species (Genbank)	species (PathogenWatch)	strain country	strain year	strain source	source simple	strain ST	phylogroup	Plasmid length	Plasmid depth	Palindromic repeat length	GC	Num CDS	Percentage of softclipped reads to linear plasmid	Percentage of softclipped reads to circular plasmid	Whole-plasmid long reads	biosample	read accession	linear plasmid assembly accession	NCTC/strain accession
1194/11	1194/11 (IAL 3063, SISGEN ABBF09B)	bueno2013;cerdeira2016	assembly graph structure (inhouse data)	Klebsiella pneumoniae	Klebsiella pneumoniae	Klebsiella pneumoniae	Brazil	2011	urine	human	ST340	B	23769	3.33	489	27.817	35	15.6	100	72	SAMN05193406	SRR17172564	CP089433	IAL 3063 (note, deposited in Alfred Lutz Institute)
SRR2098778	NA	davis2015	assembly graph structure (public data)	Klebsiella pneumoniae	Klebsiella pneumoniae	Klebsiella pneumoniae	USA	2012	Retail pork	food	ST1573-3LV	A	34088	32.8	1183	34.914	47	NA	NA	NA	SAMN03853251	SRR2098778	NA	NA
INF019	INF019	gorrie2017;gorrie2018	assembly graph structure (inhouse data)	Klebsiella pneumoniae	Klebsiella pneumoniae	Klebsiella pneumoniae	Australia	2013	urine	human	ST20	A	33875	5.08	1217	34.75	46	3.8	96.9	10	SAMEA3356962	ERR1023752	CP083799	NCTC 14641
INF007	INF007	gorrie2017;gorrie2018	assembly graph structure (inhouse data)	Klebsiella pneumoniae	Klebsiella pneumoniae	Klebsiella pneumoniae	Australia	2013	urine	human	ST1449	D	42522	3.15	1094	34.878	59	2.7	98.7	105	SAMEA3356951	ERR1023743	LR890180	NCTC 14642
KSB2_3A	KSB2_3A	gorrie2017;gorrie2018	assembly graph structure (inhouse data)	Klebsiella variicola	Klebsiella variicola	Klebsiella variicola	Australia	2014	rectal swab	human	ST386	A	34034	4.7	1061	35.084	46	0.6	98.4	98	SAMEA3357388	ERR1023677	LR890250	NCTC 14643
KSB1_9E	KSB1_9E	gorrie2017;gorrie2018	assembly graph structure (inhouse data)	Klebsiella pneumoniae	Klebsiella pneumoniae	Klebsiella pneumoniae	Australia	2013	throat	human	ST359	E	33807	7.35	680	33.951	57	2.1	96.9	16	SAMEA3357330	ERR1023633	CP083770	NCTC 14644
KSB1_10B	KSB1_10B	gorrie2017;gorrie2018	assembly graph structure (inhouse data)	Klebsiella variicola	Klebsiella variicola	Klebsiella variicola	Australia	2013	rectal swab	human	ST641	E	32020	4.53	670	34.356	51	3.2	94.7	258	SAMEA3357303	ERR1015306	LR890701	NCTC 14645
INF345	INF345	gorrie2017;gorrie2018	assembly graph structure (inhouse data)	Klebsiella variicola	Klebsiella variicola	Klebsiella variicola	Australia	2014	wound	human	ST347	E	31976	4.23	663	33.777	52	14.6	92.3	429	SAMEA3357235	ERR1008792	LR890402	NCTC 14646
INF352	INF352	gorrie2017;gorrie2018	assembly graph structure (inhouse data)	Klebsiella variicola	Klebsiella variicola	Klebsiella variicola	Australia	2014	wound	human	ST347	E	31974	4.68	663	33.78	52	32.4	98.6	613	SAMEA3357250	ERR1015285	CP083793	NCTC 14647
KSB2_6C	KSB2_6C	gorrie2017;gorrie2018	assembly graph structure (inhouse data)	Klebsiella pneumoniae	Klebsiella pneumoniae	Klebsiella pneumoniae	Australia	2014	rectal swab	human	ST37	C	44303	2.74	650	35.076	59	1.3	100	68	SAMEA3357427	ERR1023695	CP083785	NCTC 14648
INF118	INF118	gorrie2017;gorrie2018	assembly graph structure (inhouse data)	Klebsiella pneumoniae	Klebsiella pneumoniae	Klebsiella pneumoniae	Australia	2013	wound	human	ST3073	E	33739	3.93	649	33.865	55	5.6	96.7	45	SAMEA3357001	ERR1008677	CP083778	NCTC 14649
INF102	INF102	gorrie2017;gorrie2018	assembly graph structure (inhouse data)	Klebsiella pneumoniae	Klebsiella pneumoniae	Klebsiella pneumoniae	Australia	2013	urine	human	ST27	C	43177	2.68	617	35.113	62	1.5	100	17	SAMEA3356970	ERR1008661	LR890730	NCTC 14650
INF346	INF346	gorrie2017;gorrie2018	assembly graph structure (inhouse data)	Klebsiella pneumoniae	Klebsiella pneumoniae	Klebsiella pneumoniae	Australia	2014	sputum	human	ST37	C	44303	2.43	610	35.076	59	5.8	100	96	SAMEA3357237	ERR1008793	LR890645	NCTC 14651
ERR315152	NA	henson2017	assembly graph structure (public data)	Klebsiella africana	Klebsiella africana	Klebsiella africana	Kenya	2013	blood	human	ST2831-1LV	D	38179	8.65	1178	35.215	60	NA	NA	NA	SAMEA2051576	ERR315152	NA	NA
ERR315157	NA	henson2017	assembly graph structure (public data)	Klebsiella pneumoniae	Klebsiella pneumoniae	Klebsiella pneumoniae	Kenya	2013	blood	human	ST3	D	44088	15.2	1139	35.533	62	NA	NA	NA	SAMEA2050910	ERR315157	NA	NA
ERR319506	NA	henson2017	assembly graph structure (public data)	Klebsiella pneumoniae	Klebsiella pneumoniae	Klebsiella pneumoniae	Kenya	2013	blood	human	ST290	D	43508	23.6	1137	34.813	64	NA	NA	NA	SAMEA2054548	ERR319506	NA	NA
ERR319573	NA	henson2017	assembly graph structure (public data)	Klebsiella pneumoniae	Klebsiella pneumoniae	Klebsiella pneumoniae	Kenya	2013	blood	human	ST290	D	43462	16.4	1114	34.804	66	NA	NA	NA	SAMEA2054625	ERR319573	NA	NA
ERR319558	NA	henson2017	assembly graph structure (public data)	Klebsiella pneumoniae	Klebsiella pneumoniae	Klebsiella pneumoniae	Kenya	2013	blood	human	ST2802	C	37969	20.7	681	34.43	59	NA	NA	NA	SAMEA2053918	ERR319558	NA	NA
ERR486506	NA	moradigaravand2017	assembly graph structure (public data)	Klebsiella pneumoniae	Klebsiella pneumoniae	Klebsiella pneumoniae	UK	2014	blood	human	ST42	C	37832	4.08	674	34.79	57	NA	NA	NA	SAMEA2273873	ERR486506	NA	NA
ERR486758	NA	moradigaravand2017	assembly graph structure (public data)	Klebsiella pneumoniae	Klebsiella pneumoniae	Klebsiella pneumoniae	UK	2014	blood	human	ST340	C	42213	4.95	511	34.877	57	NA	NA	NA	SAMEA2273594	ERR486758	NA	NA
SRR5878378	NA	smit2018	assembly graph structure (public data)	Klebsiella pneumoniae	Klebsiella pneumoniae	Klebsiella pneumoniae	Cambodia	2013	Cambodian neonatal unit	human	ST2714	D	44462	4.73	1101	35.455	66	NA	NA	NA	SAMN07422288	SRR5878378	NA	NA
SRR5877468	NA	smit2018	assembly graph structure (public data)	Klebsiella pneumoniae	Klebsiella pneumoniae	Klebsiella pneumoniae	Cambodia	2013	Cambodian neonatal unit	human	ST283	E	32433	4.48	703	34.14	53	NA	NA	NA	SAMN07421141	SRR5877468	NA	NA
SRR5877454	NA	smit2018	assembly graph structure (public data)	Klebsiella pneumoniae	Klebsiella pneumoniae	Klebsiella pneumoniae	Cambodia	2017	Cambodian neonatal unit	human	ST283	E	32431	5.19	702	34.136	53	NA	NA	NA	SAMN07421094	SRR5877454	NA	NA
ERR276984	NA	stoesser2013	assembly graph structure (public data)	Klebsiella pneumoniae	Klebsiella pneumoniae	Klebsiella pneumoniae	UK	2013	human	human	ST105	B	24313	5.12	642	27.918	36	NA	NA	NA	SAMEA1905027	ERR276984	NA	NA
ERR276988	NA	stoesser2013	assembly graph structure (public data)	Klebsiella pneumoniae	Klebsiella pneumoniae	Klebsiella pneumoniae	UK	2013	human	human	ST105	B	24175	5.1	573	27.78	36	NA	NA	NA	SAMEA1905062	ERR276988	NA	NA
CP026380.1	N17-509		sequence homology, BLAST	Salmonella enterica serovar Senftenberg	Salmonella enterica serovar Senftenberg	Salmonella enterica serovar Senftenberg	Switzerland	2017	NA	NA	ST217	A	29060	NA	2044	36.48	28	NA	NA	NA	NA	NA	NA	NA
pBSSB1	404ty		sequence homology, BLAST	Salmonella enterica serovar Typhi	Salmonella enterica serovar Typhi	no chromosome available	UK	2007	NA	NA	NA	A	27037	NA	1229	36.6	33	NA	NA	NA	NA	NA	NA	NA
CP023444.1	CCUG 70747		sequence homology, BLAST	Klebsiella pneumoniae	Klebsiella pneumoniae	Klebsiella pneumoniae	Sweden	2013	wound	human	ST17	A	32873	NA	1153	35.09	38	NA	NA	NA	NA	NA	NA	NA
CP030875.1	X13		sequence homology, BLAST	Klebsiella (Raoultella) ornithinolytica	Raoultella sp. X13	Klebsiella (Raoultella) ornithinolytica	China	2015	heavy metal polluted soil	water	NA	D	43768	NA	1097	34.9	56	NA	NA	NA	NA	NA	NA	NA
CP018673.1	CAV1217		sequence homology, BLAST	Klebsiella pneumoniae	Klebsiella pneumoniae	Klebsiella pneumoniae	USA	2010	Urine	human	ST340	D	44015	NA	1074	35	59	NA	NA	NA	NA	NA	NA	NA
CP024432.1	DA48896		sequence homology, BLAST	Klebsiella pneumoniae	Klebsiella pneumoniae	Klebsiella pneumoniae	Pakistan	2015	Trachaeal secretion	human	ST147	D	45291	NA	962	34.73	62	NA	NA	NA	NA	NA	NA	NA
CP065692.1	FDAARGOS_892		sequence homology, BLAST	Enterobacter asburiae	Enterobacter asburiae	Enterobacter asburiae	NA	NA	NA	NA	NA	D	44679	NA	943	35.43	62	NA	NA	NA	NA	NA	NA	NA
CP011864.1	ATCC 35953		sequence homology, BLAST	Enterobacter asburiae	Enterobacter asburiae	Enterobacter asburiae	NA	2014	NA	NA	NA	D	44645	NA	943	35.42	57	NA	NA	NA	NA	NA	NA	NA
CP030069.1	IA565		sequence homology, BLAST	Klebsiella pneumoniae	Klebsiella pneumoniae	Klebsiella pneumoniae	USA	1981	urine	human	ST105	D	42064	NA	917	35.22	55	NA	NA	NA	NA	NA	NA	NA
LR991487.1	NA		sequence homology, BLAST	Klebsiella pneumoniae	Klebsiella pneumoniae	no chromosome available	NA	NA	NA	NA	NA	E	34017	NA	695	34.01	55	NA	NA	NA	NA	NA	NA	NA
CP023136.2	KpvK54		sequence homology, BLAST	Klebsiella pneumoniae	Klebsiella pneumoniae subsp. pneumoniae	Klebsiella pneumoniae	UK	2017	Pus	human	ST3813	E	31074	NA	679	34.52	0	NA	NA	NA	NA	NA	NA	NA
CP026209.1	ECONIH5		sequence homology, BLAST	Escherichia coli	Escherichia coli	Escherichia coli	USA	2015	NA	NA	NA	D	42693	NA	644	34.67	57	NA	NA	NA	NA	NA	NA	NA
CP027797.1	EL1		sequence homology, BLAST	Serratia marcescens	Serratia marcescens	Serratia marcescens	USA	2002	marine	water	NA	C	38997	NA	638	34.31	47	NA	NA	NA	NA	NA	NA	NA
CP027799.1	KS10		sequence homology, BLAST	Serratia marcescens	Serratia marcescens	Serratia marcescens	USA	2006	marine	water	NA	C	38978	NA	621	34.3	47	NA	NA	NA	NA	NA	NA	NA
CP019901.1	GODA		sequence homology, BLAST	Klebsiella (Raoultella) planticola	Raoultella planticola	Klebsiella (Raoultella) planticola	Taiwan	2016	blood	human	NA	E	33315	NA	606	33.82	52	NA	NA	NA	NA	NA	NA	NA
AP022272.1	WP8-W19-CRE-01		sequence homology, BLAST	Klebsiella (Raoultella) ornithinolytica	Raoultella ornithinolytica	Klebsiella (Raoultella) ornithinolytica	Japan	2019	wastewater treatment plant effluent	water	NA	C	41197	NA	603	34.86	50	NA	NA	NA	NA	NA	NA	NA
CP011660.1	CAV1176		sequence homology, BLAST	Enterobacter hormaechei	Enterobacter hormaechei	Enterobacter hormaechei	USA	2010	Perirectal	human	NA	C	37297	NA	598	34.52	44	NA	NA	NA	NA	NA	NA	NA
CP026187.1	ENNIH2		sequence homology, BLAST	Phytobacter diazotrophicus	Enterobacteriaceae bacterium ENNIH2	Phytobacter diazotrophicus	USA	2016	NA	NA	NA	E	32224	NA	544	34.19	48	NA	NA	NA	NA	NA	NA	NA
CP018349.1	CAV1417		sequence homology, BLAST	Klebsiella pneumoniae	Klebsiella pneumoniae	Klebsiella pneumoniae	USA	2011	Urine/Genitourinary	human	ST340	D	43482	NA	542	34.92	59	NA	NA	NA	NA	NA	NA	NA
CP021954.1	AR_0148		sequence homology, BLAST	Klebsiella pneumoniae	Klebsiella pneumoniae	Klebsiella pneumoniae	NA	NA	NA	NA	ST11	C	42816	NA	530	34.72	51	NA	NA	NA	NA	NA	NA	NA
CP031139.1	CFSAN064035		sequence homology, BLAST	Escherichia coli	Escherichia coli	Escherichia coli	UK	NA	biological fluid	human	ST448	B	25446	NA	512	28.1	33	NA	NA	NA	NA	NA	NA	NA
CP035199.1	LH375		sequence homology, BLAST	Klebsiella pneumoniae	Klebsiella pneumoniae	Klebsiella pneumoniae	Laos	2012	stool	human	ST1315	C	43433	NA	485	35.07	51	NA	NA	NA	NA	NA	NA	NA
CP032206.1	AR_0109		sequence homology, BLAST	Klebsiella pneumoniae	Klebsiella pneumoniae	Klebsiella pneumoniae	NA	NA	NA	NA	ST340	C	42202	NA	419	34.88	50	NA	NA	NA	NA	NA	NA	NA
CP039278.1	12-0523		sequence homology, BLAST	Salmonella enterica serovar Oranienburg	Salmonella enterica serovar Oranienburg	Salmonella enterica serovar Oranienburg	Canada	NA	human	human	ST23	A	28751	NA	258	36.03	39	NA	NA	NA	NA	NA	NA	NA
CP055407.1	RHBSTW-00101		sequence homology, BLAST	Enterobacter hormaechei	Enterobacter hormaechei	Enterobacter hormaechei	UK	2017	Freshwater sample from downstream of wastewater treatment plant	water	NA	C	40949	NA	125	34.84	53	NA	NA	NA	NA	NA	NA	NA
CP039307.1	Effluent_4		sequence homology, BLAST	Enterobacter cloacae	Enterobacter cloacae	Enterobacter cloacae	UK	2016	Treated sewage effluent	water	NA	D	40628	NA	118	34.61	54	NA	NA	NA	NA	NA	NA	NA
AP022082.1	WP4-S18-CRE-04		sequence homology, BLAST	Klebsiella pneumoniae	Klebsiella pneumoniae	Klebsiella pneumoniae	Japan	2018	wastewater treatment plant effluent	water	ST29	C	41162	NA	102	34.81	47	NA	NA	NA	NA	NA	NA	NA
KX833210.1	Ty031		sequence homology, BLAST	Salmonella enterica serovar Typhi	Salmonella enterica serovar Typhi	no chromosome available	Thailand	1986	NA	NA	NA	C	40835	NA	74	34.92	53	NA	NA	NA	NA	NA	NA	NA
CP055585.1	RHBSTW-00110		sequence homology, BLAST	Citrobacter freundii	Citrobacter freundii	Citrobacter freundii	UK	2017	Freshwater sample from downstream of wastewater treatment plant	water	NA	C	40792	NA	63	34.63	52	NA	NA	NA	NA	NA	NA	NA
CP055423.1	RHBSTW-00862		sequence homology, BLAST	Citrobacter freundii	Citrobacter freundii	Citrobacter freundii	UK	2017	Wastewater effluent sample	water	ST48	C	40792	NA	63	34.63	52	NA	NA	NA	NA	NA	NA	NA
CP055590.1	RHBSTW-00084		sequence homology, BLAST	Citrobacter freundii	Citrobacter freundii	Citrobacter freundii	UK	2017	Wastewater effluent sample	water	ST150	C	40792	NA	63	34.63	52	NA	NA	NA	NA	NA	NA	NA
CP067279.1	ABW_S22		sequence homology, BLAST	Escherichia coli	Escherichia coli	Escherichia coli	Switzerland	2015	waste water	water	ST215	A	31170	NA	58	34.71	41	NA	NA	NA	NA	NA	NA	NA
CP038597.1	178575		sequence homology, BLAST	Salmonella enterica serovar Hadar	Salmonella enterica serovar Hadar	Salmonella enterica serovar Hadar	Canada	NA	NA	NA	ST33	A	32512	NA	0	34.87	42	NA	NA	NA	NA	NA	NA	NA
CP039272.1	CFSAN004025		sequence homology, BLAST	Salmonella enterica serovar Senftenberg	Salmonella enterica serovar Senftenberg	Salmonella enterica serovar Senftenberg	Mexico	2003	fish meal	animal	ST14	A	29873	NA	0	35.7	38	NA	NA	NA	NA	NA	NA	NA
CP038605.1	GTA-FD-2016-MI-02533-2		sequence homology, BLAST	Salmonella enterica serovar Senftenberg	Salmonella enterica serovar Senftenberg	Salmonella enterica serovar Senftenberg	Canada	2017	food	food	ST217	A	26170	NA	0	36.26	29	NA	NA	NA	NA	NA	NA	NA
CP038609.1	GTA-FD-2016-MI-02533-3		sequence homology, BLAST	Salmonella enterica serovar Senftenberg	Salmonella enterica serovar Senftenberg	Salmonella enterica serovar Senftenberg	Canada	2017	food	food	ST217	A	26170	NA	0	36.26	29	NA	NA	NA	NA	NA	NA	NA
CP039280.1	GTA-FD-2016-MI-02533-1		sequence homology, BLAST	Salmonella enterica serovar Senftenberg	Salmonella enterica serovar Senftenberg	Salmonella enterica serovar Senftenberg	Canada	2017	food	food	ST217	A	26170	NA	0	36.26	29	NA	NA	NA	NA	NA	NA	NA
CP038592.1	SA20061017		sequence homology, BLAST	Salmonella enterica serovar Senftenberg	Salmonella enterica serovar Senftenberg	Salmonella enterica serovar Senftenberg	Canada	2006	Avian	animal	ST14	A	33119	NA	0	35	43	NA	NA	NA	NA	NA	NA	NA
CP038594.1	SA20130280		sequence homology, BLAST	Salmonella enterica serovar Senftenberg	Salmonella enterica serovar Senftenberg	Salmonella enterica serovar Senftenberg	Canada	2012	Avian	animal	ST14	A	33103	NA	0	35.01	43	NA	NA	NA	NA	NA	NA	NA
CP038602.1	1134749		sequence homology, BLAST	Salmonella enterica serovar Senftenberg	Salmonella enterica serovar Senftenberg	Salmonella enterica serovar Senftenberg	Canada	NA	NA	NA	ST14	A	30148	NA	0	36.41	36	NA	NA	NA	NA	NA	NA	NA
CP041954.1	KP2		sequence homology, BLAST	Klebsiella pneumoniae	Klebsiella pneumoniae	Klebsiella pneumoniae	USA	2017	urine	human	ST16	B	22424	NA	0	27.81	29	NA	NA	NA	NA	NA	NA	NA
CP034775.1	ATCC BAA-664		sequence homology, BLAST	Salmonella enterica serovar Braenderup	Salmonella enterica serovar Braenderup	Salmonella enterica serovar Braenderup	NA	2015	NA	NA	ST22	B	21963	NA	0	28	29	NA	NA	NA	NA	NA	NA	NA
CP032306.1	FORC93		sequence homology, BLAST	Salmonella enterica serovar Braenderup	Salmonella enterica serovar Braenderup	Salmonella enterica serovar Braenderup	South Korea	2018	Plant	plant	ST22	B	22857	NA	0	28.25	34	NA	NA	NA	NA	NA	NA	NA
AP022489.1	STN0717-27		sequence homology, BLAST	Citrobacter portucalensis	Citrobacter portucalensis	Citrobacter portucalensis	Japan	2018	hospital sewage	water	NA	D	43729	NA	0	34.96	58	NA	NA	NA	NA	NA	NA	NA
AP022230.1	WP8-W18-CRE-04		sequence homology, BLAST	Enterobacter asburiae	Enterobacter cloacae	Enterobacter asburiae	Japan	2018	wastewater treatment plant effluent	water	NA	D	42731	NA	0	35	54	NA	NA	NA	NA	NA	NA	NA
CP055885.1	RHBSTW-00975		sequence homology, BLAST	Enterobacter ludwigii	Enterobacter sp. RHBSTW-00975	Enterobacter ludwigii	UK	2017	Wastewater influent sample	water	NA	D	43121	NA	0	35.42	60	NA	NA	NA	NA	NA	NA	NA
CP050070.1	35		sequence homology, BLAST	Klebsiella aerogenes	Klebsiella aerogenes	Klebsiella aerogenes	Switzerland	2019	water	water	ST189	D	40745	NA	0	34.64	55	NA	NA	NA	NA	NA	NA	NA
CP040996.1	FDAARGOS_775		sequence homology, BLAST	Klebsiella pneumoniae	Klebsiella pneumoniae	Klebsiella pneumoniae	USA	NA	NA	NA	ST3	D	42105	NA	0	35.2	57	NA	NA	NA	NA	NA	NA	NA
CP068607.1	59493		sequence homology, BLAST	Klebsiella pneumoniae	Klebsiella pneumoniae	Klebsiella pneumoniae	USA	2017/2018	NA	NA	ST258	D	45912	NA	0	35.16	66	NA	NA	NA	NA	NA	NA	NA
CP055453.1	RHBSTW-00574		sequence homology, BLAST	Klebsiella pneumoniae	Klebsiella pneumoniae	Klebsiella pneumoniae	UK	2017	Freshwater sample from downstream of wastewater treatment plant	water	ST359	D	41042	NA	0	34.48	56	NA	NA	NA	NA	NA	NA	NA
CP055335.1	RHBSTW-00268		sequence homology, BLAST	Klebsiella quasipneumoniae subsp. quasipneumoniae	Klebsiella quasipneumoniae	Klebsiella quasipneumoniae subsp. quasipneumoniae	UK	2017	Freshwater sample from downstream of wastewater treatment plant	water	ST2981-4LV	D	42204	NA	0	34.37	61	NA	NA	NA	NA	NA	NA	NA
AP021975.1	WP3-W18-ESBL-02		sequence homology, BLAST	Kluyvera ascorbata_B	Klebsiella sp. WP3-W18-ESBL-02	unknown	Japan	2018	wastewater treatment plant effluent	water	NA	D	42597	NA	0	34.54	55	NA	NA	NA	NA	NA	NA	NA
CP038509.1	FARPER-219		sequence homology, BLAST	Salmonella enterica serovar Infantis	Salmonella enterica serovar Infantis	Salmonella enterica serovar Infantis	Peru	2017	liver and spleen of chicken (broiler)	animal	ST7963	D	41193	NA	0	34.55	55	NA	NA	NA	NA	NA	NA	NA
CP060514.1	SLR1_7966		sequence homology, BLAST	Salmonella enterica serovar Infantis	Salmonella enterica	Salmonella enterica serovar Infantis	Russia	NA	NA	NA	ST32	D	41605	NA	0	34.55	58	NA	NA	NA	NA	NA	NA	NA
CP060653.1	MGH279		sequence homology, BLAST	Citrobacter portucalensis	Citrobacter freundii	Citrobacter portucalensis	USA	NA	NA	NA	NA	E	31807	NA	0	33.86	51	NA	NA	NA	NA	NA	NA	NA
CP060656.1	MGH283		sequence homology, BLAST	Citrobacter portucalensis	Citrobacter freundii	Citrobacter portucalensis	USA	NA	NA	NA	NA	E	31807	NA	0	33.86	51	NA	NA	NA	NA	NA	NA	NA
CP060661.1	MGH281C		sequence homology, BLAST	Citrobacter portucalensis	Citrobacter freundii	Citrobacter portucalensis	USA	NA	NA	NA	NA	E	31807	NA	0	33.86	51	NA	NA	NA	NA	NA	NA	NA
CP060665.1	MGH281		sequence homology, BLAST	Citrobacter portucalensis	Citrobacter freundii	Citrobacter portucalensis	USA	NA	NA	NA	NA	E	31807	NA	0	33.86	51	NA	NA	NA	NA	NA	NA	NA
CP055415.1	RHBSTW-00054		sequence homology, BLAST	Klebsiella grimontii	Klebsiella grimontii	Klebsiella grimontii	UK	2017	Wastewater effluent sample	water	NA	E	30524	NA	0	34.03	49	NA	NA	NA	NA	NA	NA	NA
CP052179.1	F16KP0045		sequence homology, BLAST	Klebsiella pneumoniae	Klebsiella pneumoniae	Klebsiella pneumoniae	South Korea	2016	blood	human	ST48	E	31426	NA	0	33.81	50	NA	NA	NA	NA	NA	NA	NA
CP073058.1	MGH83		sequence homology, BLAST	Klebsiella pneumoniae	Klebsiella pneumoniae	Klebsiella pneumoniae	NA	2014	NA	NA	ST309	E	31364	NA	0	33.92	0	NA	NA	NA	NA	NA	NA	NA

## Sheet: Table S2
Gene	Non-unique Gene name	AP021975.1	AP022082.1	AP022230.1	AP022272.1	AP022489.1	1194/11	CP011660.1	CP011864.1	CP018349.1	CP018673.1	CP019901.1	CP021954.1	CP023136.2	CP023444.1	CP024432.1	CP026187.1	CP026209.1	CP026380.1	CP027797.1	CP027799.1	CP030069.1	CP030875.1	CP031139.1	CP032206.1	CP032306.1	CP034775.1	CP035199.1	CP038509.1	CP038592.1	CP038594.1	CP038597.1	CP038602.1	CP038605.1	CP038609.1	CP039272.1	CP039278.1	CP039280.1	CP039307.1	CP040996.1	CP041954.1	CP050070.1	CP052179.1	CP055335.1	CP055407.1	CP055415.1	CP055423.1	CP055453.1	CP055585.1
group_216	NA	FFEIAKHL_00025	FABHLLMK_00038	MNGBAGLM_00005	GPPCELAD_00016	JKJINBPK_00041	NA	LGCAEJLN_00037	NPEDKJED_00055	BKBOOHLP_00007	HBDDMFIA_00007	NA	FFLCAIFP_00019	NA	NA	ABELLGHP_00008	NA	KCOMCEDO_00051	NA	ACBEKHOJ_00019	AKPBLJME_00019	PEMBGCDK_00052	PACIKGKF_00054	NA	JHHEFFEJ_00016	NA	NA	OGBGPDGD_00039	CHINECCL_00050	NA	NA	NA	NA	NA	NA	NA	NA	NA	IEKFKDHL_00006	APBKKJCM_00052	NA	KEJKGMOI_00006	NA	OEBEHAIK_00053	HDKNMIKC_00019	NA	KLMMAGJG_00017	DIFJKNMO_00006	FHDGBFOP_00017
group_236	NA	FFEIAKHL_00021	FABHLLMK_00043	MNGBAGLM_00009	GPPCELAD_00013	JKJINBPK_00037	NA	LGCAEJLN_00042	NPEDKJED_00051	BKBOOHLP_00011	HBDDMFIA_00011	NA	FFLCAIFP_00014	NA	NA	ABELLGHP_00013	NA	KCOMCEDO_00047	NA	ACBEKHOJ_00014	AKPBLJME_00014	PEMBGCDK_00048	PACIKGKF_00050	NA	JHHEFFEJ_00013	NA	NA	OGBGPDGD_00041	CHINECCL_00046	NA	NA	NA	NA	NA	NA	NA	NA	NA	IEKFKDHL_00010	APBKKJCM_00048	NA	KEJKGMOI_00010	NA	OEBEHAIK_00049	HDKNMIKC_00013	NA	KLMMAGJG_00013	DIFJKNMO_00010	FHDGBFOP_00013
group_217	NA	FFEIAKHL_00022	FABHLLMK_00042	MNGBAGLM_00008	GPPCELAD_00014	JKJINBPK_00038	NA	LGCAEJLN_00041	NPEDKJED_00052	BKBOOHLP_00010	HBDDMFIA_00010	NA	FFLCAIFP_00015	NA	NA	ABELLGHP_00012	NA	KCOMCEDO_00048	NA	ACBEKHOJ_00015	AKPBLJME_00015	PEMBGCDK_00049	PACIKGKF_00051	NA	JHHEFFEJ_00014	NA	NA	OGBGPDGD_00040	CHINECCL_00047	NA	NA	NA	NA	NA	NA	NA	NA	NA	IEKFKDHL_00009	APBKKJCM_00049	NA	KEJKGMOI_00009	NA	OEBEHAIK_00050	HDKNMIKC_00014	NA	KLMMAGJG_00014	DIFJKNMO_00009	FHDGBFOP_00014
dam~~~dpnM	dam;dpnM	FFEIAKHL_00058	NA	MNGBAGLM_00030	NA	JKJINBPK_00016	NA	NA	NPEDKJED_00031	BKBOOHLP_00032	HBDDMFIA_00032	INNPMKDG_00024	NA	BIEADPPE_00039	NA	ABELLGHP_00034	FDEKMGKC_00024	KCOMCEDO_00026	NA	NA	NA	PEMBGCDK_00027	PACIKGKF_00030	NA	NA	NA	NA	NA	CHINECCL_00025	NA	NA	NA	NA	NA	NA	NA	NA	NA	IEKFKDHL_00030	APBKKJCM_00024	NA	KEJKGMOI_00031	LAILFPCN_00030	OEBEHAIK_00028	NA	KHJONMAE_00030	NA	DIFJKNMO_00031	NA
group_276	NA	FFEIAKHL_00049	FABHLLMK_00032	MNGBAGLM_00039	GPPCELAD_00022	JKJINBPK_00006	NA	NA	NPEDKJED_00021	BKBOOHLP_00042	HBDDMFIA_00042	NA	FFLCAIFP_00026	NA	NA	ABELLGHP_00045	NA	KCOMCEDO_00015	NA	NA	NA	PEMBGCDK_00019	PACIKGKF_00020	NA	JHHEFFEJ_00024	NA	NA	OGBGPDGD_00033	CHINECCL_00015	NA	NA	NA	NA	NA	NA	NA	NA	NA	IEKFKDHL_00040	APBKKJCM_00015	NA	KEJKGMOI_00040	NA	OEBEHAIK_00019	HDKNMIKC_00026	NA	KLMMAGJG_00023	DIFJKNMO_00041	FHDGBFOP_00023
group_131	NA	FFEIAKHL_00047	FABHLLMK_00034	MNGBAGLM_00041	GPPCELAD_00020	JKJINBPK_00004	NA	NA	NPEDKJED_00017	BKBOOHLP_00044	HBDDMFIA_00044	NA	FFLCAIFP_00024	NA	NA	ABELLGHP_00047	NA	KCOMCEDO_00013	NA	NA	NA	PEMBGCDK_00017	PACIKGKF_00018	NA	JHHEFFEJ_00022	NA	NA	OGBGPDGD_00035	CHINECCL_00013	NA	NA	NA	NA	NA	NA	NA	NA	NA	IEKFKDHL_00042	APBKKJCM_00013	NA	KEJKGMOI_00042	NA	OEBEHAIK_00017	HDKNMIKC_00024	NA	KLMMAGJG_00021	DIFJKNMO_00043	FHDGBFOP_00021
group_261	NA	FFEIAKHL_00055	NA	MNGBAGLM_00033	NA	JKJINBPK_00013	NA	NA	NPEDKJED_00028	BKBOOHLP_00035	HBDDMFIA_00035	INNPMKDG_00020	NA	NA	NA	ABELLGHP_00038	FDEKMGKC_00020	KCOMCEDO_00023	NA	NA	NA	NA	PACIKGKF_00027	NA	NA	NA	NA	NA	NA	NA	NA	NA	NA	NA	NA	NA	NA	NA	IEKFKDHL_00034	APBKKJCM_00021	NA	KEJKGMOI_00034	LAILFPCN_00034	OEBEHAIK_00025	NA	KHJONMAE_00034	NA	DIFJKNMO_00034	NA
group_379	NA	FFEIAKHL_00024	NA	MNGBAGLM_00006	NA	JKJINBPK_00040	NA	NA	NPEDKJED_00054	BKBOOHLP_00008	HBDDMFIA_00008	NA	NA	NA	NA	ABELLGHP_00009	NA	KCOMCEDO_00050	NA	NA	NA	PEMBGCDK_00051	PACIKGKF_00053	NA	NA	NA	NA	NA	CHINECCL_00049	NA	NA	NA	NA	NA	NA	NA	NA	NA	IEKFKDHL_00007	APBKKJCM_00051	NA	KEJKGMOI_00007	NA	OEBEHAIK_00052	NA	NA	NA	DIFJKNMO_00007	NA
group_262	hns	FFEIAKHL_00019	NA	MNGBAGLM_00011	NA	JKJINBPK_00035	NA	NA	NPEDKJED_00049	BKBOOHLP_00014	HBDDMFIA_00014	NA	NA	NA	NA	ABELLGHP_00015	NA	KCOMCEDO_00045	NA	NA	NA	PEMBGCDK_00045	PACIKGKF_00048	NA	NA	NA	NA	NA	CHINECCL_00044	NA	NA	NA	NA	NA	NA	NA	NA	NA	IEKFKDHL_00012	APBKKJCM_00046	NA	KEJKGMOI_00012	NA	OEBEHAIK_00047	NA	NA	NA	DIFJKNMO_00012	NA
group_215	NA	FFEIAKHL_00023	FABHLLMK_00041	MNGBAGLM_00007	NA	JKJINBPK_00039	NA	LGCAEJLN_00040	NPEDKJED_00053	NA	NA	NA	FFLCAIFP_00016	NA	NA	NA	NA	KCOMCEDO_00049	NA	ACBEKHOJ_00016	AKPBLJME_00016	PEMBGCDK_00050	PACIKGKF_00052	NA	NA	NA	NA	NA	CHINECCL_00048	NA	NA	NA	NA	NA	NA	NA	NA	NA	IEKFKDHL_00008	APBKKJCM_00050	NA	KEJKGMOI_00008	NA	OEBEHAIK_00051	NA	NA	NA	DIFJKNMO_00008	NA
group_405	NA	FFEIAKHL_00011	NA	MNGBAGLM_00019	NA	JKJINBPK_00027	NA	NA	NPEDKJED_00041	BKBOOHLP_00022	HBDDMFIA_00022	NA	NA	NA	NA	ABELLGHP_00023	NA	KCOMCEDO_00037	NA	NA	NA	PEMBGCDK_00037	PACIKGKF_00040	NA	NA	NA	NA	NA	CHINECCL_00036	NA	NA	NA	NA	NA	NA	NA	NA	NA	IEKFKDHL_00020	APBKKJCM_00035	NA	KEJKGMOI_00020	NA	OEBEHAIK_00039	NA	NA	NA	DIFJKNMO_00020	NA
group_395	NA	FFEIAKHL_00007	NA	MNGBAGLM_00023	NA	JKJINBPK_00023	NA	NA	NPEDKJED_00038	BKBOOHLP_00025	HBDDMFIA_00025	NA	NA	NA	NA	ABELLGHP_00027	NA	KCOMCEDO_00033	NA	NA	NA	PEMBGCDK_00034	PACIKGKF_00037	NA	NA	NA	NA	NA	CHINECCL_00032	NA	NA	NA	NA	NA	NA	NA	NA	NA	IEKFKDHL_00023	APBKKJCM_00031	NA	KEJKGMOI_00024	NA	OEBEHAIK_00035	NA	NA	NA	DIFJKNMO_00024	NA
group_382	NA	FFEIAKHL_00018	NA	MNGBAGLM_00012	NA	JKJINBPK_00034	NA	NA	NPEDKJED_00048	BKBOOHLP_00015	HBDDMFIA_00015	NA	NA	NA	NA	ABELLGHP_00016	NA	KCOMCEDO_00044	NA	NA	NA	PEMBGCDK_00044	PACIKGKF_00047	NA	NA	NA	NA	NA	CHINECCL_00043	NA	NA	NA	NA	NA	NA	NA	NA	NA	IEKFKDHL_00013	APBKKJCM_00045	NA	KEJKGMOI_00013	NA	OEBEHAIK_00046	NA	NA	NA	DIFJKNMO_00013	NA
group_362	NA	FFEIAKHL_00002	NA	MNGBAGLM_00028	NA	JKJINBPK_00018	NA	NA	NPEDKJED_00033	BKBOOHLP_00030	HBDDMFIA_00030	NA	NA	NA	NA	ABELLGHP_00032	NA	KCOMCEDO_00028	NA	NA	NA	PEMBGCDK_00029	PACIKGKF_00032	NA	NA	NA	NA	NA	CHINECCL_00027	NA	NA	NA	NA	NA	NA	NA	NA	NA	IEKFKDHL_00028	APBKKJCM_00026	NA	KEJKGMOI_00029	NA	OEBEHAIK_00030	NA	NA	NA	DIFJKNMO_00029	NA
group_325	NA	FFEIAKHL_00012	NA	MNGBAGLM_00018	NA	JKJINBPK_00028	NA	NA	NPEDKJED_00042	BKBOOHLP_00021	HBDDMFIA_00021	NA	NA	NA	NA	ABELLGHP_00022	NA	KCOMCEDO_00038	NA	NA	NA	PEMBGCDK_00038	PACIKGKF_00041	NA	NA	NA	NA	NA	CHINECCL_00037	NA	NA	NA	NA	NA	NA	NA	NA	NA	IEKFKDHL_00019	APBKKJCM_00036	NA	KEJKGMOI_00019	NA	OEBEHAIK_00040	NA	NA	NA	DIFJKNMO_00019	NA
group_319	NA	FFEIAKHL_00008	NA	MNGBAGLM_00022	NA	JKJINBPK_00024	NA	NA	NPEDKJED_00039	BKBOOHLP_00024	HBDDMFIA_00024	NA	NA	NA	NA	ABELLGHP_00026	NA	KCOMCEDO_00034	NA	NA	NA	PEMBGCDK_00035	PACIKGKF_00038	NA	NA	NA	NA	NA	CHINECCL_00033	NA	NA	NA	NA	NA	NA	NA	NA	NA	IEKFKDHL_00022	APBKKJCM_00032	NA	KEJKGMOI_00023	NA	OEBEHAIK_00036	NA	NA	NA	DIFJKNMO_00023	NA
group_302	NA	FFEIAKHL_00017	NA	MNGBAGLM_00013	NA	JKJINBPK_00033	NA	NA	NPEDKJED_00047	BKBOOHLP_00016	HBDDMFIA_00016	NA	NA	NA	NA	ABELLGHP_00017	NA	KCOMCEDO_00043	NA	NA	NA	PEMBGCDK_00043	PACIKGKF_00046	NA	NA	NA	NA	NA	CHINECCL_00042	NA	NA	NA	NA	NA	NA	NA	NA	NA	IEKFKDHL_00014	APBKKJCM_00044	NA	KEJKGMOI_00014	NA	OEBEHAIK_00045	NA	NA	NA	DIFJKNMO_00014	NA
group_238	NA	FFEIAKHL_00028	NA	MNGBAGLM_00002	NA	JKJINBPK_00045	NA	NA	NPEDKJED_00059	BKBOOHLP_00004	HBDDMFIA_00004	NA	NA	NA	NA	ABELLGHP_00005	NA	KCOMCEDO_00054	NA	NA	NA	PEMBGCDK_00056	PACIKGKF_00058	NA	NA	NA	NA	NA	CHINECCL_00055	NA	NA	NA	NA	NA	NA	NA	NA	NA	IEKFKDHL_00003	APBKKJCM_00056	NA	KEJKGMOI_00003	NA	OEBEHAIK_00058	NA	NA	NA	DIFJKNMO_00003	NA
group_228	NA	FFEIAKHL_00027	NA	MNGBAGLM_00003	NA	JKJINBPK_00044	NA	NA	NPEDKJED_00058	BKBOOHLP_00005	HBDDMFIA_00005	NA	NA	NA	NA	ABELLGHP_00006	NA	KCOMCEDO_00053	NA	NA	NA	PEMBGCDK_00055	PACIKGKF_00057	NA	NA	NA	NA	NA	CHINECCL_00054	NA	NA	NA	NA	NA	NA	NA	NA	NA	IEKFKDHL_00004	APBKKJCM_00055	NA	KEJKGMOI_00004	NA	OEBEHAIK_00057	NA	NA	NA	DIFJKNMO_00004	NA
group_211	NA	FFEIAKHL_00005	NA	MNGBAGLM_00025	NA	JKJINBPK_00021	NA	NA	NPEDKJED_00036	BKBOOHLP_00027	HBDDMFIA_00027	NA	NA	NA	NA	ABELLGHP_00029	NA	KCOMCEDO_00031	NA	NA	NA	PEMBGCDK_00032	PACIKGKF_00035	NA	NA	NA	NA	NA	CHINECCL_00030	NA	NA	NA	NA	NA	NA	NA	NA	NA	IEKFKDHL_00025	APBKKJCM_00029	NA	KEJKGMOI_00026	NA	OEBEHAIK_00033	NA	NA	NA	DIFJKNMO_00026	NA
group_208	NA	FFEIAKHL_00038	NA	MNGBAGLM_00051	NA	JKJINBPK_00054	NA	NA	NPEDKJED_00007	BKBOOHLP_00054	HBDDMFIA_00054	NA	NA	NA	NA	ABELLGHP_00057	NA	KCOMCEDO_00003	NA	NA	NA	PEMBGCDK_00007	PACIKGKF_00008	NA	NA	NA	NA	NA	CHINECCL_00003	NA	NA	NA	NA	NA	NA	NA	NA	NA	IEKFKDHL_00052	APBKKJCM_00003	NA	KEJKGMOI_00052	NA	OEBEHAIK_00007	NA	NA	NA	DIFJKNMO_00053	NA
group_207	NA	FFEIAKHL_00039	NA	MNGBAGLM_00050	NA	JKJINBPK_00055	NA	NA	NPEDKJED_00008	BKBOOHLP_00053	HBDDMFIA_00053	NA	NA	NA	NA	ABELLGHP_00056	NA	KCOMCEDO_00004	NA	NA	NA	PEMBGCDK_00008	PACIKGKF_00009	NA	NA	NA	NA	NA	CHINECCL_00004	NA	NA	NA	NA	NA	NA	NA	NA	NA	IEKFKDHL_00051	APBKKJCM_00004	NA	KEJKGMOI_00051	NA	OEBEHAIK_00008	NA	NA	NA	DIFJKNMO_00052	NA
group_206	NA	FFEIAKHL_00040	NA	MNGBAGLM_00049	NA	JKJINBPK_00056	NA	NA	NPEDKJED_00009	BKBOOHLP_00052	HBDDMFIA_00052	NA	NA	NA	NA	ABELLGHP_00055	NA	KCOMCEDO_00005	NA	NA	NA	PEMBGCDK_00009	PACIKGKF_00010	NA	NA	NA	NA	NA	CHINECCL_00005	NA	NA	NA	NA	NA	NA	NA	NA	NA	IEKFKDHL_00050	APBKKJCM_00005	NA	KEJKGMOI_00050	NA	OEBEHAIK_00009	NA	NA	NA	DIFJKNMO_00051	NA
group_199	NA	FFEIAKHL_00041	NA	MNGBAGLM_00047	NA	JKJINBPK_00058	NA	NA	NPEDKJED_00011	BKBOOHLP_00050	HBDDMFIA_00050	NA	NA	NA	NA	ABELLGHP_00053	NA	KCOMCEDO_00007	NA	NA	NA	PEMBGCDK_00011	PACIKGKF_00012	NA	NA	NA	NA	NA	CHINECCL_00007	NA	NA	NA	NA	NA	NA	NA	NA	NA	IEKFKDHL_00048	APBKKJCM_00007	NA	KEJKGMOI_00048	NA	OEBEHAIK_00011	NA	NA	NA	DIFJKNMO_00049	NA
group_197	NA	FFEIAKHL_00042	NA	MNGBAGLM_00046	NA	JKJINBPK_00059	NA	NA	NPEDKJED_00012	BKBOOHLP_00049	HBDDMFIA_00049	NA	NA	NA	NA	ABELLGHP_00052	NA	KCOMCEDO_00008	NA	NA	NA	PEMBGCDK_00012	PACIKGKF_00013	NA	NA	NA	NA	NA	CHINECCL_00008	NA	NA	NA	NA	NA	NA	NA	NA	NA	IEKFKDHL_00047	APBKKJCM_00008	NA	KEJKGMOI_00047	NA	OEBEHAIK_00012	NA	NA	NA	DIFJKNMO_00048	NA
group_194	NA	FFEIAKHL_00052	NA	MNGBAGLM_00037	NA	JKJINBPK_00009	NA	NA	NPEDKJED_00024	BKBOOHLP_00039	HBDDMFIA_00039	NA	NA	NA	NA	ABELLGHP_00042	NA	KCOMCEDO_00019	NA	NA	NA	PEMBGCDK_00021	PACIKGKF_00023	NA	NA	NA	NA	NA	CHINECCL_00018	NA	NA	NA	NA	NA	NA	NA	NA	NA	IEKFKDHL_00038	APBKKJCM_00017	NA	KEJKGMOI_00038	NA	OEBEHAIK_00022	NA	NA	NA	DIFJKNMO_00038	NA
group_191	NA	FFEIAKHL_00043	NA	MNGBAGLM_00045	NA	JKJINBPK_00060	NA	NA	NPEDKJED_00013	BKBOOHLP_00048	HBDDMFIA_00048	NA	NA	NA	NA	ABELLGHP_00051	NA	KCOMCEDO_00009	NA	NA	NA	PEMBGCDK_00013	PACIKGKF_00014	NA	NA	NA	NA	NA	CHINECCL_00009	NA	NA	NA	NA	NA	NA	NA	NA	NA	IEKFKDHL_00046	APBKKJCM_00009	NA	KEJKGMOI_00046	NA	OEBEHAIK_00013	NA	NA	NA	DIFJKNMO_00047	NA
group_189	NA	FFEIAKHL_00054	NA	MNGBAGLM_00034;MNGBAGLM_00035	NA	JKJINBPK_00012;JKJINBPK_00011	NA	NA	NPEDKJED_00026;NPEDKJED_00027	BKBOOHLP_00037;BKBOOHLP_00036	HBDDMFIA_00037;HBDDMFIA_00036	NA	NA	NA	NA	ABELLGHP_00040;ABELLGHP_00039	NA	KCOMCEDO_00022;KCOMCEDO_00021	NA	NA	NA	PEMBGCDK_00024;PEMBGCDK_00023	PACIKGKF_00025;PACIKGKF_00026	NA	NA	NA	NA	NA	CHINECCL_00022;CHINECCL_00021	NA	NA	NA	NA	NA	NA	NA	NA	NA	IEKFKDHL_00035;IEKFKDHL_00036	APBKKJCM_00020;APBKKJCM_00019	NA	KEJKGMOI_00036;KEJKGMOI_00035	NA	OEBEHAIK_00024	NA	NA	NA	DIFJKNMO_00035;DIFJKNMO_00036	NA
group_188	NA	FFEIAKHL_00053	NA	MNGBAGLM_00036	NA	JKJINBPK_00010	NA	NA	NPEDKJED_00025	BKBOOHLP_00038	HBDDMFIA_00038	NA	NA	NA	NA	ABELLGHP_00041	NA	KCOMCEDO_00020	NA	NA	NA	PEMBGCDK_00022	PACIKGKF_00024	NA	NA	NA	NA	NA	CHINECCL_00020;CHINECCL_00019	NA	NA	NA	NA	NA	NA	NA	NA	NA	IEKFKDHL_00037	APBKKJCM_00018	NA	KEJKGMOI_00037	NA	OEBEHAIK_00023	NA	NA	NA	DIFJKNMO_00037	NA
group_185	NA	FFEIAKHL_00044	NA	MNGBAGLM_00044	NA	JKJINBPK_00001	NA	NA	NPEDKJED_00014	BKBOOHLP_00047	HBDDMFIA_00047	NA	NA	NA	NA	ABELLGHP_00050	NA	KCOMCEDO_00010	NA	NA	NA	PEMBGCDK_00014	PACIKGKF_00015	NA	NA	NA	NA	NA	CHINECCL_00010	NA	NA	NA	NA	NA	NA	NA	NA	NA	IEKFKDHL_00045	APBKKJCM_00010	NA	KEJKGMOI_00045	NA	OEBEHAIK_00014	NA	NA	NA	DIFJKNMO_00046	NA
group_177	NA	FFEIAKHL_00045	NA	MNGBAGLM_00043	NA	JKJINBPK_00002	NA	NA	NPEDKJED_00015	BKBOOHLP_00046	HBDDMFIA_00046	NA	NA	NA	NA	ABELLGHP_00049	NA	KCOMCEDO_00011	NA	NA	NA	PEMBGCDK_00015	PACIKGKF_00016	NA	NA	NA	NA	NA	CHINECCL_00011	NA	NA	NA	NA	NA	NA	NA	NA	NA	IEKFKDHL_00044	APBKKJCM_00011	NA	KEJKGMOI_00044	NA	OEBEHAIK_00015	NA	NA	NA	DIFJKNMO_00045	NA
group_162	NA	FFEIAKHL_00046	NA	MNGBAGLM_00042	NA	JKJINBPK_00003	NA	NA	NPEDKJED_00016	BKBOOHLP_00045	HBDDMFIA_00045	NA	NA	NA	NA	ABELLGHP_00048	NA	KCOMCEDO_00012	NA	NA	NA	PEMBGCDK_00016	PACIKGKF_00017	NA	NA	NA	NA	NA	CHINECCL_00012	NA	NA	NA	NA	NA	NA	NA	NA	NA	IEKFKDHL_00043	APBKKJCM_00012	NA	KEJKGMOI_00043	NA	OEBEHAIK_00016	NA	NA	NA	DIFJKNMO_00044	NA
group_129	NA	FFEIAKHL_00001	NA	MNGBAGLM_00029	NA	JKJINBPK_00017	NA	NA	NPEDKJED_00032	BKBOOHLP_00031	HBDDMFIA_00031	NA	NA	NA	NA	ABELLGHP_00033	NA	KCOMCEDO_00027	NA	NA	NA	PEMBGCDK_00028	PACIKGKF_00031	NA	NA	NA	NA	NA	CHINECCL_00026	NA	NA	NA	NA	NA	NA	NA	NA	NA	IEKFKDHL_00029	APBKKJCM_00025	NA	KEJKGMOI_00030	NA	OEBEHAIK_00029	NA	NA	NA	DIFJKNMO_00030	NA
group_126	NA	FFEIAKHL_00034	NA	MNGBAGLM_00053	NA	JKJINBPK_00052	NA	NA	NPEDKJED_00001	BKBOOHLP_00060	HBDDMFIA_00060	NA	NA	NA	NA	ABELLGHP_00064	NA	KCOMCEDO_00001	NA	NA	NA	PEMBGCDK_00003	PACIKGKF_00003	NA	NA	NA	NA	NA	CHINECCL_00001	NA	NA	NA	NA	NA	NA	NA	NA	NA	IEKFKDHL_00054	APBKKJCM_00001	NA	KEJKGMOI_00054	NA	OEBEHAIK_00001	NA	NA	NA	DIFJKNMO_00055	NA
group_396	NA	FFEIAKHL_00009	NA	MNGBAGLM_00021	NA	JKJINBPK_00025	NA	NA	NPEDKJED_00040	BKBOOHLP_00023	HBDDMFIA_00023	NA	NA	NA	NA	ABELLGHP_00025	NA	KCOMCEDO_00035	NA	NA	NA	PEMBGCDK_00036	PACIKGKF_00039	NA	NA	NA	NA	NA	CHINECCL_00034	NA	NA	NA	NA	NA	NA	NA	NA	NA	NA	APBKKJCM_00033	NA	KEJKGMOI_00022	NA	OEBEHAIK_00037	NA	NA	NA	DIFJKNMO_00022	NA
group_350	NA	FFEIAKHL_00035	NA	MNGBAGLM_00052	NA	JKJINBPK_00053	NA	NA	NPEDKJED_00002	BKBOOHLP_00059	HBDDMFIA_00059	NA	NA	NA	NA	ABELLGHP_00063	NA	KCOMCEDO_00002	NA	NA	NA	NA	PACIKGKF_00004	NA	NA	NA	NA	NA	CHINECCL_00002	NA	NA	NA	NA	NA	NA	NA	NA	NA	IEKFKDHL_00053	APBKKJCM_00002	NA	KEJKGMOI_00053	NA	OEBEHAIK_00002	NA	NA	NA	DIFJKNMO_00054	NA
dinJ	dinJ	FFEIAKHL_00031	NA	MNGBAGLM_00056	NA	JKJINBPK_00047	NA	NA	NPEDKJED_00062	BKBOOHLP_00002	HBDDMFIA_00002	NA	NA	NA	NA	ABELLGHP_00002	NA	KCOMCEDO_00057	NA	NA	NA	PEMBGCDK_00058	PACIKGKF_00060	NA	NA	NA	NA	NA	NA	NA	NA	NA	NA	NA	NA	NA	NA	NA	IEKFKDHL_00001	APBKKJCM_00059	NA	KEJKGMOI_00001	NA	OEBEHAIK_00061	NA	NA	NA	DIFJKNMO_00001	NA
group_222	NA	NA	FABHLLMK_00037	NA	GPPCELAD_00017	NA	NA	LGCAEJLN_00036	NA	NA	NA	NA	FFLCAIFP_00020	NA	NA	NA	NA	NA	NA	ACBEKHOJ_00020	AKPBLJME_00020	NA	NA	NA	JHHEFFEJ_00017	NA	NA	OGBGPDGD_00038	CHINECCL_00051	NA	NA	NA	NA	NA	NA	NA	NA	NA	NA	NA	NA	NA	NA	OEBEHAIK_00054	HDKNMIKC_00020	NA	KLMMAGJG_00018	NA	FHDGBFOP_00018
group_205	NA	NA	NA	MNGBAGLM_00048	NA	JKJINBPK_00057	NA	NA	NPEDKJED_00010	BKBOOHLP_00051	HBDDMFIA_00051	NA	NA	NA	NA	ABELLGHP_00054	NA	KCOMCEDO_00006	NA	NA	NA	PEMBGCDK_00010	PACIKGKF_00011	NA	NA	NA	NA	NA	CHINECCL_00006	NA	NA	NA	NA	NA	NA	NA	NA	NA	IEKFKDHL_00049	APBKKJCM_00006	NA	KEJKGMOI_00049	NA	OEBEHAIK_00010	NA	NA	NA	DIFJKNMO_00050	NA
group_128	NA	FFEIAKHL_00003	NA	MNGBAGLM_00027	NA	JKJINBPK_00019	NA	NA	NPEDKJED_00034	BKBOOHLP_00029	HBDDMFIA_00029	NA	NA	NA	NA	ABELLGHP_00031	NA	KCOMCEDO_00029	NA	NA	NA	PEMBGCDK_00030	PACIKGKF_00033	NA	NA	NA	NA	NA	CHINECCL_00028	NA	NA	NA	NA	NA	NA	NA	NA	NA	IEKFKDHL_00027	APBKKJCM_00027	NA	KEJKGMOI_00028	NA	OEBEHAIK_00031	NA	NA	NA	DIFJKNMO_00028	NA
group_200	NA	NA	NA	MNGBAGLM_00038	NA	JKJINBPK_00007	NA	NA	NPEDKJED_00022	BKBOOHLP_00041	HBDDMFIA_00041	NA	NA	NA	NA	ABELLGHP_00044	NA	KCOMCEDO_00017	NA	NA	NA	PEMBGCDK_00020	PACIKGKF_00021	NA	NA	NA	NA	NA	CHINECCL_00016	NA	NA	NA	NA	NA	NA	NA	NA	NA	IEKFKDHL_00039	APBKKJCM_00016	NA	KEJKGMOI_00039	NA	OEBEHAIK_00020	NA	NA	NA	DIFJKNMO_00040	NA
group_187	NA	FFEIAKHL_00057	NA	MNGBAGLM_00031	NA	JKJINBPK_00015	NA	NA	NPEDKJED_00030	BKBOOHLP_00033	HBDDMFIA_00033	NA	NA	NA	NA	ABELLGHP_00036	NA	KCOMCEDO_00025	NA	NA	NA	PEMBGCDK_00026	PACIKGKF_00029	NA	NA	NA	NA	NA	CHINECCL_00024	NA	NA	NA	NA	NA	NA	NA	NA	NA	IEKFKDHL_00032	APBKKJCM_00023	NA	KEJKGMOI_00032	NA	OEBEHAIK_00027	NA	NA	NA	DIFJKNMO_00032	NA
group_240	NA	FFEIAKHL_00029	NA	MNGBAGLM_00001	NA	JKJINBPK_00046	NA	NA	NPEDKJED_00060	BKBOOHLP_00003	HBDDMFIA_00003	NA	NA	NA	NA	ABELLGHP_00004	NA	KCOMCEDO_00055	NA	NA	NA	NA	PACIKGKF_00059	NA	NA	NA	NA	NA	CHINECCL_00056	NA	NA	NA	NA	NA	NA	NA	NA	NA	IEKFKDHL_00002	NA	NA	KEJKGMOI_00002	NA	OEBEHAIK_00059	NA	NA	NA	DIFJKNMO_00002	NA
group_353	NA	FFEIAKHL_00020	NA	MNGBAGLM_00010	NA	JKJINBPK_00036	NA	NA	NPEDKJED_00050	BKBOOHLP_00012	HBDDMFIA_00012	NA	NA	NA	NA	ABELLGHP_00014	NA	KCOMCEDO_00046	NA	NA	NA	PEMBGCDK_00047	NA	NA	NA	NA	NA	NA	CHINECCL_00045	NA	NA	NA	NA	NA	NA	NA	NA	NA	IEKFKDHL_00011	NA	NA	KEJKGMOI_00011	NA	OEBEHAIK_00048	NA	NA	NA	DIFJKNMO_00011	NA
group_195	NA	NA	NA	MNGBAGLM_00032	NA	JKJINBPK_00014	NA	NA	NA	BKBOOHLP_00034	HBDDMFIA_00034	NA	NA	NA	NA	ABELLGHP_00037	NA	KCOMCEDO_00024	NA	NA	NA	PEMBGCDK_00025	PACIKGKF_00028	NA	NA	NA	NA	NA	CHINECCL_00023	NA	NA	NA	NA	NA	NA	NA	NA	NA	NA	APBKKJCM_00022	NA	KEJKGMOI_00033	NA	OEBEHAIK_00026	NA	NA	NA	DIFJKNMO_00033	NA
group_30	NA	NA	NA	NA	NA	NA	JLLHMDBD_00008;JLLHMDBD_00007	NA	NA	NA	NA	NA	NA	NA	14_refound_10	NA	NA	NA	MOAKFBOB_00029	NA	NA	NA	NA	IMNEBOBM_00007;IMNEBOBM_00008	NA	CJMANIPB_00006	LNFOJLDM_00005	NA	NA	LHKHMHFB_00030	PMADJJFH_00030	MJNLFDOG_00027;MJNLFDOG_00026;MJNLFDOG_00025	PDGDKODL_00021	KCODBOJH_00015	KFAKMAJC_00015	EOKOBABP_00039	NA	PKBLOJEL_00015	NA	NA	EHPNNNNM_00006;EHPNNNNM_00007	NA	NA	NA	NA	NA	NA	NA	NA
group_198	NA	FFEIAKHL_00051	NA	NA	NA	JKJINBPK_00008	NA	NA	NPEDKJED_00023	BKBOOHLP_00040	HBDDMFIA_00040	NA	NA	NA	NA	ABELLGHP_00043	NA	KCOMCEDO_00018	NA	NA	NA	NA	PACIKGKF_00022	NA	NA	NA	NA	NA	CHINECCL_00017	NA	NA	NA	NA	NA	NA	NA	NA	NA	NA	NA	NA	NA	NA	OEBEHAIK_00021	NA	NA	NA	DIFJKNMO_00039	NA
group_12	NA	NA	NA	NA	NA	NA	JLLHMDBD_00009	NA	NA	NA	NA	NA	NA	NA	EOCFFDKP_00038	NA	NA	NA	MOAKFBOB_00026	NA	NA	NA	NA	IMNEBOBM_00012	NA	NA	NA	NA	NA	LHKHMHFB_00033	PMADJJFH_00033	MJNLFDOG_00032;MJNLFDOG_00031	PDGDKODL_00024	KCODBOJH_00018	KFAKMAJC_00018	EOKOBABP_00035	NA	PKBLOJEL_00018	NA	NA	EHPNNNNM_00009	NA	NA	NA	NA	NA	NA	NA	NA
group_408	NA	NA	FABHLLMK_00048	NA	GPPCELAD_00008	NA	NA	LGCAEJLN_00047	NA	NA	NA	NA	FFLCAIFP_00009	NA	NA	NA	NA	NA	NA	ACBEKHOJ_00009	AKPBLJME_00009	NA	NA	NA	JHHEFFEJ_00008	NA	NA	OGBGPDGD_00046	NA	NA	NA	NA	NA	NA	NA	NA	NA	NA	NA	NA	NA	NA	NA	NA	HDKNMIKC_00008	NA	KLMMAGJG_00008	NA	FHDGBFOP_00008
group_407	NA	NA	FABHLLMK_00046	NA	GPPCELAD_00010	NA	NA	LGCAEJLN_00045	NA	NA	NA	NA	FFLCAIFP_00011	NA	NA	NA	NA	NA	NA	ACBEKHOJ_00011	AKPBLJME_00011	NA	NA	NA	JHHEFFEJ_00010	NA	NA	OGBGPDGD_00044	NA	NA	NA	NA	NA	NA	NA	NA	NA	NA	NA	NA	NA	NA	NA	NA	HDKNMIKC_00010	NA	KLMMAGJG_00010	NA	FHDGBFOP_00010
group_404	NA	FFEIAKHL_00016	NA	MNGBAGLM_00014	NA	JKJINBPK_00032	NA	NA	NA	BKBOOHLP_00017	HBDDMFIA_00017	NA	NA	NA	NA	NA	NA	KCOMCEDO_00042	NA	NA	NA	NA	PACIKGKF_00045	NA	NA	NA	NA	NA	CHINECCL_00041	NA	NA	NA	NA	NA	NA	NA	NA	NA	IEKFKDHL_00015	APBKKJCM_00043	NA	KEJKGMOI_00015	NA	NA	NA	NA	NA	DIFJKNMO_00015	NA
group_400	NA	NA	FABHLLMK_00050	NA	GPPCELAD_00006	NA	NA	LGCAEJLN_00049	NA	NA	NA	NA	FFLCAIFP_00007	NA	NA	NA	NA	NA	NA	ACBEKHOJ_00007	AKPBLJME_00007	NA	NA	NA	JHHEFFEJ_00007	NA	NA	OGBGPDGD_00047	NA	NA	NA	NA	NA	NA	NA	NA	NA	NA	NA	NA	NA	NA	NA	NA	HDKNMIKC_00007	NA	KLMMAGJG_00007	NA	FHDGBFOP_00007
group_399	NA	NA	FABHLLMK_00006	NA	GPPCELAD_00047	NA	NA	LGCAEJLN_00008	NA	NA	NA	NA	FFLCAIFP_00052	NA	NA	NA	NA	NA	NA	ACBEKHOJ_00050	AKPBLJME_00050	NA	NA	NA	JHHEFFEJ_00049	NA	NA	OGBGPDGD_00007	NA	NA	NA	NA	NA	NA	NA	NA	NA	NA	NA	NA	NA	NA	NA	NA	HDKNMIKC_00051	NA	KLMMAGJG_00048	NA	FHDGBFOP_00048
group_388	NA	NA	FABHLLMK_00026	NA	GPPCELAD_00028	NA	NA	LGCAEJLN_00028	NA	NA	NA	NA	FFLCAIFP_00032	NA	NA	NA	NA	NA	NA	ACBEKHOJ_00030	AKPBLJME_00030	NA	NA	NA	JHHEFFEJ_00029	NA	NA	OGBGPDGD_00027	NA	NA	NA	NA	NA	NA	NA	NA	NA	NA	NA	NA	NA	NA	NA	NA	HDKNMIKC_00031	NA	KLMMAGJG_00028	NA	FHDGBFOP_00028
group_384	NA	NA	FABHLLMK_00025	NA	GPPCELAD_00029	NA	NA	LGCAEJLN_00027	NA	NA	NA	NA	FFLCAIFP_00033	NA	NA	NA	NA	NA	NA	ACBEKHOJ_00031	AKPBLJME_00031	NA	NA	NA	JHHEFFEJ_00030	NA	NA	OGBGPDGD_00026	NA	NA	NA	NA	NA	NA	NA	NA	NA	NA	NA	NA	NA	NA	NA	NA	HDKNMIKC_00032	NA	KLMMAGJG_00029	NA	FHDGBFOP_00029
group_380	NA	NA	FABHLLMK_00044	NA	GPPCELAD_00012	NA	NA	LGCAEJLN_00043	NA	NA	NA	NA	FFLCAIFP_00013	NA	NA	NA	NA	NA	NA	ACBEKHOJ_00013	AKPBLJME_00013	NA	NA	NA	JHHEFFEJ_00012	NA	NA	OGBGPDGD_00042	NA	NA	NA	NA	NA	NA	NA	NA	NA	NA	NA	NA	NA	NA	NA	NA	HDKNMIKC_00012	NA	KLMMAGJG_00012	NA	FHDGBFOP_00012
group_373	NA	NA	FABHLLMK_00031	NA	GPPCELAD_00023	NA	NA	LGCAEJLN_00032	NA	NA	NA	NA	FFLCAIFP_00027	NA	NA	NA	NA	NA	NA	ACBEKHOJ_00026	AKPBLJME_00026	NA	NA	NA	JHHEFFEJ_00025	NA	NA	OGBGPDGD_00032	NA	NA	NA	NA	NA	NA	NA	NA	NA	NA	NA	NA	NA	NA	NA	NA	HDKNMIKC_00027	NA	KLMMAGJG_00024	NA	FHDGBFOP_00024
group_370	NA	NA	FABHLLMK_00015	NA	GPPCELAD_00039	NA	NA	LGCAEJLN_00017	NA	NA	NA	NA	FFLCAIFP_00043	NA	NA	NA	NA	NA	NA	ACBEKHOJ_00041	AKPBLJME_00041	NA	NA	NA	JHHEFFEJ_00040	NA	NA	OGBGPDGD_00016	NA	NA	NA	NA	NA	NA	NA	NA	NA	NA	NA	NA	NA	NA	NA	NA	HDKNMIKC_00042	NA	KLMMAGJG_00039	NA	FHDGBFOP_00039
group_364	NA	NA	FABHLLMK_00020	NA	GPPCELAD_00034	NA	NA	LGCAEJLN_00022	NA	NA	NA	NA	FFLCAIFP_00038	NA	NA	NA	NA	NA	NA	ACBEKHOJ_00036	AKPBLJME_00036	NA	NA	NA	JHHEFFEJ_00035	NA	NA	OGBGPDGD_00021	NA	NA	NA	NA	NA	NA	NA	NA	NA	NA	NA	NA	NA	NA	NA	NA	HDKNMIKC_00037	NA	KLMMAGJG_00034	NA	FHDGBFOP_00034
group_332	NA	NA	FABHLLMK_00017	NA	GPPCELAD_00037	NA	NA	LGCAEJLN_00019	NA	NA	NA	NA	FFLCAIFP_00041	NA	NA	NA	NA	NA	NA	ACBEKHOJ_00039	AKPBLJME_00039	NA	NA	NA	JHHEFFEJ_00038	NA	NA	OGBGPDGD_00018	NA	NA	NA	NA	NA	NA	NA	NA	NA	NA	NA	NA	NA	NA	NA	NA	HDKNMIKC_00040	NA	KLMMAGJG_00037	NA	FHDGBFOP_00037
group_328	NA	NA	FABHLLMK_00047	NA	GPPCELAD_00009	NA	NA	LGCAEJLN_00046	NA	NA	NA	NA	FFLCAIFP_00010	NA	NA	NA	NA	NA	NA	ACBEKHOJ_00010	AKPBLJME_00010	NA	NA	NA	JHHEFFEJ_00009	NA	NA	OGBGPDGD_00045	NA	NA	NA	NA	NA	NA	NA	NA	NA	NA	NA	NA	NA	NA	NA	NA	HDKNMIKC_00009	NA	KLMMAGJG_00009	NA	FHDGBFOP_00009
group_320	NA	NA	FABHLLMK_00007	NA	GPPCELAD_00046	NA	NA	LGCAEJLN_00009	NA	NA	NA	NA	FFLCAIFP_00051	NA	NA	NA	NA	NA	NA	ACBEKHOJ_00049	AKPBLJME_00049	NA	NA	NA	JHHEFFEJ_00048	NA	NA	OGBGPDGD_00008	NA	NA	NA	NA	NA	NA	NA	NA	NA	NA	NA	NA	NA	NA	NA	NA	HDKNMIKC_00050	NA	KLMMAGJG_00047	NA	FHDGBFOP_00047
group_318	NA	FFEIAKHL_00006	NA	MNGBAGLM_00024	NA	NA	NA	NA	NPEDKJED_00037	NA	NA	NA	NA	NA	NA	ABELLGHP_00028	NA	KCOMCEDO_00032	NA	NA	NA	NA	PACIKGKF_00036	NA	NA	NA	NA	NA	NA	NA	NA	NA	NA	NA	NA	NA	NA	NA	IEKFKDHL_00024	APBKKJCM_00030	NA	KEJKGMOI_00025	NA	OEBEHAIK_00034	NA	NA	NA	DIFJKNMO_00025	NA
group_314	NA	NA	FABHLLMK_00028	NA	GPPCELAD_00026	NA	NA	LGCAEJLN_00029	NA	NA	NA	NA	FFLCAIFP_00030	NA	NA	NA	NA	NA	NA	ACBEKHOJ_00029	AKPBLJME_00029	NA	NA	NA	JHHEFFEJ_00028	NA	NA	OGBGPDGD_00029	NA	NA	NA	NA	NA	NA	NA	NA	NA	NA	NA	NA	NA	NA	NA	NA	HDKNMIKC_00030	NA	KLMMAGJG_00027	NA	FHDGBFOP_00027
group_307	NA	NA	FABHLLMK_00022	NA	GPPCELAD_00032	NA	NA	LGCAEJLN_00024	NA	NA	NA	NA	FFLCAIFP_00036	NA	NA	NA	NA	NA	NA	ACBEKHOJ_00034	AKPBLJME_00034	NA	NA	NA	JHHEFFEJ_00033	NA	NA	OGBGPDGD_00023	NA	NA	NA	NA	NA	NA	NA	NA	NA	NA	NA	NA	NA	NA	NA	NA	HDKNMIKC_00035	NA	KLMMAGJG_00032	NA	FHDGBFOP_00032
group_306	NA	NA	FABHLLMK_00024	NA	GPPCELAD_00030	NA	NA	LGCAEJLN_00026	NA	NA	NA	NA	FFLCAIFP_00034	NA	NA	NA	NA	NA	NA	ACBEKHOJ_00032	AKPBLJME_00032	NA	NA	NA	JHHEFFEJ_00031	NA	NA	OGBGPDGD_00025	NA	NA	NA	NA	NA	NA	NA	NA	NA	NA	NA	NA	NA	NA	NA	NA	HDKNMIKC_00033	NA	KLMMAGJG_00030	NA	FHDGBFOP_00030
group_275	NA	NA	FABHLLMK_00016	NA	GPPCELAD_00038	NA	NA	LGCAEJLN_00018	NA	NA	NA	NA	FFLCAIFP_00042	NA	NA	NA	NA	NA	NA	ACBEKHOJ_00040	AKPBLJME_00040	NA	NA	NA	JHHEFFEJ_00039	NA	NA	OGBGPDGD_00017	NA	NA	NA	NA	NA	NA	NA	NA	NA	NA	NA	NA	NA	NA	NA	NA	HDKNMIKC_00041	NA	KLMMAGJG_00038	NA	FHDGBFOP_00038
group_190	NA	FFEIAKHL_00015	NA	MNGBAGLM_00015	NA	JKJINBPK_00031	NA	NA	NA	BKBOOHLP_00018	HBDDMFIA_00018	NA	NA	NA	NA	NA	NA	KCOMCEDO_00041	NA	NA	NA	NA	PACIKGKF_00044	NA	NA	NA	NA	NA	CHINECCL_00040	NA	NA	NA	NA	NA	NA	NA	NA	NA	IEKFKDHL_00016	APBKKJCM_00042	NA	KEJKGMOI_00016	NA	NA	NA	NA	NA	DIFJKNMO_00016	NA
group_171	NA	NA	FABHLLMK_00004	NA	GPPCELAD_00049	NA	NA	LGCAEJLN_00006	NA	NA	NA	NA	FFLCAIFP_00054	NA	NA	NA	NA	NA	NA	ACBEKHOJ_00052	AKPBLJME_00052	NA	NA	NA	JHHEFFEJ_00051	NA	NA	OGBGPDGD_00005	NA	NA	NA	NA	NA	NA	NA	NA	NA	NA	NA	NA	NA	NA	NA	NA	HDKNMIKC_00053	NA	KLMMAGJG_00050	NA	FHDGBFOP_00050
group_168	NA	NA	FABHLLMK_00023	NA	GPPCELAD_00031	NA	NA	LGCAEJLN_00025	NA	NA	NA	NA	FFLCAIFP_00035	NA	NA	NA	NA	NA	NA	ACBEKHOJ_00033	AKPBLJME_00033	NA	NA	NA	JHHEFFEJ_00032	NA	NA	OGBGPDGD_00024	NA	NA	NA	NA	NA	NA	NA	NA	NA	NA	NA	NA	NA	NA	NA	NA	HDKNMIKC_00034	NA	KLMMAGJG_00031	NA	FHDGBFOP_00031
group_164	NA	FFEIAKHL_00014	NA	MNGBAGLM_00016	NA	JKJINBPK_00030	NA	NA	NA	BKBOOHLP_00019	HBDDMFIA_00019	NA	NA	NA	NA	NA	NA	KCOMCEDO_00040	NA	NA	NA	NA	PACIKGKF_00043	NA	NA	NA	NA	NA	CHINECCL_00039	NA	NA	NA	NA	NA	NA	NA	NA	NA	IEKFKDHL_00017	APBKKJCM_00041	NA	KEJKGMOI_00017	NA	NA	NA	NA	NA	DIFJKNMO_00017	NA
group_161	NA	NA	FABHLLMK_00035	NA	GPPCELAD_00019	NA	NA	LGCAEJLN_00034	NA	NA	NA	NA	FFLCAIFP_00023	NA	NA	NA	NA	NA	NA	ACBEKHOJ_00024	AKPBLJME_00024	NA	NA	NA	JHHEFFEJ_00021	NA	NA	OGBGPDGD_00036	NA	NA	NA	NA	NA	NA	NA	NA	NA	NA	NA	NA	NA	NA	NA	NA	HDKNMIKC_00023	NA	KLMMAGJG_00020	NA	FHDGBFOP_00020
group_149	NA	FFEIAKHL_00004	NA	MNGBAGLM_00026	NA	NA	NA	NA	NPEDKJED_00035	NA	NA	NA	NA	NA	NA	ABELLGHP_00030	NA	KCOMCEDO_00030	NA	NA	NA	NA	PACIKGKF_00034	NA	NA	NA	NA	NA	NA	NA	NA	NA	NA	NA	NA	NA	NA	NA	IEKFKDHL_00026	APBKKJCM_00028	NA	KEJKGMOI_00027	NA	OEBEHAIK_00032	NA	NA	NA	DIFJKNMO_00027	NA
group_144	NA	NA	FABHLLMK_00051	NA	GPPCELAD_00005	NA	NA	LGCAEJLN_00050	NA	NA	NA	NA	FFLCAIFP_00006	NA	NA	NA	NA	NA	NA	ACBEKHOJ_00006	AKPBLJME_00006	NA	NA	NA	JHHEFFEJ_00006	NA	NA	OGBGPDGD_00048	NA	NA	NA	NA	NA	NA	NA	NA	NA	NA	NA	NA	NA	NA	NA	NA	HDKNMIKC_00006	NA	KLMMAGJG_00006	NA	FHDGBFOP_00006
group_141	NA	NA	FABHLLMK_00005	NA	GPPCELAD_00048	NA	NA	LGCAEJLN_00007	NA	NA	NA	NA	FFLCAIFP_00053	NA	NA	NA	NA	NA	NA	ACBEKHOJ_00051	AKPBLJME_00051	NA	NA	NA	JHHEFFEJ_00050	NA	NA	OGBGPDGD_00006	NA	NA	NA	NA	NA	NA	NA	NA	NA	NA	NA	NA	NA	NA	NA	NA	HDKNMIKC_00052	NA	KLMMAGJG_00049	NA	FHDGBFOP_00049
group_136	hns;	NA	FABHLLMK_00045	NA	GPPCELAD_00011	NA	NA	LGCAEJLN_00044	NA	NA	NA	NA	FFLCAIFP_00012	NA	NA	NA	NA	NA	NA	ACBEKHOJ_00012	AKPBLJME_00012	NA	NA	NA	JHHEFFEJ_00011	NA	NA	OGBGPDGD_00043	NA	NA	NA	NA	NA	NA	NA	NA	NA	NA	NA	NA	NA	NA	NA	NA	HDKNMIKC_00011	NA	KLMMAGJG_00011	NA	FHDGBFOP_00011
group_130	NA	NA	FABHLLMK_00019	NA	GPPCELAD_00035	NA	NA	LGCAEJLN_00021	NA	NA	NA	NA	FFLCAIFP_00039	NA	NA	NA	NA	NA	NA	ACBEKHOJ_00037	AKPBLJME_00037	NA	NA	NA	JHHEFFEJ_00036	NA	NA	OGBGPDGD_00020	NA	NA	NA	NA	NA	NA	NA	NA	NA	NA	NA	NA	NA	NA	NA	NA	HDKNMIKC_00038	NA	KLMMAGJG_00035	NA	FHDGBFOP_00035
group_122	NA	FFEIAKHL_00013	NA	MNGBAGLM_00017	NA	JKJINBPK_00029	NA	NA	NA	BKBOOHLP_00020	HBDDMFIA_00020	NA	NA	NA	NA	NA	NA	KCOMCEDO_00039	NA	NA	NA	NA	PACIKGKF_00042	NA	NA	NA	NA	NA	CHINECCL_00038	NA	NA	NA	NA	NA	NA	NA	NA	NA	IEKFKDHL_00018	APBKKJCM_00040	NA	KEJKGMOI_00018	NA	NA	NA	NA	NA	DIFJKNMO_00018	NA
group_398	;bfpA	NA	FABHLLMK_00008	NA	NA	NA	NA	LGCAEJLN_00010	NA	NA	NA	NA	FFLCAIFP_00050	NA	NA	NA	NA	NA	NA	ACBEKHOJ_00048	AKPBLJME_00048	NA	NA	NA	JHHEFFEJ_00047	NA	NA	OGBGPDGD_00009	NA	NA	NA	NA	NA	NA	NA	NA	NA	NA	NA	NA	NA	NA	NA	NA	HDKNMIKC_00049	NA	KLMMAGJG_00046	NA	FHDGBFOP_00046
group_394	NA	NA	FABHLLMK_00054	NA	GPPCELAD_00002	NA	NA	LGCAEJLN_00054	NA	NA	NA	NA	FFLCAIFP_00002	NA	NA	NA	NA	NA	NA	ACBEKHOJ_00002	AKPBLJME_00002	NA	NA	NA	JHHEFFEJ_00002	NA	NA	OGBGPDGD_00002	NA	NA	NA	NA	NA	NA	NA	NA	NA	NA	NA	NA	NA	NA	NA	NA	NA	NA	KLMMAGJG_00002	NA	FHDGBFOP_00002
group_386	NA	NA	FABHLLMK_00021	NA	GPPCELAD_00033	NA	NA	NA	NA	NA	NA	NA	FFLCAIFP_00037	NA	NA	NA	NA	NA	NA	ACBEKHOJ_00035	AKPBLJME_00035	NA	NA	NA	JHHEFFEJ_00034	NA	NA	OGBGPDGD_00022	NA	NA	NA	NA	NA	NA	NA	NA	NA	NA	NA	NA	NA	NA	NA	NA	HDKNMIKC_00036	NA	KLMMAGJG_00033	NA	FHDGBFOP_00033
group_346	NA	NA	NA	NA	NA	NA	NA	NA	NA	NA	NA	INNPMKDG_00027	NA	BIEADPPE_00036	NA	NA	FDEKMGKC_00027	NA	NA	NA	NA	NA	NA	NA	NA	NA	NA	NA	NA	NA	NA	NA	NA	NA	NA	NA	NA	NA	NA	NA	NA	NA	LAILFPCN_00027	NA	NA	KHJONMAE_00027	NA	NA	NA
group_329	NA	FFEIAKHL_00030	NA	3_refound_0	NA	5_refound_1	NA	NA	NPEDKJED_00061	NA	NA	NA	NA	NA	NA	ABELLGHP_00003	NA	KCOMCEDO_00056	NA	NA	NA	21_refound_15	NA	NA	NA	NA	NA	NA	NA	NA	NA	NA	NA	NA	NA	NA	NA	NA	38_refound_19	APBKKJCM_00058	NA	41_refound_21	NA	OEBEHAIK_00060	NA	NA	NA	47_refound_23	NA
group_260	NA	NA	NA	NA	NA	NA	NA	NA	NA	NA	NA	INNPMKDG_00008	NA	BIEADPPE_00056	NA	NA	FDEKMGKC_00008	NA	NA	NA	NA	NA	NA	NA	NA	NA	NA	NA	NA	NA	NA	NA	NA	NA	NA	NA	NA	NA	NA	NA	NA	NA	LAILFPCN_00046	NA	NA	KHJONMAE_00046	NA	NA	NA
group_258	NA	NA	NA	NA	NA	NA	NA	NA	NA	NA	NA	INNPMKDG_00010	NA	BIEADPPE_00052	NA	NA	FDEKMGKC_00010	NA	NA	NA	NA	NA	NA	NA	NA	NA	NA	NA	NA	NA	NA	NA	NA	NA	NA	NA	NA	NA	NA	NA	NA	NA	LAILFPCN_00044	NA	NA	KHJONMAE_00044	NA	NA	NA
group_257	NA	NA	NA	NA	NA	NA	NA	NA	NA	NA	NA	INNPMKDG_00011	NA	BIEADPPE_00051	NA	NA	FDEKMGKC_00011	NA	NA	NA	NA	NA	NA	NA	NA	NA	NA	NA	NA	NA	NA	NA	NA	NA	NA	NA	NA	NA	NA	NA	NA	NA	LAILFPCN_00043	NA	NA	KHJONMAE_00043	NA	NA	NA
group_252	NA	NA	NA	NA	NA	NA	NA	NA	NA	NA	NA	INNPMKDG_00033	NA	BIEADPPE_00024;BIEADPPE_00025	NA	NA	FDEKMGKC_00033	NA	NA	NA	NA	NA	NA	NA	NA	NA	NA	NA	NA	NA	NA	NA	NA	NA	NA	NA	NA	NA	NA	NA	NA	NA	LAILFPCN_00021	NA	NA	KHJONMAE_00021	NA	NA	NA
group_248	NA	NA	NA	NA	NA	NA	NA	NA	NA	NA	NA	INNPMKDG_00032	NA	BIEADPPE_00026	NA	NA	FDEKMGKC_00032	NA	NA	NA	NA	NA	NA	NA	NA	NA	NA	NA	NA	NA	NA	NA	NA	NA	NA	NA	NA	NA	NA	NA	NA	NA	LAILFPCN_00022	NA	NA	KHJONMAE_00022	NA	NA	NA
group_245	NA	NA	NA	NA	NA	NA	NA	NA	NA	NA	NA	INNPMKDG_00031	NA	BIEADPPE_00027	NA	NA	FDEKMGKC_00031	NA	NA	NA	NA	NA	NA	NA	NA	NA	NA	NA	NA	NA	NA	NA	NA	NA	NA	NA	NA	NA	NA	NA	NA	NA	LAILFPCN_00023	NA	NA	KHJONMAE_00023	NA	NA	NA
group_244	NA	NA	NA	NA	NA	NA	NA	NA	NA	NA	NA	INNPMKDG_00030	NA	BIEADPPE_00029;BIEADPPE_00030;BIEADPPE_00028	NA	NA	FDEKMGKC_00030	NA	NA	NA	NA	NA	NA	NA	NA	NA	NA	NA	NA	NA	NA	NA	NA	NA	NA	NA	NA	NA	NA	NA	NA	NA	LAILFPCN_00024	NA	NA	KHJONMAE_00024	NA	NA	NA
group_241	NA	NA	NA	NA	NA	NA	NA	NA	NA	NA	NA	INNPMKDG_00019	NA	BIEADPPE_00043	NA	NA	FDEKMGKC_00019	NA	NA	NA	NA	NA	NA	NA	NA	NA	NA	NA	NA	NA	NA	NA	NA	NA	NA	NA	NA	NA	NA	NA	NA	NA	LAILFPCN_00035	NA	NA	KHJONMAE_00035	NA	NA	NA
group_232	NA	NA	FABHLLMK_00001	NA	GPPCELAD_00054	NA	NA	LGCAEJLN_00001	NA	NA	NA	NA	FFLCAIFP_00058	NA	NA	NA	NA	NA	NA	ACBEKHOJ_00059	AKPBLJME_00059	NA	NA	NA	JHHEFFEJ_00055	NA	NA	NA	NA	NA	NA	NA	NA	NA	NA	NA	NA	NA	NA	NA	NA	NA	NA	NA	HDKNMIKC_00057	NA	KLMMAGJG_00054	NA	FHDGBFOP_00054
group_227	NA	NA	NA	NA	NA	NA	NA	NA	NA	NA	NA	INNPMKDG_00021	NA	BIEADPPE_00042	NA	NA	FDEKMGKC_00021	NA	NA	NA	NA	NA	NA	NA	NA	NA	NA	NA	NA	NA	NA	NA	NA	NA	NA	NA	NA	NA	NA	NA	NA	NA	LAILFPCN_00033	NA	NA	KHJONMAE_00033	NA	NA	NA
group_209	NA	NA	NA	NA	NA	NA	NA	NA	NA	NA	NA	INNPMKDG_00022	NA	BIEADPPE_00041	NA	NA	FDEKMGKC_00022	NA	NA	NA	NA	NA	NA	NA	NA	NA	NA	NA	NA	NA	NA	NA	NA	NA	NA	NA	NA	NA	NA	NA	NA	NA	LAILFPCN_00032	NA	NA	KHJONMAE_00032	NA	NA	NA
group_179	NA	NA	FABHLLMK_00003	NA	GPPCELAD_00051	NA	NA	LGCAEJLN_00005	NA	NA	NA	NA	FFLCAIFP_00055	NA	NA	NA	NA	NA	NA	ACBEKHOJ_00054	AKPBLJME_00054	NA	NA	NA	JHHEFFEJ_00052	NA	NA	NA	NA	NA	NA	NA	NA	NA	NA	NA	NA	NA	NA	NA	NA	NA	NA	NA	HDKNMIKC_00054	NA	KLMMAGJG_00051	NA	FHDGBFOP_00051
group_156	NA	NA	NA	NA	NA	NA	NA	NA	NA	NA	NA	INNPMKDG_00029	NA	BIEADPPE_00032	NA	NA	FDEKMGKC_00029	NA	NA	NA	NA	NA	NA	NA	NA	NA	NA	NA	NA	NA	NA	NA	NA	NA	NA	NA	NA	NA	NA	NA	NA	NA	LAILFPCN_00025	NA	NA	KHJONMAE_00025	NA	NA	NA
group_154	NA	NA	NA	NA	NA	NA	NA	NA	NA	NA	NA	INNPMKDG_00025	NA	BIEADPPE_00038	NA	NA	FDEKMGKC_00025	NA	NA	NA	NA	NA	NA	NA	NA	NA	NA	NA	NA	NA	NA	NA	NA	NA	NA	NA	NA	NA	NA	NA	NA	NA	LAILFPCN_00029	NA	NA	KHJONMAE_00029	NA	NA	NA
group_145	NA	NA	FABHLLMK_00039	NA	GPPCELAD_00015	NA	NA	LGCAEJLN_00038	NA	NA	NA	NA	FFLCAIFP_00018	NA	NA	NA	NA	NA	NA	ACBEKHOJ_00018	AKPBLJME_00018	NA	NA	NA	JHHEFFEJ_00015	NA	NA	NA	NA	NA	NA	NA	NA	NA	NA	NA	NA	NA	NA	NA	NA	NA	NA	NA	HDKNMIKC_00018	NA	46_refound_22	NA	48_refound_24
group_125	NA	NA	NA	NA	NA	NA	NA	NA	NA	NA	NA	INNPMKDG_00026	NA	BIEADPPE_00037	NA	NA	FDEKMGKC_00026	NA	NA	NA	NA	NA	NA	NA	NA	NA	NA	NA	NA	NA	NA	NA	NA	NA	NA	NA	NA	NA	NA	NA	NA	NA	LAILFPCN_00028	NA	NA	KHJONMAE_00028	NA	NA	NA
group_124	NA	NA	NA	NA	NA	NA	NA	NA	NA	NA	NA	INNPMKDG_00028	NA	BIEADPPE_00033;BIEADPPE_00034;BIEADPPE_00035	NA	NA	FDEKMGKC_00028	NA	NA	NA	NA	NA	NA	NA	NA	NA	NA	NA	NA	NA	NA	NA	NA	NA	NA	NA	NA	NA	NA	NA	NA	NA	LAILFPCN_00026	NA	NA	KHJONMAE_00026	NA	NA	NA
group_392	higB-2	NA	FABHLLMK_00053	NA	GPPCELAD_00003	NA	NA	LGCAEJLN_00053	NA	NA	NA	NA	FFLCAIFP_00003	NA	NA	NA	NA	NA	NA	ACBEKHOJ_00003	AKPBLJME_00003	NA	NA	NA	JHHEFFEJ_00003	NA	NA	OGBGPDGD_00003	NA	NA	NA	NA	NA	NA	NA	NA	NA	NA	NA	NA	NA	NA	NA	NA	NA	NA	KLMMAGJG_00003	NA	FHDGBFOP_00003
group_273	NA	NA	NA	NA	NA	NA	NA	NA	NA	NA	NA	INNPMKDG_00001	NA	NA	NA	NA	FDEKMGKC_00001	NA	NA	NA	NA	NA	NA	NA	NA	NA	NA	NA	NA	NA	NA	NA	NA	NA	NA	NA	NA	NA	NA	NA	NA	NA	LAILFPCN_00053	NA	NA	KHJONMAE_00051	NA	NA	NA
group_267	NA	NA	NA	NA	NA	NA	NA	NA	NA	NA	NA	INNPMKDG_00002	NA	NA	NA	NA	FDEKMGKC_00002	NA	NA	NA	NA	NA	NA	NA	NA	NA	NA	NA	NA	NA	NA	NA	NA	NA	NA	NA	NA	NA	NA	NA	NA	NA	LAILFPCN_00052	NA	NA	KHJONMAE_00050	NA	NA	NA
group_264	NA	NA	NA	NA	NA	NA	NA	NA	NA	NA	NA	INNPMKDG_00016	NA	NA	NA	NA	FDEKMGKC_00016	NA	NA	NA	NA	NA	NA	NA	NA	NA	NA	NA	NA	NA	NA	NA	NA	NA	NA	NA	NA	NA	NA	NA	NA	NA	LAILFPCN_00038	NA	NA	KHJONMAE_00038	NA	NA	NA
group_159	NA	NA	NA	NA	NA	NA	NA	NA	NA	NA	NA	NA	NA	NA	NA	ABELLGHP_00035	FDEKMGKC_00023	NA	NA	NA	NA	NA	NA	NA	NA	NA	NA	NA	NA	NA	NA	NA	NA	NA	NA	NA	NA	NA	IEKFKDHL_00031	NA	NA	NA	LAILFPCN_00031	NA	NA	KHJONMAE_00031	NA	NA	NA
group_132	NA	NA	FABHLLMK_00030	NA	GPPCELAD_00024	NA	NA	LGCAEJLN_00031	NA	NA	NA	NA	FFLCAIFP_00028	NA	NA	NA	NA	NA	NA	ACBEKHOJ_00027	AKPBLJME_00027	NA	NA	NA	JHHEFFEJ_00026	NA	NA	OGBGPDGD_00031	NA	NA	NA	NA	NA	NA	NA	NA	NA	NA	NA	NA	NA	NA	NA	NA	HDKNMIKC_00028	NA	KLMMAGJG_00025	NA	FHDGBFOP_00025
group_112	NA	NA	NA	NA	NA	NA	NA	NA	NA	NA	NA	NA	NA	NA	EOCFFDKP_00029	NA	NA	NA	MOAKFBOB_00017	NA	NA	NA	NA	NA	NA	NA	NA	NA	NA	LHKHMHFB_00042	PMADJJFH_00042	MJNLFDOG_00042	PDGDKODL_00033	KCODBOJH_00027	KFAKMAJC_00027	EOKOBABP_00026	FCFPGPHP_00009	PKBLOJEL_00027	NA	NA	NA	NA	NA	NA	NA	NA	NA	NA	NA
group_106	NA	NA	NA	NA	NA	NA	NA	NA	NA	NA	NA	NA	NA	NA	EOCFFDKP_00025	NA	NA	NA	MOAKFBOB_00013	NA	NA	NA	NA	NA	NA	NA	NA	NA	NA	LHKHMHFB_00046	PMADJJFH_00046	MJNLFDOG_00046	PDGDKODL_00037	KCODBOJH_00001	KFAKMAJC_00001	EOKOBABP_00022	FCFPGPHP_00005	PKBLOJEL_00001	NA	NA	NA	NA	NA	NA	NA	NA	NA	NA	NA
group_105	NA	NA	NA	NA	NA	NA	NA	NA	NA	NA	NA	NA	NA	NA	EOCFFDKP_00027	NA	NA	NA	MOAKFBOB_00015	NA	NA	NA	NA	NA	NA	NA	NA	NA	NA	LHKHMHFB_00044	PMADJJFH_00044	MJNLFDOG_00044	PDGDKODL_00035	KCODBOJH_00029	KFAKMAJC_00029	EOKOBABP_00024	FCFPGPHP_00007	PKBLOJEL_00029	NA	NA	NA	NA	NA	NA	NA	NA	NA	NA	NA
traC	traC;	NA	NA	NA	NA	NA	NA	NA	NA	NA	NA	NA	NA	NA	EOCFFDKP_00032	NA	NA	NA	MOAKFBOB_00020	NA	NA	NA	NA	NA	NA	NA	NA	NA	NA	LHKHMHFB_00039	PMADJJFH_00039	MJNLFDOG_00039	PDGDKODL_00030	KCODBOJH_00024	KFAKMAJC_00024	EOKOBABP_00029	FCFPGPHP_00012	PKBLOJEL_00024	NA	NA	NA	NA	NA	NA	NA	NA	NA	NA	NA
higB2	higB-2	NA	NA	NA	NA	NA	NA	NA	NA	NA	NA	NA	NA	NA	EOCFFDKP_00034	NA	NA	NA	MOAKFBOB_00022	NA	NA	NA	NA	NA	NA	NA	NA	NA	NA	LHKHMHFB_00037	PMADJJFH_00037	MJNLFDOG_00036	PDGDKODL_00028	KCODBOJH_00022	KFAKMAJC_00022	EOKOBABP_00031	FCFPGPHP_00014	PKBLOJEL_00022	NA	NA	NA	NA	NA	NA	NA	NA	NA	NA	NA
group_83	NA	NA	NA	NA	NA	NA	NA	NA	NA	NA	NA	NA	NA	NA	EOCFFDKP_00020	NA	NA	NA	MOAKFBOB_00008	NA	NA	NA	NA	NA	NA	NA	NA	NA	NA	LHKHMHFB_00004	PMADJJFH_00004	MJNLFDOG_00004	PDGDKODL_00004	KCODBOJH_00006	KFAKMAJC_00006	EOKOBABP_00017	FCFPGPHP_00042	PKBLOJEL_00006	NA	NA	NA	NA	NA	NA	NA	NA	NA	NA	NA
group_82	NA	NA	NA	NA	NA	NA	NA	NA	NA	NA	NA	NA	NA	NA	EOCFFDKP_00022	NA	NA	NA	MOAKFBOB_00010	NA	NA	NA	NA	NA	NA	NA	NA	NA	NA	LHKHMHFB_00002	PMADJJFH_00002	MJNLFDOG_00002	PDGDKODL_00002	KCODBOJH_00004	KFAKMAJC_00004	EOKOBABP_00019	FCFPGPHP_00002	PKBLOJEL_00004	NA	NA	NA	NA	NA	NA	NA	NA	NA	NA	NA
group_76	NA	NA	NA	NA	NA	NA	NA	NA	NA	NA	NA	NA	NA	NA	EOCFFDKP_00036	NA	NA	NA	MOAKFBOB_00024	NA	NA	NA	NA	NA	NA	NA	NA	NA	NA	LHKHMHFB_00035	PMADJJFH_00035	MJNLFDOG_00034	PDGDKODL_00026	KCODBOJH_00020	KFAKMAJC_00020	EOKOBABP_00033	FCFPGPHP_00016	PKBLOJEL_00020	NA	NA	NA	NA	NA	NA	NA	NA	NA	NA	NA
group_71	NA	NA	NA	NA	NA	NA	NA	NA	NA	NA	NA	NA	NA	NA	EOCFFDKP_00030	NA	NA	NA	MOAKFBOB_00018	NA	NA	NA	NA	NA	NA	NA	NA	NA	NA	LHKHMHFB_00041	PMADJJFH_00041	MJNLFDOG_00041	PDGDKODL_00032	KCODBOJH_00026	KFAKMAJC_00026	EOKOBABP_00027	FCFPGPHP_00010	PKBLOJEL_00026	NA	NA	NA	NA	NA	NA	NA	NA	NA	NA	NA
group_70	NA	NA	NA	NA	NA	NA	NA	NA	NA	NA	NA	NA	NA	NA	EOCFFDKP_00028	NA	NA	NA	MOAKFBOB_00016	NA	NA	NA	NA	NA	NA	NA	NA	NA	NA	LHKHMHFB_00043	PMADJJFH_00043	MJNLFDOG_00043	PDGDKODL_00034	KCODBOJH_00028	KFAKMAJC_00028	EOKOBABP_00025	FCFPGPHP_00008	PKBLOJEL_00028	NA	NA	NA	NA	NA	NA	NA	NA	NA	NA	NA
group_63	NA	NA	NA	NA	NA	NA	NA	NA	NA	NA	NA	NA	NA	NA	EOCFFDKP_00037	NA	NA	NA	MOAKFBOB_00025	NA	NA	NA	NA	NA	NA	NA	NA	NA	NA	LHKHMHFB_00034	PMADJJFH_00034	MJNLFDOG_00033	PDGDKODL_00025	KCODBOJH_00019	KFAKMAJC_00019	EOKOBABP_00034	FCFPGPHP_00017	PKBLOJEL_00019	NA	NA	NA	NA	NA	NA	NA	NA	NA	NA	NA
group_55	NA	NA	NA	NA	NA	NA	NA	NA	NA	NA	NA	NA	NA	NA	EOCFFDKP_00026	NA	NA	NA	MOAKFBOB_00014	NA	NA	NA	NA	NA	NA	NA	NA	NA	NA	LHKHMHFB_00045	PMADJJFH_00045	MJNLFDOG_00045	PDGDKODL_00036	KCODBOJH_00030	KFAKMAJC_00030	EOKOBABP_00023	FCFPGPHP_00006	PKBLOJEL_00030	NA	NA	NA	NA	NA	NA	NA	NA	NA	NA	NA
group_47	NA	NA	NA	NA	NA	NA	NA	NA	NA	NA	NA	NA	NA	NA	EOCFFDKP_00031	NA	NA	NA	MOAKFBOB_00019	NA	NA	NA	NA	NA	NA	NA	NA	NA	NA	LHKHMHFB_00040	PMADJJFH_00040	MJNLFDOG_00040	PDGDKODL_00031	KCODBOJH_00025	KFAKMAJC_00025	EOKOBABP_00028	FCFPGPHP_00011	PKBLOJEL_00025	NA	NA	NA	NA	NA	NA	NA	NA	NA	NA	NA
group_22	NA	NA	NA	NA	NA	NA	NA	NA	NA	NA	NA	NA	NA	NA	EOCFFDKP_00015	NA	NA	NA	MOAKFBOB_00003	NA	NA	NA	NA	NA	NA	NA	NA	NA	NA	LHKHMHFB_00009	PMADJJFH_00009	MJNLFDOG_00009	PDGDKODL_00009	KCODBOJH_00011	KFAKMAJC_00011	EOKOBABP_00012	FCFPGPHP_00037	PKBLOJEL_00011	NA	NA	NA	NA	NA	NA	NA	NA	NA	NA	NA
group_14	NA	NA	NA	NA	NA	NA	NA	NA	NA	NA	NA	NA	NA	NA	EOCFFDKP_00016	NA	NA	NA	MOAKFBOB_00004	NA	NA	NA	NA	NA	NA	NA	NA	NA	NA	LHKHMHFB_00008	PMADJJFH_00008	MJNLFDOG_00008	PDGDKODL_00008	KCODBOJH_00010	KFAKMAJC_00010	EOKOBABP_00013	FCFPGPHP_00038	PKBLOJEL_00010	NA	NA	NA	NA	NA	NA	NA	NA	NA	NA	NA
group_11	NA	NA	NA	NA	NA	NA	NA	NA	NA	NA	NA	NA	NA	NA	EOCFFDKP_00035	NA	NA	NA	MOAKFBOB_00023	NA	NA	NA	NA	NA	NA	NA	NA	NA	NA	LHKHMHFB_00036	PMADJJFH_00036	MJNLFDOG_00035	PDGDKODL_00027	KCODBOJH_00021	KFAKMAJC_00021	EOKOBABP_00032	FCFPGPHP_00015	PKBLOJEL_00021	NA	NA	NA	NA	NA	NA	NA	NA	NA	NA	NA
group_6	NA	NA	NA	NA	NA	NA	NA	NA	NA	NA	NA	NA	NA	NA	EOCFFDKP_00023	NA	NA	NA	MOAKFBOB_00011	NA	NA	NA	NA	NA	NA	NA	NA	NA	NA	LHKHMHFB_00001	PMADJJFH_00001	MJNLFDOG_00001	PDGDKODL_00001	KCODBOJH_00003	KFAKMAJC_00003	EOKOBABP_00020	FCFPGPHP_00003	PKBLOJEL_00003	NA	NA	NA	NA	NA	NA	NA	NA	NA	NA	NA
group_5	NA	NA	NA	NA	NA	NA	NA	NA	NA	NA	NA	NA	NA	NA	EOCFFDKP_00024	NA	NA	NA	MOAKFBOB_00012	NA	NA	NA	NA	NA	NA	NA	NA	NA	NA	LHKHMHFB_00047	PMADJJFH_00047	MJNLFDOG_00047	PDGDKODL_00038	KCODBOJH_00002	KFAKMAJC_00002	EOKOBABP_00021	FCFPGPHP_00004	PKBLOJEL_00002	NA	NA	NA	NA	NA	NA	NA	NA	NA	NA	NA
group_1	NA	NA	NA	NA	NA	NA	NA	NA	NA	NA	NA	NA	NA	NA	EOCFFDKP_00017	NA	NA	NA	MOAKFBOB_00005	NA	NA	NA	NA	NA	NA	NA	NA	NA	NA	LHKHMHFB_00007	PMADJJFH_00007	MJNLFDOG_00007	PDGDKODL_00007	KCODBOJH_00009	KFAKMAJC_00009	EOKOBABP_00014	FCFPGPHP_00039	PKBLOJEL_00009	NA	NA	NA	NA	NA	NA	NA	NA	NA	NA	NA
group_412	NA	NA	NA	NA	NA	NA	NA	NA	NA	NA	NA	INNPMKDG_00039	NA	BIEADPPE_00016	NA	NA	FDEKMGKC_00039	NA	NA	NA	NA	NA	NA	NA	NA	NA	NA	NA	NA	NA	NA	NA	NA	NA	NA	NA	NA	NA	NA	NA	NA	NA	LAILFPCN_00015	NA	NA	KHJONMAE_00015	NA	NA	NA
group_387	NA	NA	FABHLLMK_00010	NA	NA	NA	NA	LGCAEJLN_00012	NA	NA	NA	NA	FFLCAIFP_00048	NA	NA	NA	NA	NA	NA	ACBEKHOJ_00046	AKPBLJME_00046	NA	NA	NA	JHHEFFEJ_00045	NA	NA	OGBGPDGD_00011	NA	NA	NA	NA	NA	NA	NA	NA	NA	NA	NA	NA	NA	NA	NA	NA	HDKNMIKC_00047	NA	KLMMAGJG_00044	NA	FHDGBFOP_00044
group_378	NA	NA	NA	NA	NA	NA	NA	NA	NA	NA	NA	INNPMKDG_00041	NA	BIEADPPE_00013	NA	NA	FDEKMGKC_00042	NA	NA	NA	NA	NA	NA	NA	NA	NA	NA	NA	NA	NA	NA	NA	NA	NA	NA	NA	NA	NA	NA	NA	NA	NA	LAILFPCN_00013	NA	NA	KHJONMAE_00013	NA	NA	NA
group_372	NA	NA	FABHLLMK_00033	NA	GPPCELAD_00021	NA	NA	NA	NPEDKJED_00020	NA	NA	NA	NA	NA	NA	ABELLGHP_00046	NA	NA	NA	NA	NA	NA	PACIKGKF_00019	NA	NA	NA	NA	NA	CHINECCL_00014	NA	NA	NA	NA	NA	NA	NA	NA	NA	IEKFKDHL_00041	APBKKJCM_00014	NA	NA	NA	NA	HDKNMIKC_00025	NA	KLMMAGJG_00022	DIFJKNMO_00042	FHDGBFOP_00022
group_361	NA	NA	FABHLLMK_00014	NA	NA	NA	NA	LGCAEJLN_00016	NA	NA	NA	NA	FFLCAIFP_00044	NA	NA	NA	NA	NA	NA	ACBEKHOJ_00042	AKPBLJME_00042	NA	NA	NA	JHHEFFEJ_00041	NA	NA	OGBGPDGD_00015	NA	NA	NA	NA	NA	NA	NA	NA	NA	NA	NA	NA	NA	NA	NA	NA	HDKNMIKC_00043	NA	KLMMAGJG_00040	NA	FHDGBFOP_00040
group_360	NA	NA	FABHLLMK_00012	NA	NA	NA	NA	LGCAEJLN_00014	NA	NA	NA	NA	FFLCAIFP_00046	NA	NA	NA	NA	NA	NA	ACBEKHOJ_00044	AKPBLJME_00044	NA	NA	NA	JHHEFFEJ_00043	NA	NA	OGBGPDGD_00013	NA	NA	NA	NA	NA	NA	NA	NA	NA	NA	NA	NA	NA	NA	NA	NA	HDKNMIKC_00045	NA	KLMMAGJG_00042	NA	FHDGBFOP_00042
group_344	NA	NA	FABHLLMK_00055	NA	GPPCELAD_00001	NA	NA	LGCAEJLN_00055	NA	NA	NA	NA	FFLCAIFP_00001	NA	NA	NA	NA	NA	NA	ACBEKHOJ_00001	AKPBLJME_00001	NA	NA	NA	NA	NA	NA	OGBGPDGD_00053	NA	NA	NA	NA	NA	NA	NA	NA	NA	NA	NA	NA	NA	NA	NA	NA	HDKNMIKC_00001	NA	KLMMAGJG_00001	NA	FHDGBFOP_00001
group_334	;hns	NA	NA	NA	NA	NA	NA	NA	NA	NA	NA	INNPMKDG_00040	NA	BIEADPPE_00015	NA	NA	FDEKMGKC_00040	NA	NA	NA	NA	NA	NA	NA	NA	NA	NA	NA	NA	NA	NA	NA	NA	NA	NA	NA	NA	NA	NA	NA	NA	NA	LAILFPCN_00014	NA	NA	KHJONMAE_00014	NA	NA	NA
group_331	NA	FFEIAKHL_00033	NA	MNGBAGLM_00054	NA	JKJINBPK_00051	NA	NA	NA	BKBOOHLP_00061	HBDDMFIA_00061	NA	NA	NA	NA	ABELLGHP_00065	NA	KCOMCEDO_00058	NA	NA	NA	PEMBGCDK_00002	PACIKGKF_00061	NA	NA	NA	NA	NA	NA	NA	NA	NA	NA	NA	NA	NA	NA	NA	NA	NA	NA	NA	NA	NA	NA	NA	NA	NA	NA
group_322	NA	NA	NA	NA	NA	NA	NA	LGCAEJLN_00052	NA	NA	NA	NA	FFLCAIFP_00004	NA	NA	NA	NA	NA	NA	ACBEKHOJ_00004	AKPBLJME_00004	NA	NA	NA	JHHEFFEJ_00004	NA	NA	NA	NA	NA	NA	NA	NA	NA	NA	NA	NA	NA	NA	NA	NA	NA	NA	NA	HDKNMIKC_00004	NA	KLMMAGJG_00004	NA	FHDGBFOP_00004
group_309	NA	NA	FABHLLMK_00011	NA	NA	NA	NA	LGCAEJLN_00013	NA	NA	NA	NA	FFLCAIFP_00047	NA	NA	NA	NA	NA	NA	ACBEKHOJ_00045	AKPBLJME_00045	NA	NA	NA	JHHEFFEJ_00044	NA	NA	OGBGPDGD_00012	NA	NA	NA	NA	NA	NA	NA	NA	NA	NA	NA	NA	NA	NA	NA	NA	HDKNMIKC_00046	NA	KLMMAGJG_00043	NA	FHDGBFOP_00043
group_281	NA	NA	NA	NA	NA	NA	NA	NA	NA	NA	NA	INNPMKDG_00053	NA	BIEADPPE_00002	NA	NA	FDEKMGKC_00053	NA	NA	NA	NA	NA	NA	NA	NA	NA	NA	NA	NA	NA	NA	NA	NA	NA	NA	NA	NA	NA	NA	NA	NA	NA	LAILFPCN_00001	NA	NA	KHJONMAE_00001	NA	NA	NA
group_277	NA	NA	NA	NA	NA	NA	NA	NA	NA	NA	NA	INNPMKDG_00050	NA	BIEADPPE_00005;BIEADPPE_00006	NA	NA	FDEKMGKC_00050	NA	NA	NA	NA	NA	NA	NA	NA	NA	NA	NA	NA	NA	NA	NA	NA	NA	NA	NA	NA	NA	NA	NA	NA	NA	LAILFPCN_00005	NA	NA	KHJONMAE_00005	NA	NA	NA
group_256	NA	NA	NA	NA	NA	NA	NA	NA	NA	NA	NA	INNPMKDG_00012	NA	BIEADPPE_00050	NA	NA	FDEKMGKC_00012	NA	NA	NA	NA	NA	NA	NA	NA	NA	NA	NA	NA	NA	NA	NA	NA	NA	NA	NA	NA	NA	NA	NA	NA	NA	LAILFPCN_00042	NA	NA	KHJONMAE_00042	NA	NA	NA
group_255	NA	NA	NA	NA	NA	NA	NA	NA	NA	NA	NA	INNPMKDG_00035	NA	BIEADPPE_00022	NA	NA	FDEKMGKC_00035	NA	NA	NA	NA	NA	NA	NA	NA	NA	NA	NA	NA	NA	NA	NA	NA	NA	NA	NA	NA	NA	NA	NA	NA	NA	LAILFPCN_00019	NA	NA	KHJONMAE_00019	NA	NA	NA
group_254	NA	NA	NA	NA	NA	NA	NA	NA	NA	NA	NA	INNPMKDG_00013	NA	BIEADPPE_00049	NA	NA	FDEKMGKC_00013	NA	NA	NA	NA	NA	NA	NA	NA	NA	NA	NA	NA	NA	NA	NA	NA	NA	NA	NA	NA	NA	NA	NA	NA	NA	LAILFPCN_00041	NA	NA	KHJONMAE_00041	NA	NA	NA
group_253	NA	NA	NA	NA	NA	NA	NA	NA	NA	NA	NA	INNPMKDG_00014	NA	BIEADPPE_00048	NA	NA	FDEKMGKC_00014	NA	NA	NA	NA	NA	NA	NA	NA	NA	NA	NA	NA	NA	NA	NA	NA	NA	NA	NA	NA	NA	NA	NA	NA	NA	LAILFPCN_00040	NA	NA	KHJONMAE_00040	NA	NA	NA
group_251	NA	NA	NA	NA	NA	NA	NA	NA	NA	NA	NA	INNPMKDG_00015	NA	BIEADPPE_00047	NA	NA	FDEKMGKC_00015	NA	NA	NA	NA	NA	NA	NA	NA	NA	NA	NA	NA	NA	NA	NA	NA	NA	NA	NA	NA	NA	NA	NA	NA	NA	LAILFPCN_00039	NA	NA	KHJONMAE_00039	NA	NA	NA
group_247	NA	NA	FABHLLMK_00013	NA	NA	NA	NA	LGCAEJLN_00015	NA	NA	NA	NA	FFLCAIFP_00045	NA	NA	NA	NA	NA	NA	ACBEKHOJ_00043	AKPBLJME_00043	NA	NA	NA	JHHEFFEJ_00042	NA	NA	OGBGPDGD_00014	NA	NA	NA	NA	NA	NA	NA	NA	NA	NA	NA	NA	NA	NA	NA	NA	HDKNMIKC_00044	NA	KLMMAGJG_00041	NA	FHDGBFOP_00041
group_243	NA	NA	NA	NA	NA	NA	NA	NA	NA	NA	NA	INNPMKDG_00017	NA	BIEADPPE_00045	NA	NA	FDEKMGKC_00017	NA	NA	NA	NA	NA	NA	NA	NA	NA	NA	NA	NA	NA	NA	NA	NA	NA	NA	NA	NA	NA	NA	NA	NA	NA	LAILFPCN_00037	NA	NA	KHJONMAE_00037	NA	NA	NA
group_242	NA	NA	NA	NA	NA	NA	NA	NA	NA	NA	NA	INNPMKDG_00018	NA	BIEADPPE_00044	NA	NA	FDEKMGKC_00018	NA	NA	NA	NA	NA	NA	NA	NA	NA	NA	NA	NA	NA	NA	NA	NA	NA	NA	NA	NA	NA	NA	NA	NA	NA	LAILFPCN_00036	NA	NA	KHJONMAE_00036	NA	NA	NA
group_239	NA	NA	NA	NA	NA	NA	NA	NA	NA	NA	NA	INNPMKDG_00043	NA	BIEADPPE_00011	NA	NA	FDEKMGKC_00044	NA	NA	NA	NA	NA	NA	NA	NA	NA	NA	NA	NA	NA	NA	NA	NA	NA	NA	NA	NA	NA	NA	NA	NA	NA	LAILFPCN_00011	NA	NA	KHJONMAE_00011	NA	NA	NA
group_230	NA	NA	NA	NA	GPPCELAD_00052	NA	NA	LGCAEJLN_00003	NA	NA	NA	NA	FFLCAIFP_00056	NA	NA	NA	NA	NA	NA	ACBEKHOJ_00057	AKPBLJME_00057	NA	NA	NA	JHHEFFEJ_00053	NA	NA	NA	NA	NA	NA	NA	NA	NA	NA	NA	NA	NA	NA	NA	NA	NA	NA	NA	NA	NA	KLMMAGJG_00052	NA	FHDGBFOP_00052
group_183	NA	NA	NA	NA	NA	NA	NA	NA	NA	NA	NA	INNPMKDG_00036	NA	BIEADPPE_00019	NA	NA	FDEKMGKC_00036	NA	NA	NA	NA	NA	NA	NA	NA	NA	NA	NA	NA	NA	NA	NA	NA	NA	NA	NA	NA	NA	NA	NA	NA	NA	LAILFPCN_00018	NA	NA	KHJONMAE_00018	NA	NA	NA
group_174	NA	NA	NA	NA	NA	NA	NA	NA	NA	NA	NA	INNPMKDG_00037	NA	BIEADPPE_00018	NA	NA	FDEKMGKC_00037	NA	NA	NA	NA	NA	NA	NA	NA	NA	NA	NA	NA	NA	NA	NA	NA	NA	NA	NA	NA	NA	NA	NA	NA	NA	LAILFPCN_00017	NA	NA	KHJONMAE_00017	NA	NA	NA
group_157	NA	NA	NA	NA	NA	NA	NA	NA	NA	NA	NA	INNPMKDG_00038	NA	BIEADPPE_00017	NA	NA	FDEKMGKC_00038	NA	NA	NA	NA	NA	NA	NA	NA	NA	NA	NA	NA	NA	NA	NA	NA	NA	NA	NA	NA	NA	NA	NA	NA	NA	LAILFPCN_00016	NA	NA	KHJONMAE_00016	NA	NA	NA
group_139	NA	NA	FABHLLMK_00009	NA	NA	NA	NA	LGCAEJLN_00011	NA	NA	NA	NA	FFLCAIFP_00049	NA	NA	NA	NA	NA	NA	ACBEKHOJ_00047	AKPBLJME_00047	NA	NA	NA	JHHEFFEJ_00046	NA	NA	OGBGPDGD_00010	NA	NA	NA	NA	NA	NA	NA	NA	NA	NA	NA	NA	NA	NA	NA	NA	HDKNMIKC_00048	NA	KLMMAGJG_00045	NA	FHDGBFOP_00045
group_375	NA	FFEIAKHL_00010	NA	MNGBAGLM_00020	NA	JKJINBPK_00026	NA	NA	NA	NA	NA	NA	NA	NA	NA	ABELLGHP_00024	NA	KCOMCEDO_00036	NA	NA	NA	NA	NA	NA	NA	NA	NA	NA	CHINECCL_00035	NA	NA	NA	NA	NA	NA	NA	NA	NA	NA	APBKKJCM_00034	NA	KEJKGMOI_00021	NA	OEBEHAIK_00038	NA	NA	NA	DIFJKNMO_00021	NA
group_337	NA	NA	NA	NA	NA	NA	NA	NA	NA	NA	NA	INNPMKDG_00052	NA	NA	NA	NA	FDEKMGKC_00052	NA	NA	NA	NA	NA	NA	NA	NA	NA	NA	NA	NA	NA	NA	NA	NA	NA	NA	NA	NA	NA	NA	NA	NA	NA	LAILFPCN_00002	NA	NA	KHJONMAE_00002	NA	NA	NA
group_326	NA	NA	NA	NA	NA	NA	NA	NA	NA	NA	NA	INNPMKDG_00006	NA	NA	NA	NA	FDEKMGKC_00006	NA	NA	NA	NA	NA	NA	NA	NA	NA	NA	NA	NA	NA	NA	NA	NA	NA	NA	NA	NA	NA	NA	NA	NA	NA	LAILFPCN_00048	NA	NA	KHJONMAE_00048	NA	NA	NA
group_301	NA	NA	NA	NA	NA	NA	NA	NA	NA	NA	NA	INNPMKDG_00042	NA	NA	NA	NA	FDEKMGKC_00043	NA	NA	NA	NA	NA	NA	NA	NA	NA	NA	NA	NA	NA	NA	NA	NA	NA	NA	NA	NA	NA	NA	NA	NA	NA	LAILFPCN_00012	NA	NA	KHJONMAE_00012	NA	NA	NA
group_300	NA	NA	FABHLLMK_00029	NA	GPPCELAD_00025	NA	NA	LGCAEJLN_00030	NA	NA	NA	NA	FFLCAIFP_00029	NA	NA	NA	NA	NA	NA	ACBEKHOJ_00028	AKPBLJME_00028	NA	NA	NA	JHHEFFEJ_00027	NA	NA	OGBGPDGD_00030	NA	NA	NA	NA	NA	NA	NA	NA	NA	NA	NA	NA	NA	NA	NA	NA	HDKNMIKC_00029	NA	NA	NA	NA
group_274	NA	NA	NA	NA	NA	NA	NA	NA	NA	NA	NA	INNPMKDG_00034	NA	NA	NA	NA	FDEKMGKC_00034	NA	NA	NA	NA	NA	NA	NA	NA	NA	NA	NA	NA	NA	NA	NA	NA	NA	NA	NA	NA	NA	NA	NA	NA	NA	LAILFPCN_00020	NA	NA	KHJONMAE_00020	NA	NA	NA
group_265	NA	NA	NA	NA	NA	NA	NA	NA	NA	NA	NA	INNPMKDG_00005	NA	NA	NA	NA	FDEKMGKC_00005	NA	NA	NA	NA	NA	NA	NA	NA	NA	NA	NA	NA	NA	NA	NA	NA	NA	NA	NA	NA	NA	NA	NA	NA	NA	LAILFPCN_00049	NA	NA	NA	NA	NA	NA
group_237	NA	NA	NA	NA	NA	NA	NA	NA	NA	NA	NA	INNPMKDG_00045	NA	NA	NA	NA	FDEKMGKC_00047	NA	NA	NA	NA	NA	NA	NA	NA	NA	NA	NA	NA	NA	NA	NA	NA	NA	NA	NA	NA	NA	NA	NA	NA	NA	LAILFPCN_00009	NA	NA	KHJONMAE_00009	NA	NA	NA
group_212	NA	FFEIAKHL_00032	NA	MNGBAGLM_00055	NA	JKJINBPK_00048	NA	NA	NA	BKBOOHLP_00001	HBDDMFIA_00001	NA	NA	NA	NA	ABELLGHP_00001	NA	NA	NA	NA	NA	PEMBGCDK_00059	PACIKGKF_00001	NA	NA	NA	NA	NA	NA	NA	NA	NA	NA	NA	NA	NA	NA	NA	NA	NA	NA	NA	NA	NA	NA	NA	NA	NA	NA
group_163	NA	NA	NA	NA	NA	NA	NA	NA	NA	NA	NA	INNPMKDG_00007	NA	NA	NA	NA	FDEKMGKC_00007	NA	NA	NA	NA	NA	NA	NA	NA	NA	NA	NA	NA	NA	NA	NA	NA	NA	NA	NA	NA	NA	NA	NA	NA	NA	LAILFPCN_00047	NA	NA	KHJONMAE_00047	NA	NA	NA
group_374	NA	NA	NA	NA	NA	NA	NA	NA	NA	NA	NA	INNPMKDG_00049	NA	BIEADPPE_00007	NA	NA	FDEKMGKC_00049	NA	NA	NA	NA	NA	NA	NA	NA	NA	NA	NA	NA	NA	NA	NA	NA	NA	NA	NA	NA	NA	NA	NA	NA	NA	LAILFPCN_00006	NA	NA	NA	NA	NA	NA
group_355	NA	NA	FABHLLMK_00052	NA	GPPCELAD_00004	NA	NA	LGCAEJLN_00051	NA	NA	NA	NA	FFLCAIFP_00005	NA	NA	NA	NA	NA	NA	ACBEKHOJ_00005	AKPBLJME_00005	NA	NA	NA	JHHEFFEJ_00005	NA	NA	OGBGPDGD_00004	NA	NA	NA	NA	NA	NA	NA	NA	NA	NA	NA	NA	NA	NA	NA	NA	NA	NA	NA	NA	NA
group_299	NA	NA	NA	NA	NA	NA	NA	NA	NA	NA	NA	INNPMKDG_00044	NA	NA	NA	NA	FDEKMGKC_00045	NA	NA	NA	NA	NA	NA	NA	NA	NA	NA	NA	NA	NA	NA	NA	NA	NA	NA	NA	NA	NA	NA	NA	NA	NA	LAILFPCN_00010	NA	NA	KHJONMAE_00010	NA	NA	NA
group_406	NA	FFEIAKHL_00037	NA	NA	NA	NA	NA	NA	NPEDKJED_00006	BKBOOHLP_00055	HBDDMFIA_00055	NA	NA	NA	NA	ABELLGHP_00058	NA	NA	NA	NA	NA	PEMBGCDK_00006	PACIKGKF_00007	NA	NA	NA	NA	NA	NA	NA	NA	NA	NA	NA	NA	NA	NA	NA	NA	NA	NA	NA	NA	OEBEHAIK_00006	NA	NA	NA	NA	NA
group_357	NA	NA	NA	NA	NA	NA	NA	NA	NA	NA	NA	INNPMKDG_00004	NA	NA	NA	NA	FDEKMGKC_00004	NA	NA	NA	NA	NA	NA	NA	NA	NA	NA	NA	NA	NA	NA	NA	NA	NA	NA	NA	NA	NA	NA	NA	NA	NA	LAILFPCN_00050	NA	NA	NA	NA	NA	NA
group_266	NA	NA	NA	NA	NA	NA	NA	NA	NA	NA	NA	INNPMKDG_00046	NA	BIEADPPE_00009	NA	NA	FDEKMGKC_00048	NA	NA	NA	NA	NA	NA	NA	NA	NA	NA	NA	NA	NA	NA	NA	NA	NA	NA	NA	NA	NA	NA	NA	NA	NA	LAILFPCN_00008	NA	NA	KHJONMAE_00008	NA	NA	NA
group_231	NA	NA	NA	NA	GPPCELAD_00053	NA	NA	NA	NA	NA	NA	NA	FFLCAIFP_00057	NA	NA	NA	NA	NA	NA	ACBEKHOJ_00058	AKPBLJME_00058	NA	NA	NA	24_refound_17	NA	NA	NA	NA	NA	NA	NA	NA	NA	NA	NA	NA	NA	NA	NA	NA	NA	NA	NA	NA	NA	KLMMAGJG_00053	NA	FHDGBFOP_00053
group_184	NA	NA	NA	NA	NA	NA	NA	NA	NA	NA	NA	INNPMKDG_00003	NA	NA	NA	NA	FDEKMGKC_00003	NA	NA	NA	NA	NA	NA	NA	NA	NA	NA	NA	NA	NA	NA	NA	NA	NA	NA	NA	NA	NA	NA	NA	NA	NA	LAILFPCN_00051	NA	NA	NA	NA	NA	NA
group_24	NA	NA	NA	NA	NA	NA	NA	NA	NA	NA	NA	NA	NA	NA	EOCFFDKP_00014	NA	NA	NA	NA	NA	NA	NA	NA	NA	NA	NA	NA	NA	NA	LHKHMHFB_00010	PMADJJFH_00010	MJNLFDOG_00010	PDGDKODL_00010	NA	NA	EOKOBABP_00011	FCFPGPHP_00036	NA	NA	NA	NA	NA	NA	NA	NA	NA	NA	NA	NA
group_23	NA	NA	NA	NA	NA	NA	NA	NA	NA	NA	NA	NA	NA	NA	EOCFFDKP_00040	NA	NA	NA	MOAKFBOB_00027	NA	NA	NA	NA	IMNEBOBM_00010	NA	NA	NA	NA	NA	LHKHMHFB_00032	PMADJJFH_00032	MJNLFDOG_00029	PDGDKODL_00023	KCODBOJH_00017	KFAKMAJC_00017	EOKOBABP_00037	NA	PKBLOJEL_00017	NA	NA	NA	NA	NA	NA	NA	NA	NA	NA	NA
group_365	smc	NA	FABHLLMK_00018	NA	GPPCELAD_00036	NA	NA	NA	NA	NA	NA	NA	FFLCAIFP_00040	NA	NA	NA	NA	NA	NA	NA	NA	NA	NA	NA	JHHEFFEJ_00037	NA	NA	OGBGPDGD_00019	NA	NA	NA	NA	NA	NA	NA	NA	NA	NA	NA	NA	NA	NA	NA	NA	HDKNMIKC_00039	NA	KLMMAGJG_00036	NA	FHDGBFOP_00036
group_349	NA	FFEIAKHL_00036	NA	NA	NA	NA	NA	NA	NPEDKJED_00003	BKBOOHLP_00058	HBDDMFIA_00058	NA	NA	NA	NA	NA	NA	NA	NA	NA	NA	NA	NA	NA	NA	NA	NA	NA	NA	NA	NA	NA	NA	NA	NA	NA	NA	NA	NA	NA	NA	NA	NA	OEBEHAIK_00003	NA	NA	NA	NA	NA
group_226	NA	FFEIAKHL_00026	NA	MNGBAGLM_00004	NA	NA	NA	NA	NA	BKBOOHLP_00006	HBDDMFIA_00006	NA	NA	NA	NA	ABELLGHP_00007	NA	KCOMCEDO_00052	NA	NA	NA	NA	NA	NA	NA	NA	NA	NA	NA	NA	NA	NA	NA	NA	NA	NA	NA	NA	IEKFKDHL_00005	NA	NA	KEJKGMOI_00005	NA	NA	NA	NA	NA	DIFJKNMO_00005	NA
group_225	NA	NA	FABHLLMK_00036	NA	GPPCELAD_00018	NA	NA	LGCAEJLN_00035	NA	NA	NA	NA	NA	NA	NA	NA	NA	NA	NA	ACBEKHOJ_00023	AKPBLJME_00023	NA	NA	NA	JHHEFFEJ_00019	NA	NA	NA	CHINECCL_00053	NA	NA	NA	NA	NA	NA	NA	NA	NA	NA	NA	NA	NA	NA	NA	HDKNMIKC_00022	NA	NA	NA	NA
group_219	NA	NA	NA	NA	NA	NA	NA	NA	NA	NA	NA	NA	FFLCAIFP_00022	NA	NA	NA	NA	NA	NA	ACBEKHOJ_00022	AKPBLJME_00022	NA	NA	NA	NA	NA	NA	NA	NA	NA	NA	NA	NA	NA	NA	NA	NA	NA	NA	NA	NA	NA	NA	OEBEHAIK_00056	HDKNMIKC_00021	NA	NA	NA	NA
group_134	NA	NA	NA	NA	NA	NA	NA	NA	NPEDKJED_00005	BKBOOHLP_00056	HBDDMFIA_00056	NA	NA	NA	NA	ABELLGHP_00059	NA	NA	NA	NA	NA	PEMBGCDK_00005	PACIKGKF_00006	NA	NA	NA	NA	NA	NA	NA	NA	NA	NA	NA	NA	NA	NA	NA	NA	NA	NA	NA	NA	OEBEHAIK_00005	NA	NA	NA	NA	NA
group_120	NA	NA	NA	NA	NA	NA	NA	NA	NA	NA	NA	NA	NA	NA	EOCFFDKP_00021	NA	NA	NA	MOAKFBOB_00009	NA	NA	NA	NA	NA	NA	NA	NA	NA	NA	LHKHMHFB_00003	PMADJJFH_00003	NA	NA	KCODBOJH_00005	KFAKMAJC_00005	EOKOBABP_00018	NA	PKBLOJEL_00005	NA	NA	NA	NA	NA	NA	NA	NA	NA	NA	NA
group_2	NA	NA	NA	NA	NA	NA	NA	NA	NA	NA	NA	NA	NA	NA	EOCFFDKP_00018	NA	NA	NA	MOAKFBOB_00006	NA	NA	NA	NA	NA	NA	NA	NA	NA	NA	LHKHMHFB_00006	PMADJJFH_00006	NA	NA	KCODBOJH_00008	KFAKMAJC_00008	EOKOBABP_00015	NA	PKBLOJEL_00008	NA	NA	NA	NA	NA	NA	NA	NA	NA	NA	NA
group_148	NA	NA	NA	NA	NA	NA	NA	NA	NPEDKJED_00004	BKBOOHLP_00057	HBDDMFIA_00057	NA	NA	NA	NA	ABELLGHP_00060	NA	NA	NA	NA	NA	NA	PACIKGKF_00005	NA	NA	NA	NA	NA	NA	NA	NA	NA	NA	NA	NA	NA	NA	NA	NA	NA	NA	NA	NA	OEBEHAIK_00004	NA	NA	NA	NA	NA
group_104	NA	NA	NA	NA	NA	NA	NA	NA	NA	NA	NA	NA	NA	NA	EOCFFDKP_00042	NA	NA	NA	MOAKFBOB_00028	NA	NA	NA	NA	NA	NA	NA	NA	NA	NA	LHKHMHFB_00031	PMADJJFH_00031	MJNLFDOG_00028	PDGDKODL_00022	KCODBOJH_00016	KFAKMAJC_00016	NA	NA	PKBLOJEL_00016	NA	NA	NA	NA	NA	NA	NA	NA	NA	NA	NA
group_37	NA	NA	NA	NA	NA	NA	NA	NA	NA	NA	NA	NA	NA	NA	EOCFFDKP_00008	NA	NA	NA	NA	NA	NA	NA	NA	NA	NA	NA	NA	NA	NA	LHKHMHFB_00015	PMADJJFH_00015	MJNLFDOG_00016	PDGDKODL_00014	NA	NA	EOKOBABP_00006	FCFPGPHP_00030	NA	NA	NA	NA	NA	NA	NA	NA	NA	NA	NA	NA
group_28	NA	NA	NA	NA	NA	NA	NA	NA	NA	NA	NA	NA	NA	NA	EOCFFDKP_00043	NA	NA	NA	NA	NA	NA	NA	NA	NA	NA	NA	NA	NA	NA	LHKHMHFB_00029	PMADJJFH_00029	MJNLFDOG_00024	NA	NA	NA	EOKOBABP_00040	FCFPGPHP_00019	NA	NA	NA	NA	NA	NA	NA	NA	NA	NA	NA	NA
group_25	NA	NA	NA	NA	NA	NA	NA	NA	NA	NA	NA	NA	NA	NA	EOCFFDKP_00013	NA	NA	NA	NA	NA	NA	NA	NA	NA	NA	NA	NA	NA	NA	LHKHMHFB_00011	PMADJJFH_00011	MJNLFDOG_00011	PDGDKODL_00011	NA	NA	EOKOBABP_00010	FCFPGPHP_00035	NA	NA	NA	NA	NA	NA	NA	NA	NA	NA	NA	NA
group_172	NA	NA	NA	NA	NA	NA	NA	NA	NA	NA	NA	NA	NA	NA	NA	NA	NA	NA	NA	ACBEKHOJ_00021	AKPBLJME_00021	NA	NA	NA	JHHEFFEJ_00018	NA	NA	NA	CHINECCL_00052	NA	NA	NA	NA	NA	NA	NA	NA	NA	NA	NA	NA	NA	NA	OEBEHAIK_00055	NA	NA	NA	NA	NA
group_33	NA	NA	NA	NA	NA	NA	NA	NA	NA	NA	NA	NA	NA	NA	EOCFFDKP_00010	NA	NA	NA	NA	NA	NA	NA	NA	NA	NA	NA	NA	NA	NA	LHKHMHFB_00013	PMADJJFH_00013	MJNLFDOG_00014	NA	NA	NA	EOKOBABP_00008	FCFPGPHP_00033	NA	NA	NA	NA	NA	NA	NA	NA	NA	NA	NA	NA
group_324	NA	NA	NA	NA	NA	NA	NA	NA	NA	NA	NA	INNPMKDG_00047	NA	NA	NA	NA	NA	NA	NA	NA	NA	NA	NA	NA	NA	NA	NA	NA	NA	NA	NA	NA	NA	NA	NA	NA	NA	NA	NA	NA	NA	NA	LAILFPCN_00007	NA	NA	NA	NA	NA	NA
group_294	NA	NA	NA	NA	NA	NA	NA	NA	NA	NA	NA	NA	NA	NA	NA	NA	NA	NA	NA	NA	NA	NA	NA	NA	NA	NA	NA	NA	NA	NA	NA	NA	NA	NA	NA	NA	NA	NA	NA	NA	NA	NA	LAILFPCN_00045	NA	NA	KHJONMAE_00045	NA	NA	NA
group_279	NA	NA	NA	NA	NA	NA	NA	NA	NA	NA	NA	NA	NA	BIEADPPE_00004	NA	NA	NA	NA	NA	NA	NA	NA	NA	NA	NA	NA	NA	NA	NA	NA	NA	NA	NA	NA	NA	NA	NA	NA	NA	NA	NA	NA	LAILFPCN_00004	NA	NA	KHJONMAE_00004	NA	NA	NA
group_259	NA	NA	NA	NA	NA	NA	NA	NA	NA	NA	NA	INNPMKDG_00009	NA	BIEADPPE_00054	NA	NA	FDEKMGKC_00009	NA	NA	NA	NA	NA	NA	NA	NA	NA	NA	NA	NA	NA	NA	NA	NA	NA	NA	NA	NA	NA	NA	NA	NA	NA	NA	NA	NA	NA	NA	NA	NA
group_170	NA	NA	FABHLLMK_00049	NA	GPPCELAD_00007	NA	NA	LGCAEJLN_00048	NA	NA	NA	NA	FFLCAIFP_00008	NA	NA	NA	NA	NA	NA	ACBEKHOJ_00008	AKPBLJME_00008	NA	NA	NA	NA	NA	NA	NA	NA	NA	NA	NA	NA	NA	NA	NA	NA	NA	NA	NA	NA	NA	NA	NA	NA	NA	NA	NA	NA
group_121	NA	NA	NA	NA	NA	NA	NA	NA	NA	NA	NA	NA	NA	NA	NA	NA	NA	NA	MOAKFBOB_00007	NA	NA	NA	NA	NA	NA	NA	NA	NA	NA	NA	NA	MJNLFDOG_00005	NA	KCODBOJH_00007	KFAKMAJC_00007	NA	NA	PKBLOJEL_00007	NA	NA	NA	NA	NA	NA	NA	NA	NA	NA	NA
group_117	NA	NA	NA	NA	NA	NA	NA	NA	NA	NA	NA	NA	NA	NA	EOCFFDKP_00041	NA	NA	NA	NA	NA	NA	NA	NA	IMNEBOBM_00009	NA	NA	NA	NA	NA	NA	NA	NA	NA	NA	NA	EOKOBABP_00038	NA	NA	NA	NA	EHPNNNNM_00008	NA	NA	NA	NA	NA	NA	NA	NA
group_114	NA	NA	NA	NA	NA	NA	NA	NA	NA	NA	NA	NA	NA	NA	EOCFFDKP_00004	NA	NA	NA	NA	NA	NA	NA	NA	NA	NA	NA	NA	NA	NA	LHKHMHFB_00024	PMADJJFH_00024	MJNLFDOG_00020	NA	NA	NA	NA	FCFPGPHP_00021	NA	NA	NA	NA	NA	NA	NA	NA	NA	NA	NA	NA
group_356	NA	NA	NA	NA	NA	NA	NA	NA	NA	BKBOOHLP_00009	HBDDMFIA_00009	NA	NA	NA	NA	ABELLGHP_00010	NA	NA	NA	NA	NA	NA	NA	NA	NA	NA	NA	NA	NA	NA	NA	NA	NA	NA	NA	NA	NA	NA	NA	NA	NA	NA	NA	NA	NA	NA	NA	NA	NA
group_280	NA	NA	NA	NA	NA	NA	NA	NA	NA	NA	NA	NA	NA	BIEADPPE_00003	NA	NA	NA	NA	NA	NA	NA	NA	NA	NA	NA	NA	NA	NA	NA	NA	NA	NA	NA	NA	NA	NA	NA	NA	NA	NA	NA	NA	LAILFPCN_00003	NA	NA	KHJONMAE_00003	NA	NA	NA
group_118	NA	NA	NA	NA	NA	NA	NA	NA	NA	NA	NA	NA	NA	NA	NA	NA	NA	NA	MOAKFBOB_00001	NA	NA	NA	NA	NA	NA	NA	NA	NA	NA	NA	NA	NA	PDGDKODL_00020	KCODBOJH_00013	KFAKMAJC_00013	EOKOBABP_00001	NA	PKBLOJEL_00013	NA	NA	NA	NA	NA	NA	NA	NA	NA	NA	NA
group_65	NA	NA	NA	NA	NA	NA	NA	NA	NA	NA	NA	NA	NA	NA	NA	NA	NA	NA	MOAKFBOB_00021	NA	NA	NA	NA	NA	NA	NA	NA	NA	NA	NA	NA	NA	PDGDKODL_00029	KCODBOJH_00023	KFAKMAJC_00023	EOKOBABP_00030	NA	PKBLOJEL_00023	NA	NA	NA	NA	NA	NA	NA	NA	NA	NA	NA
group_36	NA	NA	NA	NA	NA	NA	NA	NA	NA	NA	NA	NA	NA	NA	EOCFFDKP_00019	NA	NA	NA	NA	NA	NA	NA	NA	NA	NA	NA	NA	NA	NA	LHKHMHFB_00005	PMADJJFH_00005	NA	PDGDKODL_00005	NA	NA	EOKOBABP_00016	FCFPGPHP_00041	NA	NA	NA	NA	NA	NA	NA	NA	NA	NA	NA	NA
group_17	NA	NA	NA	NA	NA	NA	NA	NA	NA	NA	NA	NA	NA	NA	EOCFFDKP_00006	NA	NA	NA	NA	NA	NA	NA	NA	NA	NA	NA	NA	NA	NA	LHKHMHFB_00022	PMADJJFH_00022	MJNLFDOG_00018	NA	NA	NA	NA	FCFPGPHP_00023	NA	NA	NA	NA	NA	NA	NA	NA	NA	NA	NA	NA
group_16	NA	NA	NA	NA	NA	NA	NA	NA	NA	NA	NA	NA	NA	NA	EOCFFDKP_00009	NA	NA	NA	NA	NA	NA	NA	NA	NA	NA	NA	NA	NA	NA	LHKHMHFB_00014	PMADJJFH_00014	NA	NA	NA	NA	EOKOBABP_00007	NA	NA	NA	NA	NA	NA	NA	NA	NA	NA	NA	NA	NA
group_13	NA	NA	NA	NA	NA	NA	NA	NA	NA	NA	NA	NA	NA	NA	EOCFFDKP_00033	NA	NA	NA	NA	NA	NA	NA	NA	NA	NA	NA	NA	NA	NA	LHKHMHFB_00038	PMADJJFH_00038	MJNLFDOG_00037	NA	NA	NA	NA	NA	NA	NA	NA	NA	NA	NA	NA	NA	NA	NA	NA	NA
group_10	NA	NA	NA	NA	NA	NA	NA	NA	NA	NA	NA	NA	NA	NA	14_refound_9	NA	NA	NA	NA	NA	NA	NA	NA	NA	NA	NA	NA	NA	NA	LHKHMHFB_00025	PMADJJFH_00025	NA	NA	NA	NA	NA	FCFPGPHP_00020	NA	NA	NA	NA	NA	NA	NA	NA	NA	NA	NA	NA
group_403	NA	NA	NA	NA	NA	NA	NA	NA	NPEDKJED_00044	NA	NA	NA	NA	NA	NA	ABELLGHP_00020	NA	NA	NA	NA	NA	PEMBGCDK_00040	NA	NA	NA	NA	NA	NA	NA	NA	NA	NA	NA	NA	NA	NA	NA	NA	NA	NA	NA	NA	NA	OEBEHAIK_00042	NA	NA	NA	NA	NA
group_401	NA	NA	FABHLLMK_00040	NA	NA	NA	NA	LGCAEJLN_00039	NA	NA	NA	NA	FFLCAIFP_00017	NA	NA	NA	NA	NA	NA	NA	NA	NA	NA	NA	NA	NA	NA	NA	NA	NA	NA	NA	NA	NA	NA	NA	NA	NA	NA	NA	NA	NA	NA	NA	HDKNMIKC_00017	NA	NA	NA	NA
group_391	NA	NA	NA	NA	NA	NA	NA	NA	NPEDKJED_00046	NA	NA	NA	NA	NA	NA	ABELLGHP_00018	NA	NA	NA	NA	NA	PEMBGCDK_00042	NA	NA	NA	NA	NA	NA	NA	NA	NA	NA	NA	NA	NA	NA	NA	NA	NA	NA	NA	NA	NA	OEBEHAIK_00044	NA	NA	NA	NA	NA
group_376	NA	NA	NA	NA	NA	NA	NA	NA	NA	NA	NA	INNPMKDG_00051	NA	NA	NA	NA	FDEKMGKC_00051	NA	NA	NA	NA	NA	NA	NA	NA	NA	NA	NA	NA	NA	NA	NA	NA	NA	NA	NA	NA	NA	NA	NA	NA	NA	NA	NA	NA	NA	NA	NA	NA
group_366	smc	NA	NA	NA	NA	NA	NA	LGCAEJLN_00020	NA	NA	NA	NA	NA	NA	NA	NA	NA	NA	NA	ACBEKHOJ_00038	AKPBLJME_00038	NA	NA	NA	NA	NA	NA	NA	NA	NA	NA	NA	NA	NA	NA	NA	NA	NA	NA	NA	NA	NA	NA	NA	NA	NA	NA	NA	NA
smc	;smc	NA	NA	NA	NA	JKJINBPK_00022	NA	NA	NA	BKBOOHLP_00026	HBDDMFIA_00026	NA	NA	NA	NA	NA	NA	NA	NA	NA	NA	PEMBGCDK_00033	NA	NA	NA	NA	NA	NA	CHINECCL_00031	NA	NA	NA	NA	NA	NA	NA	NA	NA	NA	NA	NA	NA	NA	NA	NA	NA	NA	NA	NA
group_203	NA	NA	FABHLLMK_00027	NA	GPPCELAD_00027	NA	NA	NA	NA	NA	NA	NA	FFLCAIFP_00031	NA	NA	NA	NA	NA	NA	NA	NA	NA	NA	NA	NA	NA	NA	OGBGPDGD_00028	NA	NA	NA	NA	NA	NA	NA	NA	NA	NA	NA	NA	NA	NA	NA	NA	NA	NA	NA	NA	NA
group_176	NA	NA	NA	NA	NA	NA	NA	LGCAEJLN_00004	NA	NA	NA	NA	NA	NA	NA	NA	NA	NA	NA	ACBEKHOJ_00055	AKPBLJME_00055	NA	NA	NA	NA	NA	NA	NA	NA	NA	NA	NA	NA	NA	NA	NA	NA	NA	NA	NA	NA	NA	NA	NA	HDKNMIKC_00055	NA	NA	NA	NA
group_169	NA	NA	NA	NA	NA	NA	NA	NA	NA	NA	NA	INNPMKDG_00048	NA	NA	NA	NA	NA	NA	NA	NA	NA	NA	NA	NA	NA	NA	NA	NA	NA	NA	NA	NA	NA	NA	NA	NA	NA	NA	NA	NA	NA	NA	NA	NA	NA	KHJONMAE_00006	NA	NA	NA
group_160	NA	NA	NA	NA	NA	NA	NA	NA	NPEDKJED_00043	NA	NA	NA	NA	NA	NA	ABELLGHP_00021	NA	NA	NA	NA	NA	PEMBGCDK_00039	NA	NA	NA	NA	NA	NA	NA	NA	NA	NA	NA	NA	NA	NA	NA	NA	NA	NA	NA	NA	NA	OEBEHAIK_00041	NA	NA	NA	NA	NA
group_146	NA	NA	NA	NA	NA	JKJINBPK_00020	NA	NA	NA	BKBOOHLP_00028	HBDDMFIA_00028	NA	NA	NA	NA	NA	NA	NA	NA	NA	NA	PEMBGCDK_00031	NA	NA	NA	NA	NA	NA	CHINECCL_00029	NA	NA	NA	NA	NA	NA	NA	NA	NA	NA	NA	NA	NA	NA	NA	NA	NA	NA	NA	NA
group_135	NA	NA	NA	NA	NA	NA	NA	NA	NPEDKJED_00045	NA	NA	NA	NA	NA	NA	ABELLGHP_00019	NA	NA	NA	NA	NA	PEMBGCDK_00041	NA	NA	NA	NA	NA	NA	NA	NA	NA	NA	NA	NA	NA	NA	NA	NA	NA	NA	NA	NA	NA	OEBEHAIK_00043	NA	NA	NA	NA	NA
group_111	NA	NA	NA	NA	NA	NA	JLLHMDBD_00013	NA	NA	NA	NA	NA	NA	NA	NA	NA	NA	NA	NA	NA	NA	NA	NA	IMNEBOBM_00016	NA	CJMANIPB_00010	LNFOJLDM_00009	NA	NA	NA	NA	NA	NA	NA	NA	NA	NA	NA	NA	NA	EHPNNNNM_00013	NA	NA	NA	NA	NA	NA	NA	NA
group_110	NA	NA	NA	NA	NA	NA	JLLHMDBD_00023	NA	NA	NA	NA	NA	NA	NA	NA	NA	NA	NA	NA	NA	NA	NA	NA	IMNEBOBM_00026	NA	CJMANIPB_00020	LNFOJLDM_00019	NA	NA	NA	NA	NA	NA	NA	NA	NA	NA	NA	NA	NA	EHPNNNNM_00023	NA	NA	NA	NA	NA	NA	NA	NA
group_103	NA	NA	NA	NA	NA	NA	JLLHMDBD_00021	NA	NA	NA	NA	NA	NA	NA	NA	NA	NA	NA	NA	NA	NA	NA	NA	IMNEBOBM_00024	NA	CJMANIPB_00018	LNFOJLDM_00017	NA	NA	NA	NA	NA	NA	NA	NA	NA	NA	NA	NA	NA	EHPNNNNM_00021	NA	NA	NA	NA	NA	NA	NA	NA
group_102	NA	NA	NA	NA	NA	NA	JLLHMDBD_00017	NA	NA	NA	NA	NA	NA	NA	NA	NA	NA	NA	NA	NA	NA	NA	NA	IMNEBOBM_00020	NA	CJMANIPB_00014	LNFOJLDM_00013	NA	NA	NA	NA	NA	NA	NA	NA	NA	NA	NA	NA	NA	EHPNNNNM_00017	NA	NA	NA	NA	NA	NA	NA	NA
group_94	higB-2	NA	NA	NA	NA	NA	JLLHMDBD_00011	NA	NA	NA	NA	NA	NA	NA	NA	NA	NA	NA	NA	NA	NA	NA	NA	IMNEBOBM_00014	NA	CJMANIPB_00008	LNFOJLDM_00007	NA	NA	NA	NA	NA	NA	NA	NA	NA	NA	NA	NA	NA	EHPNNNNM_00011	NA	NA	NA	NA	NA	NA	NA	NA
group_92	NA	NA	NA	NA	NA	NA	JLLHMDBD_00025	NA	NA	NA	NA	NA	NA	NA	NA	NA	NA	NA	NA	NA	NA	NA	NA	IMNEBOBM_00028	NA	CJMANIPB_00022	LNFOJLDM_00021	NA	NA	NA	NA	NA	NA	NA	NA	NA	NA	NA	NA	NA	EHPNNNNM_00025	NA	NA	NA	NA	NA	NA	NA	NA
group_90	NA	NA	NA	NA	NA	NA	JLLHMDBD_00027	NA	NA	NA	NA	NA	NA	NA	NA	NA	NA	NA	NA	NA	NA	NA	NA	IMNEBOBM_00030	NA	CJMANIPB_00024	LNFOJLDM_00023	NA	NA	NA	NA	NA	NA	NA	NA	NA	NA	NA	NA	NA	EHPNNNNM_00027	NA	NA	NA	NA	NA	NA	NA	NA
group_79	NA	NA	NA	NA	NA	NA	JLLHMDBD_00024	NA	NA	NA	NA	NA	NA	NA	NA	NA	NA	NA	NA	NA	NA	NA	NA	IMNEBOBM_00027	NA	CJMANIPB_00021	LNFOJLDM_00020	NA	NA	NA	NA	NA	NA	NA	NA	NA	NA	NA	NA	NA	EHPNNNNM_00024	NA	NA	NA	NA	NA	NA	NA	NA
group_69	NA	NA	NA	NA	NA	NA	JLLHMDBD_00012	NA	NA	NA	NA	NA	NA	NA	NA	NA	NA	NA	NA	NA	NA	NA	NA	IMNEBOBM_00015	NA	CJMANIPB_00009	LNFOJLDM_00008	NA	NA	NA	NA	NA	NA	NA	NA	NA	NA	NA	NA	NA	EHPNNNNM_00012	NA	NA	NA	NA	NA	NA	NA	NA
group_68	NA	NA	NA	NA	NA	NA	JLLHMDBD_00010	NA	NA	NA	NA	NA	NA	NA	NA	NA	NA	NA	NA	NA	NA	NA	NA	IMNEBOBM_00013	NA	CJMANIPB_00007	LNFOJLDM_00006	NA	NA	NA	NA	NA	NA	NA	NA	NA	NA	NA	NA	NA	EHPNNNNM_00010	NA	NA	NA	NA	NA	NA	NA	NA
group_67	NA	NA	NA	NA	NA	NA	JLLHMDBD_00028	NA	NA	NA	NA	NA	NA	NA	NA	NA	NA	NA	NA	NA	NA	NA	NA	IMNEBOBM_00031	NA	CJMANIPB_00025	LNFOJLDM_00024	NA	NA	NA	NA	NA	NA	NA	NA	NA	NA	NA	NA	NA	EHPNNNNM_00028	NA	NA	NA	NA	NA	NA	NA	NA
group_64	NA	NA	NA	NA	NA	NA	JLLHMDBD_00022	NA	NA	NA	NA	NA	NA	NA	NA	NA	NA	NA	NA	NA	NA	NA	NA	IMNEBOBM_00025	NA	CJMANIPB_00019	LNFOJLDM_00018	NA	NA	NA	NA	NA	NA	NA	NA	NA	NA	NA	NA	NA	EHPNNNNM_00022	NA	NA	NA	NA	NA	NA	NA	NA
group_57	NA	NA	NA	NA	NA	NA	JLLHMDBD_00019	NA	NA	NA	NA	NA	NA	NA	NA	NA	NA	NA	NA	NA	NA	NA	NA	IMNEBOBM_00022	NA	CJMANIPB_00016	LNFOJLDM_00015	NA	NA	NA	NA	NA	NA	NA	NA	NA	NA	NA	NA	NA	EHPNNNNM_00019	NA	NA	NA	NA	NA	NA	NA	NA
group_51	NA	NA	NA	NA	NA	NA	JLLHMDBD_00020	NA	NA	NA	NA	NA	NA	NA	NA	NA	NA	NA	NA	NA	NA	NA	NA	IMNEBOBM_00023	NA	CJMANIPB_00017	LNFOJLDM_00016	NA	NA	NA	NA	NA	NA	NA	NA	NA	NA	NA	NA	NA	EHPNNNNM_00020	NA	NA	NA	NA	NA	NA	NA	NA
group_50	NA	NA	NA	NA	NA	NA	JLLHMDBD_00018	NA	NA	NA	NA	NA	NA	NA	NA	NA	NA	NA	NA	NA	NA	NA	NA	IMNEBOBM_00021	NA	CJMANIPB_00015	LNFOJLDM_00014	NA	NA	NA	NA	NA	NA	NA	NA	NA	NA	NA	NA	NA	EHPNNNNM_00018	NA	NA	NA	NA	NA	NA	NA	NA
group_41	NA	NA	NA	NA	NA	NA	JLLHMDBD_00002	NA	NA	NA	NA	NA	NA	NA	NA	NA	NA	NA	NA	NA	NA	NA	NA	IMNEBOBM_00002	NA	CJMANIPB_00003	LNFOJLDM_00002	NA	NA	NA	NA	NA	NA	NA	NA	NA	NA	NA	NA	NA	EHPNNNNM_00001	NA	NA	NA	NA	NA	NA	NA	NA
group_39	NA	NA	NA	NA	NA	NA	JLLHMDBD_00004	NA	NA	NA	NA	NA	NA	NA	NA	NA	NA	NA	NA	NA	NA	NA	NA	IMNEBOBM_00004	NA	CJMANIPB_00004	LNFOJLDM_00003	NA	NA	NA	NA	NA	NA	NA	NA	NA	NA	NA	NA	NA	EHPNNNNM_00003	NA	NA	NA	NA	NA	NA	NA	NA
group_38	NA	NA	NA	NA	NA	NA	NA	NA	NA	NA	NA	NA	NA	NA	NA	NA	NA	NA	NA	NA	NA	NA	NA	NA	NA	NA	NA	NA	NA	LHKHMHFB_00016	PMADJJFH_00016	NA	PDGDKODL_00015	NA	NA	EOKOBABP_00005	FCFPGPHP_00029	NA	NA	NA	NA	NA	NA	NA	NA	NA	NA	NA	NA
group_34	NA	NA	NA	NA	NA	NA	JLLHMDBD_00006	NA	NA	NA	NA	NA	NA	NA	NA	NA	NA	NA	NA	NA	NA	NA	NA	IMNEBOBM_00006	NA	CJMANIPB_00005	LNFOJLDM_00004	NA	NA	NA	NA	NA	NA	NA	NA	NA	NA	NA	NA	NA	EHPNNNNM_00005	NA	NA	NA	NA	NA	NA	NA	NA
group_19	NA	NA	NA	NA	NA	NA	JLLHMDBD_00015	NA	NA	NA	NA	NA	NA	NA	NA	NA	NA	NA	NA	NA	NA	NA	NA	IMNEBOBM_00018	NA	CJMANIPB_00012	LNFOJLDM_00011	NA	NA	NA	NA	NA	NA	NA	NA	NA	NA	NA	NA	NA	EHPNNNNM_00015	NA	NA	NA	NA	NA	NA	NA	NA
hns	hns	NA	NA	NA	NA	NA	JLLHMDBD_00026	NA	NA	NA	NA	NA	NA	NA	NA	NA	NA	NA	NA	NA	NA	NA	NA	IMNEBOBM_00029	NA	CJMANIPB_00023	LNFOJLDM_00022	NA	NA	NA	NA	NA	NA	NA	NA	NA	NA	NA	NA	NA	EHPNNNNM_00026	NA	NA	NA	NA	NA	NA	NA	NA
group_7	NA	NA	NA	NA	NA	NA	JLLHMDBD_00014	NA	NA	NA	NA	NA	NA	NA	NA	NA	NA	NA	NA	NA	NA	NA	NA	IMNEBOBM_00017	NA	CJMANIPB_00011	LNFOJLDM_00010	NA	NA	NA	NA	NA	NA	NA	NA	NA	NA	NA	NA	NA	EHPNNNNM_00014	NA	NA	NA	NA	NA	NA	NA	NA
group_3	NA	NA	NA	NA	NA	NA	NA	NA	NA	NA	NA	NA	NA	NA	EOCFFDKP_00007	NA	NA	NA	NA	NA	NA	NA	NA	NA	NA	NA	NA	NA	NA	LHKHMHFB_00021	PMADJJFH_00021	MJNLFDOG_00017	NA	NA	NA	NA	NA	NA	NA	NA	NA	NA	NA	NA	NA	NA	NA	NA	NA
group_0	NA	NA	NA	NA	NA	NA	JLLHMDBD_00029	NA	NA	NA	NA	NA	NA	NA	NA	NA	NA	NA	NA	NA	NA	NA	NA	IMNEBOBM_00032	NA	CJMANIPB_00026	LNFOJLDM_00025	NA	NA	NA	NA	NA	NA	NA	NA	NA	NA	NA	NA	NA	EHPNNNNM_00029	NA	NA	NA	NA	NA	NA	NA	NA
group_224	NA	NA	NA	NA	NA	NA	NA	NA	NA	NA	NA	NA	FFLCAIFP_00021	NA	NA	NA	NA	NA	NA	NA	NA	NA	NA	NA	NA	NA	NA	OGBGPDGD_00037	NA	NA	NA	NA	NA	NA	NA	NA	NA	NA	NA	NA	NA	NA	NA	NA	NA	NA	NA	NA	NA
umuD	umuD	NA	NA	NA	NA	NA	NA	LGCAEJLN_00033	NA	NA	NA	NA	NA	NA	NA	NA	NA	NA	NA	ACBEKHOJ_00025	AKPBLJME_00025	NA	NA	NA	NA	NA	NA	NA	NA	NA	NA	NA	NA	NA	NA	NA	NA	NA	NA	NA	NA	NA	NA	NA	NA	NA	NA	NA	NA
group_181	NA	FFEIAKHL_00048	NA	NA	NA	NA	NA	NA	NA	BKBOOHLP_00043	HBDDMFIA_00043	NA	NA	NA	NA	NA	NA	NA	NA	NA	NA	NA	NA	NA	JHHEFFEJ_00023	NA	NA	NA	NA	NA	NA	NA	NA	NA	NA	NA	NA	NA	NA	NA	NA	NA	NA	NA	NA	NA	NA	NA	NA
group_178	NA	NA	NA	NA	NA	NA	NA	NA	NA	NA	NA	NA	FFLCAIFP_00025	NA	NA	NA	NA	KCOMCEDO_00014	NA	NA	NA	NA	NA	NA	NA	NA	NA	NA	NA	NA	NA	NA	NA	NA	NA	NA	NA	NA	NA	NA	NA	NA	NA	OEBEHAIK_00018	NA	NA	NA	NA	NA
group_165	NA	NA	NA	NA	NA	JKJINBPK_00042	NA	NA	NPEDKJED_00056	NA	NA	NA	NA	NA	NA	NA	NA	NA	NA	NA	NA	NA	PACIKGKF_00055	NA	NA	NA	NA	NA	NA	NA	NA	NA	NA	NA	NA	NA	NA	NA	NA	NA	NA	NA	NA	NA	NA	NA	NA	NA	NA
group_119	NA	NA	NA	NA	NA	NA	NA	NA	NA	NA	NA	NA	NA	NA	EOCFFDKP_00012	NA	NA	NA	NA	NA	NA	NA	NA	NA	NA	NA	NA	NA	NA	NA	NA	MJNLFDOG_00012	PDGDKODL_00012	NA	NA	NA	NA	NA	NA	NA	NA	NA	NA	NA	NA	NA	NA	NA	NA
group_91	NA	NA	NA	NA	NA	NA	NA	NA	NA	NA	NA	NA	NA	NA	NA	NA	NA	NA	NA	NA	NA	NA	NA	NA	NA	NA	NA	NA	NA	NA	NA	MJNLFDOG_00038	NA	NA	NA	NA	FCFPGPHP_00013	NA	NA	NA	NA	NA	NA	NA	NA	NA	NA	NA	NA
group_80	NA	NA	NA	NA	NA	NA	NA	NA	NA	NA	NA	NA	NA	NA	EOCFFDKP_00001	NA	NA	NA	NA	NA	NA	NA	NA	NA	NA	NA	NA	NA	NA	LHKHMHFB_00028	PMADJJFH_00028	MJNLFDOG_00023	NA	NA	NA	NA	NA	NA	NA	NA	NA	NA	NA	NA	NA	NA	NA	NA	NA
group_77	NA	NA	NA	NA	NA	NA	NA	NA	NA	NA	NA	NA	NA	NA	NA	NA	NA	NA	NA	NA	NA	NA	NA	NA	NA	NA	NA	NA	NA	LHKHMHFB_00023	PMADJJFH_00023	NA	NA	NA	NA	NA	FCFPGPHP_00022	NA	NA	NA	NA	NA	NA	NA	NA	NA	NA	NA	NA
fliC~~~fljB	fliC;fljB	NA	NA	NA	NA	NA	NA	NA	NA	NA	NA	NA	NA	NA	NA	NA	NA	NA	MOAKFBOB_00002	NA	NA	NA	NA	NA	NA	NA	NA	NA	NA	NA	NA	NA	PDGDKODL_00019	KCODBOJH_00012	KFAKMAJC_00012	EOKOBABP_00002	NA	PKBLOJEL_00012	NA	NA	NA	NA	NA	NA	NA	NA	NA	NA	NA
group_61	NA	NA	NA	NA	NA	NA	NA	NA	NA	NA	NA	NA	NA	NA	EOCFFDKP_00002	NA	NA	NA	NA	NA	NA	NA	NA	NA	NA	NA	NA	NA	NA	LHKHMHFB_00027	PMADJJFH_00027	MJNLFDOG_00022	NA	NA	NA	NA	NA	NA	NA	NA	NA	NA	NA	NA	NA	NA	NA	NA	NA
group_21	NA	NA	NA	NA	NA	NA	NA	NA	NA	NA	NA	NA	NA	NA	EOCFFDKP_00039	NA	NA	NA	NA	NA	NA	NA	NA	IMNEBOBM_00011	NA	NA	NA	NA	NA	NA	NA	MJNLFDOG_00030	NA	NA	NA	EOKOBABP_00036	NA	NA	NA	NA	NA	NA	NA	NA	NA	NA	NA	NA	NA
group_402	NA	NA	NA	NA	NA	NA	NA	NA	NA	NA	NA	NA	NA	NA	NA	NA	NA	NA	NA	NA	NA	NA	NA	NA	NA	NA	NA	NA	NA	NA	NA	NA	NA	NA	NA	NA	NA	NA	NA	NA	NA	NA	NA	NA	HDKNMIKC_00005	NA	KLMMAGJG_00005	NA	FHDGBFOP_00005
group_339	NA	NA	NA	NA	NA	NA	NA	NA	NA	NA	NA	NA	NA	NA	NA	NA	NA	NA	NA	NA	NA	NA	NA	NA	NA	NA	NA	NA	NA	NA	NA	NA	NA	NA	NA	NA	NA	NA	NA	NA	NA	NA	NA	NA	HDKNMIKC_00015	NA	KLMMAGJG_00015	NA	FHDGBFOP_00015
group_298	NA	NA	NA	NA	NA	NA	NA	NA	NA	NA	NA	NA	NA	BIEADPPE_00014	NA	NA	NA	NA	NA	NA	NA	NA	NA	NA	NA	NA	NA	NA	NA	NA	NA	NA	NA	NA	NA	NA	NA	NA	NA	NA	NA	NA	NA	NA	NA	NA	NA	NA	NA
group_291	NA	NA	NA	NA	NA	NA	NA	NA	NA	NA	NA	NA	NA	NA	NA	NA	NA	NA	NA	NA	NA	NA	NA	NA	NA	NA	NA	NA	NA	NA	NA	NA	NA	NA	NA	NA	NA	NA	NA	NA	NA	NA	NA	NA	NA	NA	NA	NA	NA
group_233	NA	FFEIAKHL_00056	NA	NA	NA	NA	NA	NA	NPEDKJED_00029	NA	NA	NA	NA	NA	NA	NA	NA	NA	NA	NA	NA	NA	NA	NA	NA	NA	NA	NA	NA	NA	NA	NA	NA	NA	NA	NA	NA	NA	IEKFKDHL_00033	NA	NA	NA	NA	NA	NA	NA	NA	NA	NA
group_213	NA	NA	NA	NA	NA	NA	NA	NA	NA	NA	NA	NA	NA	NA	NA	NA	NA	NA	NA	ACBEKHOJ_00017	AKPBLJME_00017	NA	NA	NA	NA	NA	NA	NA	NA	NA	NA	NA	NA	NA	NA	NA	NA	NA	NA	NA	NA	NA	NA	NA	NA	NA	KLMMAGJG_00016	NA	FHDGBFOP_00016
group_133	NA	NA	NA	NA	NA	NA	NA	NA	NA	NA	NA	NA	NA	NA	NA	NA	NA	NA	NA	NA	NA	NA	PACIKGKF_00049	NA	NA	NA	NA	NA	NA	NA	NA	NA	NA	NA	NA	NA	NA	NA	NA	APBKKJCM_00047	NA	NA	NA	NA	NA	NA	NA	NA	NA
group_99	NA	NA	NA	NA	NA	NA	JLLHMDBD_00003	NA	NA	NA	NA	NA	NA	NA	NA	NA	NA	NA	NA	NA	NA	NA	NA	IMNEBOBM_00003	NA	NA	NA	NA	NA	NA	NA	NA	NA	NA	NA	NA	NA	NA	NA	NA	EHPNNNNM_00002	NA	NA	NA	NA	NA	NA	NA	NA
group_98	NA	NA	NA	NA	NA	NA	JLLHMDBD_00016	NA	NA	NA	NA	NA	NA	NA	NA	NA	NA	NA	NA	NA	NA	NA	NA	IMNEBOBM_00019	NA	CJMANIPB_00013	LNFOJLDM_00012	NA	NA	NA	NA	NA	NA	NA	NA	NA	NA	NA	NA	NA	EHPNNNNM_00016	NA	NA	NA	NA	NA	NA	NA	NA
group_97	NA	NA	NA	NA	NA	NA	NA	NA	NA	NA	NA	NA	NA	NA	NA	NA	NA	NA	NA	NA	NA	NA	NA	NA	NA	NA	NA	NA	NA	NA	NA	MJNLFDOG_00006	PDGDKODL_00006	NA	NA	NA	FCFPGPHP_00040	NA	NA	NA	NA	NA	NA	NA	NA	NA	NA	NA	NA
group_89	NA	NA	NA	NA	NA	NA	NA	NA	NA	NA	NA	NA	NA	NA	EOCFFDKP_00011	NA	NA	NA	NA	NA	NA	NA	NA	NA	NA	NA	NA	NA	NA	NA	NA	MJNLFDOG_00013	NA	NA	NA	NA	NA	NA	NA	NA	NA	NA	NA	NA	NA	NA	NA	NA	NA
group_88	NA	NA	NA	NA	NA	NA	JLLHMDBD_00032	NA	NA	NA	NA	NA	NA	NA	NA	NA	NA	NA	NA	NA	NA	NA	NA	IMNEBOBM_00035	NA	NA	NA	NA	NA	NA	NA	NA	NA	NA	NA	NA	NA	NA	NA	NA	EHPNNNNM_00032	NA	NA	NA	NA	NA	NA	NA	NA
group_72	NA	NA	NA	NA	NA	NA	JLLHMDBD_00033	NA	NA	NA	NA	NA	NA	NA	NA	NA	NA	NA	NA	NA	NA	NA	NA	IMNEBOBM_00036	NA	NA	NA	NA	NA	NA	NA	NA	NA	NA	NA	NA	NA	NA	NA	NA	EHPNNNNM_00033	NA	NA	NA	NA	NA	NA	NA	NA
group_58	NA	NA	NA	NA	NA	NA	JLLHMDBD_00031	NA	NA	NA	NA	NA	NA	NA	NA	NA	NA	NA	NA	NA	NA	NA	NA	IMNEBOBM_00034	NA	NA	NA	NA	NA	NA	NA	NA	NA	NA	NA	NA	NA	NA	NA	NA	EHPNNNNM_00031	NA	NA	NA	NA	NA	NA	NA	NA
group_29	NA	NA	NA	NA	NA	NA	NA	NA	NA	NA	NA	NA	NA	NA	NA	NA	NA	NA	MOAKFBOB_00030	NA	NA	NA	NA	NA	NA	NA	NA	NA	NA	NA	NA	NA	NA	KCODBOJH_00014	KFAKMAJC_00014	NA	NA	PKBLOJEL_00014	NA	NA	NA	NA	NA	NA	NA	NA	NA	NA	NA
group_9	NA	NA	NA	NA	NA	NA	JLLHMDBD_00005	NA	NA	NA	NA	NA	NA	NA	NA	NA	NA	NA	NA	NA	NA	NA	NA	IMNEBOBM_00005	NA	NA	NA	NA	NA	NA	NA	NA	NA	NA	NA	NA	NA	NA	NA	NA	EHPNNNNM_00004	NA	NA	NA	NA	NA	NA	NA	NA
group_8	NA	NA	NA	NA	NA	NA	JLLHMDBD_00030	NA	NA	NA	NA	NA	NA	NA	NA	NA	NA	NA	NA	NA	NA	NA	NA	IMNEBOBM_00033	NA	NA	NA	NA	NA	NA	NA	NA	NA	NA	NA	NA	NA	NA	NA	NA	EHPNNNNM_00030	NA	NA	NA	NA	NA	NA	NA	NA
group_4	NA	NA	NA	NA	NA	NA	NA	NA	NA	NA	NA	NA	NA	NA	NA	NA	NA	NA	NA	NA	NA	NA	NA	NA	NA	NA	NA	NA	NA	LHKHMHFB_00026	PMADJJFH_00026	NA	NA	NA	NA	NA	NA	NA	NA	NA	NA	NA	NA	NA	NA	NA	NA	NA	NA
group_397	NA	NA	NA	NA	NA	JKJINBPK_00050	NA	NA	NA	9_refound_3	10_refound_6	NA	NA	NA	NA	NA	NA	NA	NA	NA	NA	PEMBGCDK_00001	NA	NA	NA	NA	NA	NA	NA	NA	NA	NA	NA	NA	NA	NA	NA	NA	NA	NA	NA	NA	NA	NA	NA	NA	NA	NA	NA
group_390	NA	NA	NA	NA	NA	NA	NA	NA	NA	NA	NA	NA	NA	NA	NA	NA	NA	NA	NA	NA	NA	NA	NA	NA	NA	NA	NA	NA	NA	NA	NA	NA	NA	NA	NA	NA	NA	NA	NA	NA	NA	NA	NA	NA	NA	NA	KLMMAGJG_00026	NA	FHDGBFOP_00026
group_354	NA	NA	NA	NA	NA	NA	NA	NA	NA	NA	NA	NA	NA	NA	NA	NA	NA	NA	NA	19_refound_11	20_refound_13	NA	NA	NA	NA	NA	NA	NA	NA	NA	NA	NA	NA	NA	NA	NA	NA	NA	NA	NA	NA	NA	NA	NA	NA	NA	NA	NA	NA
group_330	NA	NA	NA	NA	NA	NA	NA	NA	NA	NA	NA	NA	NA	NA	NA	NA	NA	NA	NA	NA	NA	PEMBGCDK_00057	NA	NA	NA	NA	NA	NA	NA	NA	NA	NA	NA	NA	NA	NA	NA	NA	NA	APBKKJCM_00057	NA	NA	NA	NA	NA	NA	NA	NA	NA
group_289	NA	NA	NA	NA	NA	NA	NA	NA	NA	9_refound_2	10_refound_5	NA	NA	NA	NA	NA	NA	NA	NA	NA	NA	NA	22_refound_16	NA	NA	NA	NA	NA	CHINECCL_00057	NA	NA	NA	NA	NA	NA	NA	NA	NA	NA	NA	NA	NA	NA	NA	NA	NA	NA	NA	NA
group_235	NA	NA	NA	NA	NA	NA	NA	NA	NPEDKJED_00018	NA	NA	NA	NA	NA	NA	NA	NA	NA	NA	NA	NA	NA	NA	NA	NA	NA	NA	NA	NA	NA	NA	NA	NA	NA	NA	NA	NA	NA	NA	NA	NA	NA	NA	NA	NA	NA	NA	NA	NA
group_229	NA	NA	FABHLLMK_00002	NA	NA	NA	NA	NA	NA	NA	NA	NA	NA	NA	NA	NA	NA	NA	NA	19_refound_12	20_refound_14	NA	NA	NA	NA	NA	NA	NA	NA	NA	NA	NA	NA	NA	NA	NA	NA	NA	NA	NA	NA	NA	NA	NA	HDKNMIKC_00056	NA	NA	NA	NA
group_210	NA	NA	NA	NA	NA	NA	NA	NA	NA	NA	NA	NA	NA	NA	NA	NA	NA	NA	NA	NA	NA	PEMBGCDK_00053	NA	NA	NA	NA	NA	NA	NA	NA	NA	NA	NA	NA	NA	NA	NA	NA	NA	APBKKJCM_00053	NA	NA	NA	NA	NA	NA	NA	NA	NA
group_123	NA	NA	NA	NA	NA	NA	NA	NA	NA	BKBOOHLP_00013	HBDDMFIA_00013	NA	NA	NA	NA	NA	NA	NA	NA	NA	NA	NA	NA	NA	NA	NA	NA	NA	NA	NA	NA	NA	NA	NA	NA	NA	NA	NA	NA	NA	NA	NA	NA	NA	NA	NA	NA	NA	NA
group_78	NA	NA	NA	NA	NA	NA	JLLHMDBD_00036	NA	NA	NA	NA	NA	NA	NA	NA	NA	NA	NA	NA	NA	NA	NA	NA	IMNEBOBM_00039	NA	NA	NA	NA	NA	NA	NA	NA	NA	NA	NA	NA	NA	NA	NA	NA	NA	NA	NA	NA	NA	NA	NA	NA	NA
group_44	NA	NA	NA	NA	NA	NA	NA	NA	NA	NA	NA	NA	NA	NA	NA	NA	NA	NA	NA	NA	NA	NA	NA	NA	NA	NA	NA	NA	NA	NA	NA	MJNLFDOG_00003	PDGDKODL_00003	NA	NA	NA	NA	NA	NA	NA	NA	NA	NA	NA	NA	NA	NA	NA	NA
group_20	NA	NA	NA	NA	NA	NA	JLLHMDBD_00034	NA	NA	NA	NA	NA	NA	NA	NA	NA	NA	NA	NA	NA	NA	NA	NA	IMNEBOBM_00037	NA	NA	NA	NA	NA	NA	NA	NA	NA	NA	NA	NA	NA	NA	NA	NA	NA	NA	NA	NA	NA	NA	NA	NA	NA
group_393	higB-2	NA	NA	NA	NA	NA	NA	NA	NA	NA	NA	NA	NA	NA	NA	NA	NA	NA	NA	NA	NA	NA	NA	NA	NA	NA	NA	OGBGPDGD_00051	NA	NA	NA	NA	NA	NA	NA	NA	NA	NA	NA	NA	NA	NA	NA	NA	HDKNMIKC_00003	NA	NA	NA	NA
group_369	NA	NA	NA	NA	NA	NA	NA	NA	NA	NA	NA	NA	NA	NA	NA	NA	NA	NA	NA	ACBEKHOJ_00056	AKPBLJME_00056	NA	NA	NA	NA	NA	NA	NA	NA	NA	NA	NA	NA	NA	NA	NA	NA	NA	NA	NA	NA	NA	NA	NA	NA	NA	NA	NA	NA
group_368	NA	NA	NA	MNGBAGLM_00040	NA	NA	NA	NA	NA	NA	NA	NA	NA	NA	NA	NA	NA	NA	NA	NA	NA	NA	NA	NA	NA	NA	NA	OGBGPDGD_00034	NA	NA	NA	NA	NA	NA	NA	NA	NA	NA	NA	NA	NA	KEJKGMOI_00041	NA	NA	NA	NA	NA	NA	NA
group_359	NA	NA	NA	NA	NA	NA	NA	NA	NA	NA	NA	NA	NA	NA	NA	NA	NA	NA	NA	NA	NA	PEMBGCDK_00054	NA	NA	NA	NA	NA	NA	NA	NA	NA	NA	NA	NA	NA	NA	NA	NA	NA	APBKKJCM_00054	NA	NA	NA	NA	NA	NA	NA	NA	NA
group_348	NA	NA	NA	NA	NA	NA	NA	NA	NA	NA	NA	NA	NA	NA	NA	NA	NA	NA	NA	NA	NA	NA	NA	NA	NA	NA	NA	NA	NA	NA	NA	NA	NA	NA	NA	NA	NA	NA	NA	APBKKJCM_00039	NA	NA	NA	NA	NA	NA	NA	NA	NA
group_343	NA	NA	NA	NA	NA	NA	NA	NA	NA	NA	NA	NA	NA	NA	NA	NA	NA	NA	NA	NA	NA	NA	NA	NA	JHHEFFEJ_00001	NA	NA	OGBGPDGD_00001	NA	NA	NA	NA	NA	NA	NA	NA	NA	NA	NA	NA	NA	NA	NA	NA	NA	NA	NA	NA	NA
group_333	NA	NA	NA	NA	NA	NA	NA	NA	NA	NA	NA	NA	NA	NA	NA	NA	NA	NA	NA	NA	NA	NA	NA	NA	NA	NA	NA	NA	NA	NA	NA	NA	NA	NA	NA	NA	NA	NA	NA	NA	NA	NA	NA	NA	NA	NA	NA	NA	NA
group_310	NA	NA	NA	NA	GPPCELAD_00043	NA	NA	NA	NA	NA	NA	NA	NA	NA	NA	NA	NA	NA	NA	NA	NA	NA	NA	NA	NA	NA	NA	NA	NA	NA	NA	NA	NA	NA	NA	NA	NA	NA	NA	NA	NA	NA	NA	NA	NA	NA	NA	NA	NA
group_305	NA	NA	NA	NA	GPPCELAD_00050	NA	NA	NA	NA	NA	NA	NA	NA	NA	NA	NA	NA	NA	NA	NA	NA	NA	NA	NA	NA	NA	NA	NA	NA	NA	NA	NA	NA	NA	NA	NA	NA	NA	NA	NA	NA	NA	NA	NA	NA	NA	NA	NA	NA
group_296	NA	NA	NA	NA	NA	NA	NA	NA	NA	NA	NA	NA	NA	NA	NA	NA	NA	NA	NA	NA	NA	NA	NA	NA	NA	NA	NA	NA	NA	NA	NA	NA	NA	NA	NA	NA	NA	NA	NA	NA	NA	NA	NA	NA	NA	NA	KLMMAGJG_00019	NA	FHDGBFOP_00019
group_295	NA	NA	NA	NA	NA	NA	NA	NA	NA	NA	NA	NA	NA	NA	NA	NA	NA	NA	NA	NA	NA	NA	NA	NA	NA	NA	NA	NA	NA	NA	NA	NA	NA	NA	NA	NA	NA	NA	NA	APBKKJCM_00038	NA	NA	NA	NA	NA	NA	NA	NA	NA
group_285	NA	NA	NA	NA	NA	NA	NA	NA	NA	NA	NA	NA	NA	NA	NA	NA	FDEKMGKC_00041	NA	NA	NA	NA	NA	NA	NA	NA	NA	NA	NA	NA	NA	NA	NA	NA	NA	NA	NA	NA	NA	NA	NA	NA	NA	NA	NA	NA	NA	NA	NA	NA
group_268	NA	NA	NA	NA	NA	NA	NA	NA	NPEDKJED_00019	NA	NA	NA	NA	NA	NA	NA	NA	NA	NA	NA	NA	NA	NA	NA	NA	NA	NA	NA	NA	NA	NA	NA	NA	NA	NA	NA	NA	NA	NA	NA	NA	NA	NA	NA	NA	NA	NA	NA	NA
group_250	NA	NA	NA	NA	GPPCELAD_00044	NA	NA	NA	NA	NA	NA	NA	NA	NA	NA	NA	NA	NA	NA	NA	NA	NA	NA	NA	NA	NA	NA	NA	NA	NA	NA	NA	NA	NA	NA	NA	NA	NA	NA	NA	NA	NA	NA	NA	NA	NA	NA	NA	NA
group_221	NA	NA	NA	NA	NA	NA	NA	NA	NA	NA	NA	NA	NA	NA	NA	NA	NA	NA	NA	NA	NA	NA	NA	NA	NA	NA	NA	NA	NA	NA	NA	NA	NA	NA	NA	NA	NA	NA	NA	NA	NA	NA	NA	NA	HDKNMIKC_00016	NA	NA	NA	NA
group_182	NA	NA	NA	NA	NA	NA	NA	NA	NA	NA	NA	NA	NA	NA	NA	NA	NA	NA	NA	NA	NA	NA	NA	NA	NA	NA	NA	NA	NA	NA	NA	NA	NA	NA	NA	NA	NA	NA	NA	NA	NA	NA	NA	NA	NA	NA	NA	NA	NA
group_175	NA	NA	NA	NA	NA	JKJINBPK_00005	NA	NA	NA	NA	NA	NA	NA	NA	NA	NA	NA	NA	NA	NA	NA	PEMBGCDK_00018	NA	NA	NA	NA	NA	NA	NA	NA	NA	NA	NA	NA	NA	NA	NA	NA	NA	NA	NA	NA	NA	NA	NA	NA	NA	NA	NA
group_167	NA	NA	NA	NA	NA	NA	NA	NA	NA	NA	NA	NA	NA	NA	NA	NA	NA	NA	NA	NA	NA	NA	NA	NA	NA	NA	NA	NA	NA	NA	NA	NA	NA	NA	NA	NA	NA	NA	NA	NA	NA	NA	NA	NA	NA	NA	NA	NA	NA
group_153	NA	NA	NA	NA	NA	NA	NA	NA	NA	NA	NA	NA	NA	NA	NA	NA	NA	NA	NA	NA	NA	NA	NA	NA	JHHEFFEJ_00020	NA	NA	27_refound_18	NA	NA	NA	NA	NA	NA	NA	NA	NA	NA	NA	NA	NA	NA	NA	NA	NA	NA	NA	NA	NA
group_152	NA	NA	NA	NA	NA	NA	NA	NA	NPEDKJED_00057	NA	NA	NA	NA	NA	NA	NA	NA	NA	NA	NA	NA	NA	NA	NA	NA	NA	NA	NA	NA	NA	NA	NA	NA	NA	NA	NA	NA	NA	NA	NA	NA	NA	NA	NA	NA	NA	NA	NA	NA
group_151	NA	NA	NA	NA	NA	JKJINBPK_00043	NA	NA	NA	NA	NA	NA	NA	NA	NA	NA	NA	NA	NA	NA	NA	NA	NA	NA	NA	NA	NA	NA	NA	NA	NA	NA	NA	NA	NA	NA	NA	NA	NA	NA	NA	NA	NA	NA	NA	NA	NA	NA	NA
group_147	NA	NA	NA	NA	NA	NA	NA	NA	NA	NA	NA	NA	NA	NA	NA	NA	NA	NA	NA	NA	NA	NA	NA	NA	NA	NA	NA	NA	NA	NA	NA	NA	NA	NA	NA	NA	NA	NA	NA	NA	NA	NA	NA	NA	NA	KHJONMAE_00007	NA	NA	NA
group_142	NA	NA	NA	NA	NA	NA	NA	NA	NA	NA	NA	NA	NA	NA	NA	NA	NA	NA	NA	NA	NA	NA	NA	NA	NA	NA	NA	NA	NA	NA	NA	NA	NA	NA	NA	NA	NA	NA	NA	NA	NA	NA	NA	NA	NA	NA	NA	NA	NA
group_137	NA	NA	NA	NA	GPPCELAD_00045	NA	NA	NA	NA	NA	NA	NA	NA	NA	NA	NA	NA	NA	NA	NA	NA	NA	NA	NA	NA	NA	NA	NA	NA	NA	NA	NA	NA	NA	NA	NA	NA	NA	NA	NA	NA	NA	NA	NA	NA	NA	NA	NA	NA
group_100	NA	NA	NA	NA	NA	NA	NA	NA	NA	NA	NA	NA	NA	NA	NA	NA	NA	NA	NA	NA	NA	NA	NA	NA	NA	NA	NA	NA	NA	LHKHMHFB_00019	PMADJJFH_00019	NA	NA	NA	NA	NA	NA	NA	NA	NA	NA	NA	NA	NA	NA	NA	NA	NA	NA
group_93	NA	NA	NA	NA	NA	NA	NA	NA	NA	NA	NA	NA	NA	NA	NA	NA	NA	NA	NA	NA	NA	NA	NA	NA	NA	NA	NA	NA	NA	LHKHMHFB_00018	PMADJJFH_00018	NA	NA	NA	NA	NA	NA	NA	NA	NA	NA	NA	NA	NA	NA	NA	NA	NA	NA
group_53	NA	NA	NA	NA	NA	NA	NA	NA	NA	NA	NA	NA	NA	NA	NA	NA	NA	NA	NA	NA	NA	NA	NA	NA	NA	NA	NA	NA	NA	LHKHMHFB_00012	PMADJJFH_00012	NA	NA	NA	NA	NA	NA	NA	NA	NA	NA	NA	NA	NA	NA	NA	NA	NA	NA
group_42	NA	NA	NA	NA	NA	NA	NA	NA	NA	NA	NA	NA	NA	NA	NA	NA	NA	NA	NA	NA	NA	NA	NA	IMNEBOBM_00001	NA	CJMANIPB_00002	LNFOJLDM_00001	NA	NA	NA	NA	NA	NA	NA	NA	NA	NA	NA	NA	NA	NA	NA	NA	NA	NA	NA	NA	NA	NA
group_40	NA	NA	NA	NA	NA	NA	NA	NA	NA	NA	NA	NA	NA	NA	NA	NA	NA	NA	NA	NA	NA	NA	NA	NA	NA	NA	NA	NA	NA	LHKHMHFB_00017	PMADJJFH_00017	NA	NA	NA	NA	NA	FCFPGPHP_00028	NA	NA	NA	NA	NA	NA	NA	NA	NA	NA	NA	NA
group_35	NA	NA	NA	NA	NA	NA	NA	NA	NA	NA	NA	NA	NA	NA	NA	NA	NA	NA	NA	NA	NA	NA	NA	NA	NA	NA	NA	NA	NA	NA	NA	MJNLFDOG_00015	PDGDKODL_00013	NA	NA	NA	FCFPGPHP_00032;FCFPGPHP_00031	NA	NA	NA	NA	NA	NA	NA	NA	NA	NA	NA	NA
group_15	NA	NA	NA	NA	NA	NA	NA	NA	NA	NA	NA	NA	NA	NA	NA	NA	NA	NA	NA	NA	NA	NA	NA	NA	NA	NA	NA	NA	NA	LHKHMHFB_00020	PMADJJFH_00020	NA	NA	NA	NA	NA	NA	NA	NA	NA	NA	NA	NA	NA	NA	NA	NA	NA	NA
group_415	NA	NA	NA	NA	NA	NA	NA	NA	NA	NA	NA	NA	NA	NA	NA	NA	NA	NA	NA	NA	NA	NA	NA	NA	NA	NA	NA	NA	NA	NA	NA	NA	NA	NA	NA	NA	NA	NA	NA	NA	NA	NA	NA	NA	NA	NA	NA	NA	NA
group_411	NA	NA	NA	NA	NA	NA	NA	LGCAEJLN_00002	NA	NA	NA	NA	NA	NA	NA	NA	NA	NA	NA	NA	NA	NA	NA	NA	NA	NA	NA	NA	NA	NA	NA	NA	NA	NA	NA	NA	NA	NA	NA	NA	NA	NA	NA	NA	NA	NA	NA	NA	NA
group_410	NA	FFEIAKHL_00050	NA	NA	NA	NA	NA	NA	NA	NA	NA	NA	NA	NA	NA	NA	NA	NA	NA	NA	NA	NA	NA	NA	NA	NA	NA	NA	NA	NA	NA	NA	NA	NA	NA	NA	NA	NA	NA	NA	NA	NA	NA	NA	NA	NA	NA	NA	NA
dinG	dinG	NA	NA	NA	NA	NA	NA	NA	NA	NA	NA	NA	NA	NA	NA	NA	NA	NA	NA	NA	NA	NA	NA	NA	NA	NA	NA	NA	NA	NA	NA	NA	NA	NA	NA	NA	NA	NA	NA	NA	NA	NA	NA	NA	NA	NA	NA	NA	NA
group_389	NA	NA	NA	NA	NA	NA	NA	NA	NA	NA	NA	NA	NA	NA	NA	NA	NA	NA	NA	NA	NA	NA	NA	NA	NA	NA	NA	NA	NA	NA	NA	NA	NA	NA	NA	NA	NA	NA	NA	NA	NA	NA	NA	NA	NA	NA	NA	NA	NA
group_385	NA	NA	NA	NA	NA	NA	NA	NA	NA	NA	NA	NA	NA	NA	NA	NA	NA	NA	NA	NA	NA	NA	NA	NA	NA	NA	NA	NA	NA	NA	NA	NA	NA	NA	NA	NA	NA	NA	NA	NA	NA	NA	NA	NA	NA	NA	NA	NA	NA
group_381	NA	NA	NA	NA	NA	NA	NA	NA	NA	NA	NA	NA	NA	NA	NA	NA	NA	NA	NA	NA	NA	NA	NA	NA	NA	NA	NA	NA	NA	NA	NA	NA	NA	NA	NA	NA	NA	NA	NA	NA	NA	NA	NA	NA	NA	NA	NA	NA	NA
group_371	NA	NA	NA	NA	NA	NA	NA	NA	NA	NA	NA	NA	NA	NA	NA	NA	NA	NA	NA	NA	NA	NA	NA	NA	NA	NA	NA	NA	NA	NA	NA	NA	NA	NA	NA	NA	NA	NA	NA	NA	NA	NA	NA	NA	NA	NA	NA	NA	NA
group_367	NA	NA	NA	NA	NA	NA	NA	NA	NA	NA	NA	NA	NA	NA	NA	NA	NA	NA	NA	NA	NA	NA	NA	NA	NA	NA	NA	NA	NA	NA	NA	NA	NA	NA	NA	NA	NA	NA	NA	NA	NA	NA	NA	NA	NA	NA	NA	NA	NA
group_363	NA	NA	NA	NA	NA	NA	NA	NA	NA	NA	NA	NA	NA	NA	NA	NA	NA	NA	NA	NA	NA	NA	NA	NA	NA	NA	NA	NA	NA	NA	NA	NA	NA	NA	NA	NA	NA	NA	NA	NA	NA	NA	NA	NA	NA	KHJONMAE_00049	NA	NA	NA
group_358	NA	NA	NA	NA	NA	JKJINBPK_00049	NA	NA	NA	NA	10_refound_4	NA	NA	NA	NA	NA	NA	NA	NA	NA	NA	NA	NA	NA	NA	NA	NA	NA	NA	NA	NA	NA	NA	NA	NA	NA	NA	NA	NA	NA	NA	NA	NA	NA	NA	NA	NA	NA	NA
group_351	NA	NA	NA	NA	NA	NA	NA	NA	NA	NA	NA	NA	NA	NA	NA	NA	NA	NA	NA	NA	NA	NA	NA	NA	NA	NA	NA	NA	NA	NA	NA	NA	NA	NA	NA	NA	NA	NA	NA	NA	NA	NA	NA	NA	NA	NA	NA	NA	NA
group_341	NA	NA	NA	NA	NA	NA	NA	NA	NA	NA	NA	NA	NA	NA	NA	NA	NA	NA	NA	NA	NA	NA	NA	NA	NA	NA	NA	OGBGPDGD_00052	NA	NA	NA	NA	NA	NA	NA	NA	NA	NA	NA	NA	NA	NA	NA	NA	HDKNMIKC_00002	NA	NA	NA	NA
group_340	NA	NA	NA	NA	NA	NA	NA	NA	NA	NA	NA	NA	NA	NA	NA	NA	NA	NA	NA	NA	NA	NA	NA	NA	NA	NA	NA	NA	NA	NA	NA	NA	NA	NA	NA	NA	NA	NA	NA	NA	NA	NA	NA	NA	NA	NA	NA	NA	NA
group_323	NA	NA	NA	NA	NA	NA	NA	NA	NA	NA	NA	NA	NA	NA	NA	NA	NA	NA	NA	NA	NA	NA	NA	NA	NA	NA	NA	NA	NA	NA	NA	NA	NA	NA	NA	NA	NA	NA	NA	39_refound_20	NA	NA	NA	NA	NA	NA	NA	NA	NA
group_316	NA	NA	NA	NA	NA	NA	NA	NA	NA	NA	NA	NA	NA	NA	NA	NA	NA	NA	NA	NA	NA	NA	NA	NA	NA	NA	NA	NA	NA	NA	NA	NA	NA	NA	NA	NA	NA	NA	NA	NA	NA	NA	NA	NA	NA	NA	NA	NA	NA
group_315	NA	NA	NA	NA	NA	NA	NA	NA	NA	NA	NA	NA	NA	NA	NA	NA	NA	NA	NA	ACBEKHOJ_00053	AKPBLJME_00053	NA	NA	NA	NA	NA	NA	NA	NA	NA	NA	NA	NA	NA	NA	NA	NA	NA	NA	NA	NA	NA	NA	NA	NA	NA	NA	NA	NA
group_284	NA	NA	NA	NA	NA	NA	NA	NA	NA	NA	NA	NA	NA	NA	NA	NA	NA	NA	NA	NA	NA	NA	NA	NA	NA	NA	NA	NA	NA	NA	NA	NA	NA	NA	NA	NA	NA	NA	NA	APBKKJCM_00037	NA	NA	NA	NA	NA	NA	NA	NA	NA
group_282	NA	NA	NA	NA	NA	NA	NA	NA	NA	NA	NA	NA	NA	NA	NA	NA	NA	NA	NA	NA	NA	NA	NA	NA	NA	NA	NA	NA	NA	NA	NA	NA	NA	NA	NA	NA	NA	NA	NA	NA	NA	NA	NA	NA	NA	NA	NA	NA	NA
group_278	NA	NA	NA	NA	NA	NA	NA	NA	NA	NA	NA	NA	NA	NA	NA	NA	NA	NA	NA	NA	NA	NA	NA	NA	NA	NA	NA	NA	NA	NA	NA	NA	NA	NA	NA	NA	NA	NA	NA	NA	NA	NA	NA	NA	NA	NA	NA	NA	NA
group_272	NA	NA	NA	NA	NA	NA	NA	NA	NA	NA	NA	NA	NA	NA	NA	NA	NA	NA	NA	NA	NA	NA	NA	NA	NA	NA	NA	NA	NA	NA	NA	NA	NA	NA	NA	NA	NA	NA	NA	NA	NA	NA	NA	NA	NA	NA	NA	NA	NA
group_271	NA	NA	NA	NA	NA	NA	NA	NA	NA	NA	NA	NA	NA	NA	NA	NA	NA	NA	NA	NA	NA	NA	NA	NA	NA	NA	NA	NA	NA	NA	NA	NA	NA	NA	NA	NA	NA	NA	NA	NA	NA	NA	NA	NA	NA	NA	NA	NA	NA
group_263	NA	NA	NA	NA	NA	NA	NA	NA	NA	NA	NA	NA	NA	NA	NA	NA	NA	NA	NA	NA	NA	NA	NA	NA	NA	NA	NA	NA	NA	NA	NA	NA	NA	NA	NA	NA	NA	NA	NA	NA	NA	NA	NA	NA	NA	NA	NA	NA	NA
group_218	NA	NA	NA	NA	NA	NA	NA	NA	NA	NA	NA	NA	NA	NA	NA	NA	NA	NA	NA	NA	NA	NA	NA	NA	NA	NA	NA	NA	NA	NA	NA	NA	NA	NA	NA	NA	NA	NA	NA	NA	NA	NA	NA	NA	NA	NA	NA	NA	NA
group_214	NA	NA	NA	NA	NA	NA	NA	NA	NA	NA	NA	NA	NA	NA	NA	NA	NA	NA	NA	NA	NA	PEMBGCDK_00046	NA	NA	NA	NA	NA	NA	NA	NA	NA	NA	NA	NA	NA	NA	NA	NA	NA	NA	NA	NA	NA	NA	NA	NA	NA	NA	NA
group_204	NA	NA	NA	NA	NA	NA	NA	NA	NA	NA	NA	NA	NA	NA	NA	NA	NA	NA	NA	NA	NA	NA	NA	NA	NA	NA	NA	NA	NA	NA	NA	NA	NA	NA	NA	NA	NA	NA	NA	NA	NA	NA	NA	NA	NA	NA	NA	NA	NA
group_202	NA	NA	NA	NA	NA	NA	NA	NA	NA	NA	NA	NA	NA	NA	NA	NA	NA	KCOMCEDO_00016	NA	NA	NA	NA	NA	NA	NA	NA	NA	NA	NA	NA	NA	NA	NA	NA	NA	NA	NA	NA	NA	NA	NA	NA	NA	NA	NA	NA	NA	NA	NA
group_196	NA	NA	NA	NA	NA	NA	NA	NA	NA	NA	NA	NA	NA	NA	NA	NA	NA	NA	NA	NA	NA	NA	NA	NA	NA	NA	NA	NA	NA	NA	NA	NA	NA	NA	NA	NA	NA	NA	NA	NA	NA	NA	NA	NA	NA	NA	NA	NA	NA
group_192	NA	NA	NA	NA	NA	NA	NA	NA	NA	NA	NA	NA	NA	NA	NA	NA	NA	NA	NA	NA	NA	NA	NA	NA	NA	NA	NA	NA	NA	NA	NA	NA	NA	NA	NA	NA	NA	NA	NA	NA	NA	NA	NA	NA	NA	NA	NA	NA	NA
group_166	NA	NA	NA	NA	NA	NA	NA	NA	NA	NA	NA	NA	NA	NA	NA	NA	NA	NA	NA	NA	NA	NA	NA	NA	NA	NA	NA	NA	NA	NA	NA	NA	NA	NA	NA	NA	NA	NA	NA	NA	NA	NA	NA	NA	NA	NA	NA	NA	NA
group_155	NA	NA	NA	NA	NA	NA	NA	NA	NA	NA	NA	NA	NA	NA	NA	NA	NA	NA	NA	NA	NA	NA	NA	NA	NA	NA	NA	NA	NA	NA	NA	NA	NA	NA	NA	NA	NA	NA	NA	NA	NA	NA	NA	NA	NA	NA	NA	NA	NA
group_150	NA	NA	NA	NA	NA	NA	NA	NA	NA	NA	NA	NA	NA	NA	NA	NA	NA	NA	NA	NA	NA	NA	NA	NA	NA	NA	NA	NA	NA	NA	NA	NA	NA	NA	NA	NA	NA	NA	NA	NA	NA	NA	NA	NA	NA	NA	NA	NA	NA
group_143	NA	NA	NA	NA	NA	NA	NA	NA	NA	NA	NA	NA	NA	NA	NA	NA	NA	NA	NA	NA	NA	NA	NA	NA	NA	NA	NA	NA	NA	NA	NA	NA	NA	NA	NA	NA	NA	NA	NA	NA	NA	NA	NA	NA	NA	NA	NA	NA	NA
group_140	NA	NA	NA	NA	NA	NA	NA	NA	NA	NA	NA	NA	NA	NA	NA	NA	NA	NA	NA	NA	NA	NA	NA	NA	NA	NA	NA	NA	NA	NA	NA	NA	NA	NA	NA	NA	NA	NA	NA	NA	NA	NA	NA	NA	NA	NA	NA	NA	NA
group_138	NA	NA	NA	NA	NA	NA	NA	NA	NA	NA	NA	NA	NA	NA	NA	NA	NA	NA	NA	NA	NA	NA	NA	NA	NA	NA	NA	NA	NA	NA	NA	NA	NA	NA	NA	NA	NA	NA	NA	NA	NA	NA	NA	NA	NA	NA	NA	NA	NA
group_127	NA	NA	NA	NA	NA	NA	NA	NA	NA	NA	NA	NA	NA	NA	NA	NA	NA	NA	NA	NA	NA	NA	NA	NA	NA	NA	NA	NA	NA	NA	NA	NA	NA	NA	NA	NA	NA	NA	NA	NA	NA	NA	NA	NA	NA	NA	NA	NA	NA
group_115	NA	NA	NA	NA	NA	NA	NA	NA	NA	NA	NA	NA	NA	NA	EOCFFDKP_00003	NA	NA	NA	NA	NA	NA	NA	NA	NA	NA	NA	NA	NA	NA	NA	NA	MJNLFDOG_00021	NA	NA	NA	NA	NA	NA	NA	NA	NA	NA	NA	NA	NA	NA	NA	NA	NA
group_113	NA	NA	NA	NA	NA	NA	NA	NA	NA	NA	NA	NA	NA	NA	NA	NA	NA	NA	NA	NA	NA	NA	NA	NA	NA	CJMANIPB_00028	LNFOJLDM_00027	NA	NA	NA	NA	NA	NA	NA	NA	NA	NA	NA	NA	NA	NA	NA	NA	NA	NA	NA	NA	NA	NA
group_109	NA	NA	NA	NA	NA	NA	NA	NA	NA	NA	NA	NA	NA	NA	NA	NA	NA	NA	NA	NA	NA	NA	NA	NA	NA	CJMANIPB_00029	LNFOJLDM_00028	NA	NA	NA	NA	NA	NA	NA	NA	NA	NA	NA	NA	NA	NA	NA	NA	NA	NA	NA	NA	NA	NA
group_108	NA	NA	NA	NA	NA	NA	NA	NA	NA	NA	NA	NA	NA	NA	14_refound_8	NA	NA	NA	NA	NA	NA	NA	NA	NA	NA	NA	NA	NA	NA	NA	NA	NA	NA	NA	NA	NA	NA	NA	NA	NA	NA	NA	NA	NA	NA	NA	NA	NA	NA
group_87	NA	NA	NA	NA	NA	NA	NA	NA	NA	NA	NA	NA	NA	NA	NA	NA	NA	NA	NA	NA	NA	NA	NA	NA	NA	NA	NA	NA	NA	NA	NA	NA	NA	NA	NA	NA	NA	NA	NA	NA	NA	NA	NA	NA	NA	NA	NA	NA	NA
group_84	NA	NA	NA	NA	NA	NA	NA	NA	NA	NA	NA	NA	NA	NA	NA	NA	NA	NA	NA	NA	NA	NA	NA	NA	NA	NA	NA	NA	NA	NA	NA	NA	NA	NA	NA	NA	NA	NA	NA	NA	NA	NA	NA	NA	NA	NA	NA	NA	NA
group_75	NA	NA	NA	NA	NA	NA	NA	NA	NA	NA	NA	NA	NA	NA	NA	NA	NA	NA	NA	NA	NA	NA	NA	NA	NA	CJMANIPB_00027	LNFOJLDM_00026	NA	NA	NA	NA	NA	NA	NA	NA	NA	NA	NA	NA	NA	NA	NA	NA	NA	NA	NA	NA	NA	NA
group_74	NA	NA	NA	NA	NA	NA	JLLHMDBD_00035	NA	NA	NA	NA	NA	NA	NA	NA	NA	NA	NA	NA	NA	NA	NA	NA	IMNEBOBM_00038	NA	NA	NA	NA	NA	NA	NA	NA	NA	NA	NA	NA	NA	NA	NA	NA	NA	NA	NA	NA	NA	NA	NA	NA	NA
group_73	NA	NA	NA	NA	NA	NA	NA	NA	NA	NA	NA	NA	NA	NA	NA	NA	NA	NA	NA	NA	NA	NA	NA	NA	NA	CJMANIPB_00032	LNFOJLDM_00031	NA	NA	NA	NA	NA	NA	NA	NA	NA	NA	NA	NA	NA	NA	NA	NA	NA	NA	NA	NA	NA	NA
group_62	NA	NA	NA	NA	NA	NA	NA	NA	NA	NA	NA	NA	NA	NA	NA	NA	NA	NA	NA	NA	NA	NA	NA	NA	NA	NA	NA	NA	NA	NA	NA	NA	NA	NA	NA	NA	NA	NA	NA	NA	NA	NA	NA	NA	NA	NA	NA	NA	NA
group_60	NA	NA	NA	NA	NA	NA	NA	NA	NA	NA	NA	NA	NA	NA	NA	NA	NA	NA	NA	NA	NA	NA	NA	NA	NA	CJMANIPB_00031	LNFOJLDM_00030	NA	NA	NA	NA	NA	NA	NA	NA	NA	NA	NA	NA	NA	NA	NA	NA	NA	NA	NA	NA	NA	NA
group_56	NA	NA	NA	NA	NA	NA	NA	NA	NA	NA	NA	NA	NA	NA	EOCFFDKP_00005	NA	NA	NA	NA	NA	NA	NA	NA	NA	NA	NA	NA	NA	NA	NA	NA	MJNLFDOG_00019	NA	NA	NA	NA	NA	NA	NA	NA	NA	NA	NA	NA	NA	NA	NA	NA	NA
group_49	NA	NA	NA	NA	NA	NA	NA	NA	NA	NA	NA	NA	NA	NA	NA	NA	NA	NA	NA	NA	NA	NA	NA	NA	NA	CJMANIPB_00030	LNFOJLDM_00029	NA	NA	NA	NA	NA	NA	NA	NA	NA	NA	NA	NA	NA	NA	NA	NA	NA	NA	NA	NA	NA	NA
group_43	NA	NA	NA	NA	NA	NA	JLLHMDBD_00001	NA	NA	NA	NA	NA	NA	NA	NA	NA	NA	NA	NA	NA	NA	NA	NA	NA	NA	CJMANIPB_00001	NA	NA	NA	NA	NA	NA	NA	NA	NA	NA	NA	NA	NA	NA	NA	NA	NA	NA	NA	NA	NA	NA	NA
group_32	NA	NA	NA	NA	NA	NA	NA	NA	NA	NA	NA	NA	NA	NA	NA	NA	NA	NA	NA	NA	NA	NA	NA	NA	NA	NA	NA	NA	NA	NA	NA	NA	NA	NA	NA	NA	FCFPGPHP_00034	NA	NA	NA	NA	NA	NA	NA	NA	NA	NA	NA	NA
group_31	NA	NA	NA	NA	NA	NA	NA	NA	NA	NA	NA	NA	NA	NA	14_refound_7	NA	NA	NA	NA	NA	NA	NA	NA	NA	NA	NA	NA	NA	NA	NA	NA	NA	NA	NA	NA	NA	NA	NA	NA	NA	NA	NA	NA	NA	NA	NA	NA	NA	NA
fliC	fliC	NA	NA	NA	NA	NA	NA	NA	NA	NA	NA	NA	NA	NA	NA	NA	NA	NA	NA	NA	NA	NA	NA	NA	NA	NA	NA	NA	NA	NA	NA	NA	NA	NA	NA	NA	NA	NA	NA	NA	NA	NA	NA	NA	NA	NA	NA	NA	NA
group_27	NA	NA	NA	NA	NA	NA	NA	NA	NA	NA	NA	NA	NA	NA	NA	NA	NA	NA	NA	NA	NA	NA	NA	NA	NA	NA	NA	NA	NA	NA	NA	NA	PDGDKODL_00017	NA	NA	EOKOBABP_00003	NA	NA	NA	NA	NA	NA	NA	NA	NA	NA	NA	NA	NA
group_26	NA	NA	NA	NA	NA	NA	NA	NA	NA	NA	NA	NA	NA	NA	NA	NA	NA	NA	NA	NA	NA	NA	NA	NA	NA	NA	NA	NA	NA	NA	NA	NA	PDGDKODL_00016	NA	NA	EOKOBABP_00004	NA	NA	NA	NA	NA	NA	NA	NA	NA	NA	NA	NA	NA
group_18	NA	NA	NA	NA	NA	NA	NA	NA	NA	NA	NA	NA	NA	NA	NA	NA	NA	NA	NA	NA	NA	NA	NA	NA	NA	NA	NA	NA	NA	NA	NA	NA	NA	NA	NA	NA	NA	NA	NA	NA	NA	NA	NA	NA	NA	NA	NA	NA	NA
group_414	NA	NA	NA	NA	NA	NA	NA	NA	NA	NA	NA	NA	NA	NA	NA	NA	NA	NA	NA	NA	NA	NA	NA	NA	NA	NA	NA	NA	NA	NA	NA	NA	NA	NA	NA	NA	NA	NA	NA	NA	NA	NA	NA	NA	NA	NA	NA	NA	NA
group_413	NA	NA	NA	NA	NA	NA	NA	NA	NA	NA	NA	NA	NA	NA	NA	ABELLGHP_00011	NA	NA	NA	NA	NA	NA	NA	NA	NA	NA	NA	NA	NA	NA	NA	NA	NA	NA	NA	NA	NA	NA	NA	NA	NA	NA	NA	NA	NA	NA	NA	NA	NA
group_409	NA	NA	NA	NA	NA	NA	NA	NA	NA	NA	NA	NA	NA	NA	NA	ABELLGHP_00062	NA	NA	NA	NA	NA	NA	NA	NA	NA	NA	NA	NA	NA	NA	NA	NA	NA	NA	NA	NA	NA	NA	NA	NA	NA	NA	NA	NA	NA	NA	NA	NA	NA
group_383	NA	NA	NA	NA	GPPCELAD_00041	NA	NA	NA	NA	NA	NA	NA	NA	NA	NA	NA	NA	NA	NA	NA	NA	NA	NA	NA	NA	NA	NA	NA	NA	NA	NA	NA	NA	NA	NA	NA	NA	NA	NA	NA	NA	NA	NA	NA	NA	NA	NA	NA	NA
group_377	NA	NA	NA	NA	NA	NA	NA	NA	NA	NA	NA	NA	NA	NA	NA	NA	NA	NA	NA	NA	NA	NA	PACIKGKF_00056	NA	NA	NA	NA	NA	NA	NA	NA	NA	NA	NA	NA	NA	NA	NA	NA	NA	NA	NA	NA	NA	NA	NA	NA	NA	NA
group_352	NA	NA	NA	NA	NA	NA	NA	NA	NA	NA	NA	NA	NA	NA	NA	NA	NA	NA	NA	NA	NA	NA	PACIKGKF_00002	NA	NA	NA	NA	NA	NA	NA	NA	NA	NA	NA	NA	NA	NA	NA	NA	NA	NA	NA	NA	NA	NA	NA	NA	NA	NA
group_347	NA	NA	NA	NA	NA	NA	NA	NA	NA	NA	NA	NA	NA	NA	NA	NA	NA	NA	NA	NA	NA	NA	NA	NA	NA	NA	NA	NA	NA	NA	NA	NA	NA	NA	NA	NA	NA	NA	NA	NA	NA	NA	NA	NA	NA	NA	NA	NA	NA
group_345	NA	NA	NA	NA	NA	NA	NA	NA	NA	NA	NA	NA	NA	NA	NA	NA	NA	NA	NA	NA	NA	NA	NA	NA	NA	NA	NA	OGBGPDGD_00050	NA	NA	NA	NA	NA	NA	NA	NA	NA	NA	NA	NA	NA	NA	NA	NA	NA	NA	NA	NA	NA
group_342	NA	NA	NA	NA	NA	NA	NA	NA	NA	NA	NA	NA	NA	BIEADPPE_00057	NA	NA	NA	NA	NA	NA	NA	NA	NA	NA	NA	NA	NA	NA	NA	NA	NA	NA	NA	NA	NA	NA	NA	NA	NA	NA	NA	NA	NA	NA	NA	NA	NA	NA	NA
group_338	NA	NA	NA	NA	NA	NA	NA	NA	NA	NA	NA	NA	NA	BIEADPPE_00053	NA	NA	NA	NA	NA	NA	NA	NA	NA	NA	NA	NA	NA	NA	NA	NA	NA	NA	NA	NA	NA	NA	NA	NA	NA	NA	NA	NA	NA	NA	NA	NA	NA	NA	NA
group_336	NA	NA	NA	NA	NA	NA	NA	NA	NA	NA	NA	NA	NA	BIEADPPE_00023	NA	NA	NA	NA	NA	NA	NA	NA	NA	NA	NA	NA	NA	NA	NA	NA	NA	NA	NA	NA	NA	NA	NA	NA	NA	NA	NA	NA	NA	NA	NA	NA	NA	NA	NA
group_335	NA	NA	NA	NA	NA	NA	NA	NA	NA	NA	NA	NA	NA	BIEADPPE_00059	NA	NA	NA	NA	NA	NA	NA	NA	NA	NA	NA	NA	NA	NA	NA	NA	NA	NA	NA	NA	NA	NA	NA	NA	NA	NA	NA	NA	NA	NA	NA	NA	NA	NA	NA
group_327	NA	NA	NA	NA	NA	NA	NA	NA	NA	NA	NA	NA	NA	BIEADPPE_00058	NA	NA	NA	NA	NA	NA	NA	NA	NA	NA	NA	NA	NA	NA	NA	NA	NA	NA	NA	NA	NA	NA	NA	NA	NA	NA	NA	NA	NA	NA	NA	NA	NA	NA	NA
group_321	NA	NA	NA	NA	NA	NA	NA	NA	NA	NA	NA	NA	NA	BIEADPPE_00020	NA	NA	NA	NA	NA	NA	NA	NA	NA	NA	NA	NA	NA	NA	NA	NA	NA	NA	NA	NA	NA	NA	NA	NA	NA	NA	NA	NA	NA	NA	NA	NA	NA	NA	NA
group_317	NA	NA	NA	NA	NA	NA	NA	NA	NA	NA	NA	NA	NA	NA	NA	ABELLGHP_00061	NA	NA	NA	NA	NA	NA	NA	NA	NA	NA	NA	NA	NA	NA	NA	NA	NA	NA	NA	NA	NA	NA	NA	NA	NA	NA	NA	NA	NA	NA	NA	NA	NA
group_313	NA	NA	NA	NA	NA	NA	NA	NA	NA	NA	NA	NA	NA	NA	NA	NA	NA	NA	NA	NA	NA	NA	NA	NA	NA	NA	NA	NA	NA	NA	NA	NA	NA	NA	NA	NA	NA	NA	NA	NA	NA	NA	NA	NA	NA	NA	NA	NA	NA
group_312	NA	NA	NA	NA	NA	NA	NA	NA	NA	NA	NA	NA	NA	BIEADPPE_00046	NA	NA	NA	NA	NA	NA	NA	NA	NA	NA	NA	NA	NA	NA	NA	NA	NA	NA	NA	NA	NA	NA	NA	NA	NA	NA	NA	NA	NA	NA	NA	NA	NA	NA	NA
group_311	NA	NA	NA	NA	NA	NA	NA	NA	NA	NA	NA	NA	NA	BIEADPPE_00031	NA	NA	NA	NA	NA	NA	NA	NA	NA	NA	NA	NA	NA	NA	NA	NA	NA	NA	NA	NA	NA	NA	NA	NA	NA	NA	NA	NA	NA	NA	NA	NA	NA	NA	NA
group_308	NA	NA	NA	NA	NA	NA	NA	NA	NA	NA	NA	NA	NA	BIEADPPE_00012	NA	NA	NA	NA	NA	NA	NA	NA	NA	NA	NA	NA	NA	NA	NA	NA	NA	NA	NA	NA	NA	NA	NA	NA	NA	NA	NA	NA	NA	NA	NA	NA	NA	NA	NA
group_304	NA	NA	NA	NA	GPPCELAD_00042	NA	NA	NA	NA	NA	NA	NA	NA	NA	NA	NA	NA	NA	NA	NA	NA	NA	NA	NA	NA	NA	NA	NA	NA	NA	NA	NA	NA	NA	NA	NA	NA	NA	NA	NA	NA	NA	NA	NA	NA	NA	NA	NA	NA
group_303	NA	NA	NA	NA	NA	NA	NA	NA	NA	NA	NA	NA	NA	BIEADPPE_00008	NA	NA	NA	NA	NA	NA	NA	NA	NA	NA	NA	NA	NA	NA	NA	NA	NA	NA	NA	NA	NA	NA	NA	NA	NA	NA	NA	NA	NA	NA	NA	NA	NA	NA	NA
group_297	NA	NA	NA	NA	NA	NA	NA	NA	NA	NA	NA	NA	NA	BIEADPPE_00060	NA	NA	NA	NA	NA	NA	NA	NA	NA	NA	NA	NA	NA	NA	NA	NA	NA	NA	NA	NA	NA	NA	NA	NA	NA	NA	NA	NA	NA	NA	NA	NA	NA	NA	NA
group_293	NA	NA	NA	NA	NA	NA	NA	NA	NA	NA	NA	NA	NA	NA	NA	NA	NA	NA	NA	NA	NA	NA	NA	NA	NA	NA	NA	NA	NA	NA	NA	NA	NA	NA	NA	NA	NA	NA	NA	NA	NA	NA	NA	NA	NA	NA	NA	NA	NA
group_292	NA	NA	NA	NA	GPPCELAD_00040	NA	NA	NA	NA	NA	NA	NA	NA	NA	NA	NA	NA	NA	NA	NA	NA	NA	NA	NA	NA	NA	NA	NA	NA	NA	NA	NA	NA	NA	NA	NA	NA	NA	NA	NA	NA	NA	NA	NA	NA	NA	NA	NA	NA
group_290	NA	NA	NA	NA	NA	NA	NA	NA	NA	NA	NA	NA	NA	NA	NA	NA	NA	NA	NA	NA	NA	NA	NA	NA	NA	NA	NA	NA	NA	NA	NA	NA	NA	NA	NA	NA	NA	NA	NA	NA	NA	NA	NA	NA	NA	NA	NA	NA	NA
group_288	NA	NA	NA	NA	NA	NA	NA	NA	NA	NA	NA	NA	NA	NA	NA	NA	NA	NA	NA	NA	NA	NA	NA	NA	NA	NA	NA	NA	NA	NA	NA	NA	NA	NA	NA	NA	NA	NA	NA	NA	NA	NA	NA	NA	NA	NA	NA	NA	NA
group_287	NA	NA	NA	NA	NA	NA	NA	NA	NA	NA	NA	NA	NA	NA	NA	NA	NA	NA	NA	NA	NA	NA	NA	NA	NA	NA	NA	OGBGPDGD_00049	NA	NA	NA	NA	NA	NA	NA	NA	NA	NA	NA	NA	NA	NA	NA	NA	NA	NA	NA	NA	NA
group_286	NA	NA	NA	NA	NA	NA	NA	NA	NA	NA	NA	NA	NA	BIEADPPE_00010	NA	NA	NA	NA	NA	NA	NA	NA	NA	NA	NA	NA	NA	NA	NA	NA	NA	NA	NA	NA	NA	NA	NA	NA	NA	NA	NA	NA	NA	NA	NA	NA	NA	NA	NA
group_283	NA	NA	NA	NA	NA	NA	NA	NA	NA	NA	NA	NA	NA	BIEADPPE_00001	NA	NA	NA	NA	NA	NA	NA	NA	NA	NA	NA	NA	NA	NA	NA	NA	NA	NA	NA	NA	NA	NA	NA	NA	NA	NA	NA	NA	NA	NA	NA	NA	NA	NA	NA
group_270	NA	NA	NA	NA	NA	NA	NA	NA	NA	NA	NA	NA	NA	NA	NA	NA	NA	NA	NA	NA	NA	NA	NA	NA	NA	NA	NA	NA	NA	NA	NA	NA	NA	NA	NA	NA	NA	NA	NA	NA	NA	NA	NA	NA	NA	NA	NA	NA	NA
group_269	NA	NA	NA	NA	NA	NA	NA	NA	NA	NA	NA	NA	NA	NA	NA	NA	NA	NA	NA	NA	NA	NA	NA	NA	NA	NA	NA	NA	NA	NA	NA	NA	NA	NA	NA	NA	NA	NA	NA	NA	NA	NA	NA	NA	NA	NA	NA	NA	NA
group_249	NA	NA	NA	NA	NA	NA	NA	NA	NA	NA	NA	NA	NA	BIEADPPE_00055	NA	NA	NA	NA	NA	NA	NA	NA	NA	NA	NA	NA	NA	NA	NA	NA	NA	NA	NA	NA	NA	NA	NA	NA	NA	NA	NA	NA	NA	NA	NA	NA	NA	NA	NA
group_246	NA	NA	NA	NA	NA	NA	NA	NA	NA	NA	NA	NA	NA	BIEADPPE_00021	NA	NA	NA	NA	NA	NA	NA	NA	NA	NA	NA	NA	NA	NA	NA	NA	NA	NA	NA	NA	NA	NA	NA	NA	NA	NA	NA	NA	NA	NA	NA	NA	NA	NA	NA
group_234	NA	NA	NA	NA	NA	NA	NA	NA	NA	NA	NA	INNPMKDG_00023	NA	NA	NA	NA	NA	NA	NA	NA	NA	NA	NA	NA	NA	NA	NA	NA	NA	NA	NA	NA	NA	NA	NA	NA	NA	NA	NA	NA	NA	NA	NA	NA	NA	NA	NA	NA	NA
group_223	NA	NA	NA	NA	NA	NA	NA	NA	NA	NA	NA	NA	NA	NA	NA	NA	NA	NA	NA	NA	NA	NA	NA	NA	NA	NA	NA	NA	NA	NA	NA	NA	NA	NA	NA	NA	NA	NA	NA	NA	NA	NA	NA	NA	NA	NA	NA	NA	NA
group_220	NA	NA	NA	NA	NA	NA	NA	NA	NA	NA	NA	NA	NA	NA	NA	NA	NA	NA	NA	NA	NA	NA	NA	NA	NA	NA	NA	NA	NA	NA	NA	NA	NA	NA	NA	NA	NA	NA	NA	NA	NA	NA	NA	NA	NA	NA	NA	NA	NA
group_201	NA	NA	NA	NA	NA	NA	NA	NA	NA	NA	NA	NA	NA	NA	NA	NA	NA	NA	NA	NA	NA	NA	NA	NA	NA	NA	NA	NA	NA	NA	NA	NA	NA	NA	NA	NA	NA	NA	IEKFKDHL_00021	NA	NA	NA	NA	NA	NA	NA	NA	NA	NA
group_193	NA	NA	NA	NA	NA	NA	NA	NA	NA	NA	NA	NA	NA	NA	NA	NA	FDEKMGKC_00046	NA	NA	NA	NA	NA	NA	NA	NA	NA	NA	NA	NA	NA	NA	NA	NA	NA	NA	NA	NA	NA	NA	NA	NA	NA	NA	NA	NA	NA	NA	NA	NA
group_186	NA	NA	NA	NA	NA	NA	NA	NA	NA	NA	NA	NA	NA	BIEADPPE_00040	NA	NA	NA	NA	NA	NA	NA	NA	NA	NA	NA	NA	NA	NA	NA	NA	NA	NA	NA	NA	NA	NA	NA	NA	NA	NA	NA	NA	NA	NA	NA	NA	NA	NA	NA
group_180	NA	NA	NA	NA	NA	NA	NA	NA	NA	NA	NA	NA	NA	NA	NA	NA	NA	NA	NA	NA	NA	NA	NA	NA	NA	NA	NA	NA	NA	NA	NA	NA	NA	NA	NA	NA	NA	NA	NA	NA	NA	NA	NA	NA	NA	NA	NA	NA	NA
group_173	NA	NA	NA	NA	NA	NA	NA	NA	NA	NA	NA	NA	NA	NA	NA	NA	NA	NA	NA	NA	NA	PEMBGCDK_00004	NA	NA	NA	NA	NA	NA	NA	NA	NA	NA	NA	NA	NA	NA	NA	NA	NA	NA	NA	NA	NA	NA	NA	NA	NA	NA	NA
group_158	NA	NA	NA	NA	NA	NA	NA	LGCAEJLN_00023	NA	NA	NA	NA	NA	NA	NA	NA	NA	NA	NA	NA	NA	NA	NA	NA	NA	NA	NA	NA	NA	NA	NA	NA	NA	NA	NA	NA	NA	NA	NA	NA	NA	NA	NA	NA	NA	NA	NA	NA	NA
group_116	NA	NA	NA	NA	NA	NA	NA	NA	NA	NA	NA	NA	NA	NA	NA	NA	NA	NA	NA	NA	NA	NA	NA	NA	NA	NA	NA	NA	NA	NA	NA	NA	NA	NA	NA	NA	FCFPGPHP_00025	NA	NA	NA	NA	NA	NA	NA	NA	NA	NA	NA	NA
bfpA	bfpA	NA	NA	NA	NA	NA	NA	NA	NA	NA	NA	NA	NA	NA	NA	NA	NA	NA	NA	NA	NA	NA	NA	NA	NA	NA	NA	NA	NA	NA	NA	NA	NA	NA	NA	NA	FCFPGPHP_00026	NA	NA	NA	NA	NA	NA	NA	NA	NA	NA	NA	NA
group_107	NA	NA	NA	NA	NA	NA	NA	NA	NA	NA	NA	NA	NA	NA	NA	NA	NA	NA	NA	NA	NA	NA	NA	NA	NA	NA	NA	NA	NA	NA	NA	NA	NA	NA	NA	NA	NA	NA	NA	NA	NA	NA	NA	NA	NA	NA	NA	NA	NA
group_101	NA	NA	NA	NA	NA	NA	NA	NA	NA	NA	NA	NA	NA	NA	NA	NA	NA	NA	NA	NA	NA	NA	NA	NA	NA	NA	NA	NA	NA	NA	NA	NA	NA	NA	NA	NA	NA	NA	NA	NA	NA	NA	NA	NA	NA	NA	NA	NA	NA
group_96	NA	NA	NA	NA	NA	NA	NA	NA	NA	NA	NA	NA	NA	NA	NA	NA	NA	NA	NA	NA	NA	NA	NA	NA	NA	NA	NA	NA	NA	NA	NA	NA	NA	NA	NA	NA	NA	NA	NA	NA	NA	NA	NA	NA	NA	NA	NA	NA	NA
group_95	NA	NA	NA	NA	NA	NA	NA	NA	NA	NA	NA	NA	NA	NA	NA	NA	NA	NA	NA	NA	NA	NA	NA	NA	NA	NA	LNFOJLDM_00032	NA	NA	NA	NA	NA	NA	NA	NA	NA	NA	NA	NA	NA	NA	NA	NA	NA	NA	NA	NA	NA	NA
group_86	NA	NA	NA	NA	NA	NA	NA	NA	NA	NA	NA	NA	NA	NA	NA	NA	NA	NA	NA	NA	NA	NA	NA	NA	NA	NA	NA	NA	NA	NA	NA	NA	NA	NA	NA	NA	FCFPGPHP_00024	NA	NA	NA	NA	NA	NA	NA	NA	NA	NA	NA	NA
group_85	NA	NA	NA	NA	NA	NA	NA	NA	NA	NA	NA	NA	NA	NA	NA	NA	NA	NA	NA	NA	NA	NA	NA	NA	NA	NA	NA	NA	NA	NA	NA	NA	NA	NA	NA	NA	NA	NA	NA	NA	NA	NA	NA	NA	NA	NA	NA	NA	NA
group_81	NA	NA	NA	NA	NA	NA	NA	NA	NA	NA	NA	NA	NA	NA	NA	NA	NA	NA	NA	NA	NA	NA	NA	NA	NA	NA	NA	NA	NA	NA	NA	NA	NA	NA	NA	NA	FCFPGPHP_00018	NA	NA	NA	NA	NA	NA	NA	NA	NA	NA	NA	NA
group_66	NA	NA	NA	NA	NA	NA	NA	NA	NA	NA	NA	NA	NA	NA	NA	NA	NA	NA	NA	NA	NA	NA	NA	NA	NA	NA	NA	NA	NA	NA	NA	NA	NA	NA	NA	NA	NA	NA	NA	NA	NA	NA	NA	NA	NA	NA	NA	NA	NA
group_59	NA	NA	NA	NA	NA	NA	NA	NA	NA	NA	NA	NA	NA	NA	NA	NA	NA	NA	NA	NA	NA	NA	NA	NA	NA	NA	NA	NA	NA	NA	NA	NA	NA	NA	NA	NA	NA	NA	NA	NA	NA	NA	NA	NA	NA	NA	NA	NA	NA
group_54	NA	NA	NA	NA	NA	NA	NA	NA	NA	NA	NA	NA	NA	NA	NA	NA	NA	NA	NA	NA	NA	NA	NA	NA	NA	NA	NA	NA	NA	NA	NA	NA	NA	NA	NA	NA	FCFPGPHP_00027	NA	NA	NA	NA	NA	NA	NA	NA	NA	NA	NA	NA
group_52	NA	NA	NA	NA	NA	NA	NA	NA	NA	NA	NA	NA	NA	NA	NA	NA	NA	NA	NA	NA	NA	NA	NA	NA	NA	NA	NA	NA	NA	NA	NA	NA	NA	NA	NA	EOKOBABP_00009	NA	NA	NA	NA	NA	NA	NA	NA	NA	NA	NA	NA	NA
group_48	NA	NA	NA	NA	NA	NA	NA	NA	NA	NA	NA	NA	NA	NA	NA	NA	NA	NA	NA	NA	NA	NA	NA	NA	NA	NA	NA	NA	NA	NA	NA	NA	NA	NA	NA	NA	NA	NA	NA	NA	NA	NA	NA	NA	NA	NA	NA	NA	NA
group_46	NA	NA	NA	NA	NA	NA	NA	NA	NA	NA	NA	NA	NA	NA	NA	NA	NA	NA	NA	NA	NA	NA	NA	NA	NA	NA	NA	NA	NA	NA	NA	NA	PDGDKODL_00018	NA	NA	NA	NA	NA	NA	NA	NA	NA	NA	NA	NA	NA	NA	NA	NA
group_45	NA	NA	NA	NA	NA	NA	NA	NA	NA	NA	NA	NA	NA	NA	NA	NA	NA	NA	NA	NA	NA	NA	NA	NA	NA	NA	NA	NA	NA	NA	NA	NA	NA	NA	NA	NA	FCFPGPHP_00001	NA	NA	NA	NA	NA	NA	NA	NA	NA	NA	NA	NA
[truncated: 38 more columns]

## Sheet: Table S3
Gene	AP021975.1	AP022082.1	AP022230.1	AP022272.1	AP022489.1	1194/11	CP011660.1	CP011864.1	CP018349.1	CP018673.1	CP019901.1	CP021954.1	CP023136.2	CP023444.1	CP024432.1	CP026187.1	CP026209.1	CP026380.1	CP027797.1	CP027799.1	CP030069.1	CP030875.1	CP031139.1	CP032206.1	CP032306.1	CP034775.1	CP035199.1	CP038509.1	CP038592.1	CP038594.1	CP038597.1	CP038602.1	CP038605.1	CP038609.1	CP039272.1	CP039278.1	CP039280.1	CP039307.1	CP040996.1	CP041954.1	CP050070.1	CP052179.1	CP055335.1	CP055407.1	CP055415.1	CP055423.1	CP055453.1	CP055585.1	CP055590.1
group_216	1	1	1	1	1	0	1	1	1	1	0	1	0	0	1	0	1	0	1	1	1	1	0	1	0	0	1	1	0	0	0	0	0	0	0	0	0	1	1	0	1	0	1	1	0	1	1	1	1
group_236	1	1	1	1	1	0	1	1	1	1	0	1	0	0	1	0	1	0	1	1	1	1	0	1	0	0	1	1	0	0	0	0	0	0	0	0	0	1	1	0	1	0	1	1	0	1	1	1	1
group_217	1	1	1	1	1	0	1	1	1	1	0	1	0	0	1	0	1	0	1	1	1	1	0	1	0	0	1	1	0	0	0	0	0	0	0	0	0	1	1	0	1	0	1	1	0	1	1	1	1
dam~~~dpnM	1	0	1	0	1	0	0	1	1	1	1	0	1	0	1	1	1	0	0	0	1	1	0	0	0	0	0	1	0	0	0	0	0	0	0	0	0	1	1	0	1	1	1	0	1	0	1	0	0
group_276	1	1	1	1	1	0	0	1	1	1	0	1	0	0	1	0	1	0	0	0	1	1	0	1	0	0	1	1	0	0	0	0	0	0	0	0	0	1	1	0	1	0	1	1	0	1	1	1	1
group_131	1	1	1	1	1	0	0	1	1	1	0	1	0	0	1	0	1	0	0	0	1	1	0	1	0	0	1	1	0	0	0	0	0	0	0	0	0	1	1	0	1	0	1	1	0	1	1	1	1
group_261	1	0	1	0	1	0	0	1	1	1	1	0	0	0	1	1	1	0	0	0	0	1	0	0	0	0	0	0	0	0	0	0	0	0	0	0	0	1	1	0	1	1	1	0	1	0	1	0	0
group_379	1	0	1	0	1	0	0	1	1	1	0	0	0	0	1	0	1	0	0	0	1	1	0	0	0	0	0	1	0	0	0	0	0	0	0	0	0	1	1	0	1	0	1	0	0	0	1	0	0
group_262	1	0	1	0	1	0	0	1	1	1	0	0	0	0	1	0	1	0	0	0	1	1	0	0	0	0	0	1	0	0	0	0	0	0	0	0	0	1	1	0	1	0	1	0	0	0	1	0	0
group_215	1	1	1	0	1	0	1	1	0	0	0	1	0	0	0	0	1	0	1	1	1	1	0	0	0	0	0	1	0	0	0	0	0	0	0	0	0	1	1	0	1	0	1	0	0	0	1	0	0
group_405	1	0	1	0	1	0	0	1	1	1	0	0	0	0	1	0	1	0	0	0	1	1	0	0	0	0	0	1	0	0	0	0	0	0	0	0	0	1	1	0	1	0	1	0	0	0	1	0	0
group_395	1	0	1	0	1	0	0	1	1	1	0	0	0	0	1	0	1	0	0	0	1	1	0	0	0	0	0	1	0	0	0	0	0	0	0	0	0	1	1	0	1	0	1	0	0	0	1	0	0
group_382	1	0	1	0	1	0	0	1	1	1	0	0	0	0	1	0	1	0	0	0	1	1	0	0	0	0	0	1	0	0	0	0	0	0	0	0	0	1	1	0	1	0	1	0	0	0	1	0	0
group_362	1	0	1	0	1	0	0	1	1	1	0	0	0	0	1	0	1	0	0	0	1	1	0	0	0	0	0	1	0	0	0	0	0	0	0	0	0	1	1	0	1	0	1	0	0	0	1	0	0
group_325	1	0	1	0	1	0	0	1	1	1	0	0	0	0	1	0	1	0	0	0	1	1	0	0	0	0	0	1	0	0	0	0	0	0	0	0	0	1	1	0	1	0	1	0	0	0	1	0	0
group_319	1	0	1	0	1	0	0	1	1	1	0	0	0	0	1	0	1	0	0	0	1	1	0	0	0	0	0	1	0	0	0	0	0	0	0	0	0	1	1	0	1	0	1	0	0	0	1	0	0
group_302	1	0	1	0	1	0	0	1	1	1	0	0	0	0	1	0	1	0	0	0	1	1	0	0	0	0	0	1	0	0	0	0	0	0	0	0	0	1	1	0	1	0	1	0	0	0	1	0	0
group_238	1	0	1	0	1	0	0	1	1	1	0	0	0	0	1	0	1	0	0	0	1	1	0	0	0	0	0	1	0	0	0	0	0	0	0	0	0	1	1	0	1	0	1	0	0	0	1	0	0
group_228	1	0	1	0	1	0	0	1	1	1	0	0	0	0	1	0	1	0	0	0	1	1	0	0	0	0	0	1	0	0	0	0	0	0	0	0	0	1	1	0	1	0	1	0	0	0	1	0	0
group_211	1	0	1	0	1	0	0	1	1	1	0	0	0	0	1	0	1	0	0	0	1	1	0	0	0	0	0	1	0	0	0	0	0	0	0	0	0	1	1	0	1	0	1	0	0	0	1	0	0
group_208	1	0	1	0	1	0	0	1	1	1	0	0	0	0	1	0	1	0	0	0	1	1	0	0	0	0	0	1	0	0	0	0	0	0	0	0	0	1	1	0	1	0	1	0	0	0	1	0	0
group_207	1	0	1	0	1	0	0	1	1	1	0	0	0	0	1	0	1	0	0	0	1	1	0	0	0	0	0	1	0	0	0	0	0	0	0	0	0	1	1	0	1	0	1	0	0	0	1	0	0
group_206	1	0	1	0	1	0	0	1	1	1	0	0	0	0	1	0	1	0	0	0	1	1	0	0	0	0	0	1	0	0	0	0	0	0	0	0	0	1	1	0	1	0	1	0	0	0	1	0	0
group_199	1	0	1	0	1	0	0	1	1	1	0	0	0	0	1	0	1	0	0	0	1	1	0	0	0	0	0	1	0	0	0	0	0	0	0	0	0	1	1	0	1	0	1	0	0	0	1	0	0
group_197	1	0	1	0	1	0	0	1	1	1	0	0	0	0	1	0	1	0	0	0	1	1	0	0	0	0	0	1	0	0	0	0	0	0	0	0	0	1	1	0	1	0	1	0	0	0	1	0	0
group_194	1	0	1	0	1	0	0	1	1	1	0	0	0	0	1	0	1	0	0	0	1	1	0	0	0	0	0	1	0	0	0	0	0	0	0	0	0	1	1	0	1	0	1	0	0	0	1	0	0
group_191	1	0	1	0	1	0	0	1	1	1	0	0	0	0	1	0	1	0	0	0	1	1	0	0	0	0	0	1	0	0	0	0	0	0	0	0	0	1	1	0	1	0	1	0	0	0	1	0	0
group_189	1	0	1	0	1	0	0	1	1	1	0	0	0	0	1	0	1	0	0	0	1	1	0	0	0	0	0	1	0	0	0	0	0	0	0	0	0	1	1	0	1	0	1	0	0	0	1	0	0
group_188	1	0	1	0	1	0	0	1	1	1	0	0	0	0	1	0	1	0	0	0	1	1	0	0	0	0	0	1	0	0	0	0	0	0	0	0	0	1	1	0	1	0	1	0	0	0	1	0	0
group_185	1	0	1	0	1	0	0	1	1	1	0	0	0	0	1	0	1	0	0	0	1	1	0	0	0	0	0	1	0	0	0	0	0	0	0	0	0	1	1	0	1	0	1	0	0	0	1	0	0
group_177	1	0	1	0	1	0	0	1	1	1	0	0	0	0	1	0	1	0	0	0	1	1	0	0	0	0	0	1	0	0	0	0	0	0	0	0	0	1	1	0	1	0	1	0	0	0	1	0	0
group_162	1	0	1	0	1	0	0	1	1	1	0	0	0	0	1	0	1	0	0	0	1	1	0	0	0	0	0	1	0	0	0	0	0	0	0	0	0	1	1	0	1	0	1	0	0	0	1	0	0
group_129	1	0	1	0	1	0	0	1	1	1	0	0	0	0	1	0	1	0	0	0	1	1	0	0	0	0	0	1	0	0	0	0	0	0	0	0	0	1	1	0	1	0	1	0	0	0	1	0	0
group_126	1	0	1	0	1	0	0	1	1	1	0	0	0	0	1	0	1	0	0	0	1	1	0	0	0	0	0	1	0	0	0	0	0	0	0	0	0	1	1	0	1	0	1	0	0	0	1	0	0
group_396	1	0	1	0	1	0	0	1	1	1	0	0	0	0	1	0	1	0	0	0	1	1	0	0	0	0	0	1	0	0	0	0	0	0	0	0	0	0	1	0	1	0	1	0	0	0	1	0	0
group_350	1	0	1	0	1	0	0	1	1	1	0	0	0	0	1	0	1	0	0	0	0	1	0	0	0	0	0	1	0	0	0	0	0	0	0	0	0	1	1	0	1	0	1	0	0	0	1	0	0
dinJ	1	0	1	0	1	0	0	1	1	1	0	0	0	0	1	0	1	0	0	0	1	1	0	0	0	0	0	0	0	0	0	0	0	0	0	0	0	1	1	0	1	0	1	0	0	0	1	0	0
group_222	0	1	0	1	0	0	1	0	0	0	0	1	0	0	0	0	0	0	1	1	0	0	0	1	0	0	1	1	0	0	0	0	0	0	0	0	0	0	0	0	0	0	1	1	0	1	0	1	1
group_205	0	0	1	0	1	0	0	1	1	1	0	0	0	0	1	0	1	0	0	0	1	1	0	0	0	0	0	1	0	0	0	0	0	0	0	0	0	1	1	0	1	0	1	0	0	0	1	0	0
group_128	1	0	1	0	1	0	0	1	1	1	0	0	0	0	1	0	1	0	0	0	1	1	0	0	0	0	0	1	0	0	0	0	0	0	0	0	0	1	1	0	1	0	1	0	0	0	1	0	0
group_200	0	0	1	0	1	0	0	1	1	1	0	0	0	0	1	0	1	0	0	0	1	1	0	0	0	0	0	1	0	0	0	0	0	0	0	0	0	1	1	0	1	0	1	0	0	0	1	0	0
group_187	1	0	1	0	1	0	0	1	1	1	0	0	0	0	1	0	1	0	0	0	1	1	0	0	0	0	0	1	0	0	0	0	0	0	0	0	0	1	1	0	1	0	1	0	0	0	1	0	0
group_240	1	0	1	0	1	0	0	1	1	1	0	0	0	0	1	0	1	0	0	0	0	1	0	0	0	0	0	1	0	0	0	0	0	0	0	0	0	1	0	0	1	0	1	0	0	0	1	0	0
group_353	1	0	1	0	1	0	0	1	1	1	0	0	0	0	1	0	1	0	0	0	1	0	0	0	0	0	0	1	0	0	0	0	0	0	0	0	0	1	0	0	1	0	1	0	0	0	1	0	0
group_195	0	0	1	0	1	0	0	0	1	1	0	0	0	0	1	0	1	0	0	0	1	1	0	0	0	0	0	1	0	0	0	0	0	0	0	0	0	0	1	0	1	0	1	0	0	0	1	0	0
group_30	0	0	0	0	0	1	0	0	0	0	0	0	0	1	0	0	0	1	0	0	0	0	1	0	1	1	0	0	1	1	1	1	1	1	1	0	1	0	0	1	0	0	0	0	0	0	0	0	0
group_198	1	0	0	0	1	0	0	1	1	1	0	0	0	0	1	0	1	0	0	0	0	1	0	0	0	0	0	1	0	0	0	0	0	0	0	0	0	0	0	0	0	0	1	0	0	0	1	0	0
group_12	0	0	0	0	0	1	0	0	0	0	0	0	0	1	0	0	0	1	0	0	0	0	1	0	0	0	0	0	1	1	1	1	1	1	1	0	1	0	0	1	0	0	0	0	0	0	0	0	0
group_408	0	1	0	1	0	0	1	0	0	0	0	1	0	0	0	0	0	0	1	1	0	0	0	1	0	0	1	0	0	0	0	0	0	0	0	0	0	0	0	0	0	0	0	1	0	1	0	1	1
group_407	0	1	0	1	0	0	1	0	0	0	0	1	0	0	0	0	0	0	1	1	0	0	0	1	0	0	1	0	0	0	0	0	0	0	0	0	0	0	0	0	0	0	0	1	0	1	0	1	1
group_404	1	0	1	0	1	0	0	0	1	1	0	0	0	0	0	0	1	0	0	0	0	1	0	0	0	0	0	1	0	0	0	0	0	0	0	0	0	1	1	0	1	0	0	0	0	0	1	0	0
group_400	0	1	0	1	0	0	1	0	0	0	0	1	0	0	0	0	0	0	1	1	0	0	0	1	0	0	1	0	0	0	0	0	0	0	0	0	0	0	0	0	0	0	0	1	0	1	0	1	1
group_399	0	1	0	1	0	0	1	0	0	0	0	1	0	0	0	0	0	0	1	1	0	0	0	1	0	0	1	0	0	0	0	0	0	0	0	0	0	0	0	0	0	0	0	1	0	1	0	1	1
group_388	0	1	0	1	0	0	1	0	0	0	0	1	0	0	0	0	0	0	1	1	0	0	0	1	0	0	1	0	0	0	0	0	0	0	0	0	0	0	0	0	0	0	0	1	0	1	0	1	1
group_384	0	1	0	1	0	0	1	0	0	0	0	1	0	0	0	0	0	0	1	1	0	0	0	1	0	0	1	0	0	0	0	0	0	0	0	0	0	0	0	0	0	0	0	1	0	1	0	1	1
group_380	0	1	0	1	0	0	1	0	0	0	0	1	0	0	0	0	0	0	1	1	0	0	0	1	0	0	1	0	0	0	0	0	0	0	0	0	0	0	0	0	0	0	0	1	0	1	0	1	1
group_373	0	1	0	1	0	0	1	0	0	0	0	1	0	0	0	0	0	0	1	1	0	0	0	1	0	0	1	0	0	0	0	0	0	0	0	0	0	0	0	0	0	0	0	1	0	1	0	1	1
group_370	0	1	0	1	0	0	1	0	0	0	0	1	0	0	0	0	0	0	1	1	0	0	0	1	0	0	1	0	0	0	0	0	0	0	0	0	0	0	0	0	0	0	0	1	0	1	0	1	1
group_364	0	1	0	1	0	0	1	0	0	0	0	1	0	0	0	0	0	0	1	1	0	0	0	1	0	0	1	0	0	0	0	0	0	0	0	0	0	0	0	0	0	0	0	1	0	1	0	1	1
group_332	0	1	0	1	0	0	1	0	0	0	0	1	0	0	0	0	0	0	1	1	0	0	0	1	0	0	1	0	0	0	0	0	0	0	0	0	0	0	0	0	0	0	0	1	0	1	0	1	1
group_328	0	1	0	1	0	0	1	0	0	0	0	1	0	0	0	0	0	0	1	1	0	0	0	1	0	0	1	0	0	0	0	0	0	0	0	0	0	0	0	0	0	0	0	1	0	1	0	1	1
group_320	0	1	0	1	0	0	1	0	0	0	0	1	0	0	0	0	0	0	1	1	0	0	0	1	0	0	1	0	0	0	0	0	0	0	0	0	0	0	0	0	0	0	0	1	0	1	0	1	1
group_318	1	0	1	0	0	0	0	1	0	0	0	0	0	0	1	0	1	0	0	0	0	1	0	0	0	0	0	0	0	0	0	0	0	0	0	0	0	1	1	0	1	0	1	0	0	0	1	0	0
group_314	0	1	0	1	0	0	1	0	0	0	0	1	0	0	0	0	0	0	1	1	0	0	0	1	0	0	1	0	0	0	0	0	0	0	0	0	0	0	0	0	0	0	0	1	0	1	0	1	1
group_307	0	1	0	1	0	0	1	0	0	0	0	1	0	0	0	0	0	0	1	1	0	0	0	1	0	0	1	0	0	0	0	0	0	0	0	0	0	0	0	0	0	0	0	1	0	1	0	1	1
group_306	0	1	0	1	0	0	1	0	0	0	0	1	0	0	0	0	0	0	1	1	0	0	0	1	0	0	1	0	0	0	0	0	0	0	0	0	0	0	0	0	0	0	0	1	0	1	0	1	1
group_275	0	1	0	1	0	0	1	0	0	0	0	1	0	0	0	0	0	0	1	1	0	0	0	1	0	0	1	0	0	0	0	0	0	0	0	0	0	0	0	0	0	0	0	1	0	1	0	1	1
group_190	1	0	1	0	1	0	0	0	1	1	0	0	0	0	0	0	1	0	0	0	0	1	0	0	0	0	0	1	0	0	0	0	0	0	0	0	0	1	1	0	1	0	0	0	0	0	1	0	0
group_171	0	1	0	1	0	0	1	0	0	0	0	1	0	0	0	0	0	0	1	1	0	0	0	1	0	0	1	0	0	0	0	0	0	0	0	0	0	0	0	0	0	0	0	1	0	1	0	1	1
group_168	0	1	0	1	0	0	1	0	0	0	0	1	0	0	0	0	0	0	1	1	0	0	0	1	0	0	1	0	0	0	0	0	0	0	0	0	0	0	0	0	0	0	0	1	0	1	0	1	1
group_164	1	0	1	0	1	0	0	0	1	1	0	0	0	0	0	0	1	0	0	0	0	1	0	0	0	0	0	1	0	0	0	0	0	0	0	0	0	1	1	0	1	0	0	0	0	0	1	0	0
group_161	0	1	0	1	0	0	1	0	0	0	0	1	0	0	0	0	0	0	1	1	0	0	0	1	0	0	1	0	0	0	0	0	0	0	0	0	0	0	0	0	0	0	0	1	0	1	0	1	1
group_149	1	0	1	0	0	0	0	1	0	0	0	0	0	0	1	0	1	0	0	0	0	1	0	0	0	0	0	0	0	0	0	0	0	0	0	0	0	1	1	0	1	0	1	0	0	0	1	0	0
group_144	0	1	0	1	0	0	1	0	0	0	0	1	0	0	0	0	0	0	1	1	0	0	0	1	0	0	1	0	0	0	0	0	0	0	0	0	0	0	0	0	0	0	0	1	0	1	0	1	1
group_141	0	1	0	1	0	0	1	0	0	0	0	1	0	0	0	0	0	0	1	1	0	0	0	1	0	0	1	0	0	0	0	0	0	0	0	0	0	0	0	0	0	0	0	1	0	1	0	1	1
group_136	0	1	0	1	0	0	1	0	0	0	0	1	0	0	0	0	0	0	1	1	0	0	0	1	0	0	1	0	0	0	0	0	0	0	0	0	0	0	0	0	0	0	0	1	0	1	0	1	1
group_130	0	1	0	1	0	0	1	0	0	0	0	1	0	0	0	0	0	0	1	1	0	0	0	1	0	0	1	0	0	0	0	0	0	0	0	0	0	0	0	0	0	0	0	1	0	1	0	1	1
group_122	1	0	1	0	1	0	0	0	1	1	0	0	0	0	0	0	1	0	0	0	0	1	0	0	0	0	0	1	0	0	0	0	0	0	0	0	0	1	1	0	1	0	0	0	0	0	1	0	0
group_398	0	1	0	0	0	0	1	0	0	0	0	1	0	0	0	0	0	0	1	1	0	0	0	1	0	0	1	0	0	0	0	0	0	0	0	0	0	0	0	0	0	0	0	1	0	1	0	1	1
group_394	0	1	0	1	0	0	1	0	0	0	0	1	0	0	0	0	0	0	1	1	0	0	0	1	0	0	1	0	0	0	0	0	0	0	0	0	0	0	0	0	0	0	0	0	0	1	0	1	1
group_386	0	1	0	1	0	0	0	0	0	0	0	1	0	0	0	0	0	0	1	1	0	0	0	1	0	0	1	0	0	0	0	0	0	0	0	0	0	0	0	0	0	0	0	1	0	1	0	1	1
group_346	0	0	0	0	0	0	0	0	0	0	1	0	1	0	0	1	0	0	0	0	0	0	0	0	0	0	0	0	0	0	0	0	0	0	0	0	0	0	0	0	0	1	0	0	1	0	0	0	0
group_329	1	0	1	0	1	0	0	1	0	0	0	0	0	0	1	0	1	0	0	0	1	0	0	0	0	0	0	0	0	0	0	0	0	0	0	0	0	1	1	0	1	0	1	0	0	0	1	0	0
group_260	0	0	0	0	0	0	0	0	0	0	1	0	1	0	0	1	0	0	0	0	0	0	0	0	0	0	0	0	0	0	0	0	0	0	0	0	0	0	0	0	0	1	0	0	1	0	0	0	0
group_258	0	0	0	0	0	0	0	0	0	0	1	0	1	0	0	1	0	0	0	0	0	0	0	0	0	0	0	0	0	0	0	0	0	0	0	0	0	0	0	0	0	1	0	0	1	0	0	0	0
group_257	0	0	0	0	0	0	0	0	0	0	1	0	1	0	0	1	0	0	0	0	0	0	0	0	0	0	0	0	0	0	0	0	0	0	0	0	0	0	0	0	0	1	0	0	1	0	0	0	0
group_252	0	0	0	0	0	0	0	0	0	0	1	0	1	0	0	1	0	0	0	0	0	0	0	0	0	0	0	0	0	0	0	0	0	0	0	0	0	0	0	0	0	1	0	0	1	0	0	0	0
group_248	0	0	0	0	0	0	0	0	0	0	1	0	1	0	0	1	0	0	0	0	0	0	0	0	0	0	0	0	0	0	0	0	0	0	0	0	0	0	0	0	0	1	0	0	1	0	0	0	0
group_245	0	0	0	0	0	0	0	0	0	0	1	0	1	0	0	1	0	0	0	0	0	0	0	0	0	0	0	0	0	0	0	0	0	0	0	0	0	0	0	0	0	1	0	0	1	0	0	0	0
group_244	0	0	0	0	0	0	0	0	0	0	1	0	1	0	0	1	0	0	0	0	0	0	0	0	0	0	0	0	0	0	0	0	0	0	0	0	0	0	0	0	0	1	0	0	1	0	0	0	0
group_241	0	0	0	0	0	0	0	0	0	0	1	0	1	0	0	1	0	0	0	0	0	0	0	0	0	0	0	0	0	0	0	0	0	0	0	0	0	0	0	0	0	1	0	0	1	0	0	0	0
group_232	0	1	0	1	0	0	1	0	0	0	0	1	0	0	0	0	0	0	1	1	0	0	0	1	0	0	0	0	0	0	0	0	0	0	0	0	0	0	0	0	0	0	0	1	0	1	0	1	1
group_227	0	0	0	0	0	0	0	0	0	0	1	0	1	0	0	1	0	0	0	0	0	0	0	0	0	0	0	0	0	0	0	0	0	0	0	0	0	0	0	0	0	1	0	0	1	0	0	0	0
group_209	0	0	0	0	0	0	0	0	0	0	1	0	1	0	0	1	0	0	0	0	0	0	0	0	0	0	0	0	0	0	0	0	0	0	0	0	0	0	0	0	0	1	0	0	1	0	0	0	0
group_179	0	1	0	1	0	0	1	0	0	0	0	1	0	0	0	0	0	0	1	1	0	0	0	1	0	0	0	0	0	0	0	0	0	0	0	0	0	0	0	0	0	0	0	1	0	1	0	1	1
group_156	0	0	0	0	0	0	0	0	0	0	1	0	1	0	0	1	0	0	0	0	0	0	0	0	0	0	0	0	0	0	0	0	0	0	0	0	0	0	0	0	0	1	0	0	1	0	0	0	0
group_154	0	0	0	0	0	0	0	0	0	0	1	0	1	0	0	1	0	0	0	0	0	0	0	0	0	0	0	0	0	0	0	0	0	0	0	0	0	0	0	0	0	1	0	0	1	0	0	0	0
group_145	0	1	0	1	0	0	1	0	0	0	0	1	0	0	0	0	0	0	1	1	0	0	0	1	0	0	0	0	0	0	0	0	0	0	0	0	0	0	0	0	0	0	0	1	0	1	0	1	1
group_125	0	0	0	0	0	0	0	0	0	0	1	0	1	0	0	1	0	0	0	0	0	0	0	0	0	0	0	0	0	0	0	0	0	0	0	0	0	0	0	0	0	1	0	0	1	0	0	0	0
group_124	0	0	0	0	0	0	0	0	0	0	1	0	1	0	0	1	0	0	0	0	0	0	0	0	0	0	0	0	0	0	0	0	0	0	0	0	0	0	0	0	0	1	0	0	1	0	0	0	0
group_392	0	1	0	1	0	0	1	0	0	0	0	1	0	0	0	0	0	0	1	1	0	0	0	1	0	0	1	0	0	0	0	0	0	0	0	0	0	0	0	0	0	0	0	0	0	1	0	1	1
group_273	0	0	0	0	0	0	0	0	0	0	1	0	0	0	0	1	0	0	0	0	0	0	0	0	0	0	0	0	0	0	0	0	0	0	0	0	0	0	0	0	0	1	0	0	1	0	0	0	0
group_267	0	0	0	0	0	0	0	0	0	0	1	0	0	0	0	1	0	0	0	0	0	0	0	0	0	0	0	0	0	0	0	0	0	0	0	0	0	0	0	0	0	1	0	0	1	0	0	0	0
group_264	0	0	0	0	0	0	0	0	0	0	1	0	0	0	0	1	0	0	0	0	0	0	0	0	0	0	0	0	0	0	0	0	0	0	0	0	0	0	0	0	0	1	0	0	1	0	0	0	0
group_159	0	0	0	0	0	0	0	0	0	0	0	0	0	0	1	1	0	0	0	0	0	0	0	0	0	0	0	0	0	0	0	0	0	0	0	0	0	1	0	0	0	1	0	0	1	0	0	0	0
group_132	0	1	0	1	0	0	1	0	0	0	0	1	0	0	0	0	0	0	1	1	0	0	0	1	0	0	1	0	0	0	0	0	0	0	0	0	0	0	0	0	0	0	0	1	0	1	0	1	1
group_112	0	0	0	0	0	0	0	0	0	0	0	0	0	1	0	0	0	1	0	0	0	0	0	0	0	0	0	0	1	1	1	1	1	1	1	1	1	0	0	0	0	0	0	0	0	0	0	0	0
group_106	0	0	0	0	0	0	0	0	0	0	0	0	0	1	0	0	0	1	0	0	0	0	0	0	0	0	0	0	1	1	1	1	1	1	1	1	1	0	0	0	0	0	0	0	0	0	0	0	0
group_105	0	0	0	0	0	0	0	0	0	0	0	0	0	1	0	0	0	1	0	0	0	0	0	0	0	0	0	0	1	1	1	1	1	1	1	1	1	0	0	0	0	0	0	0	0	0	0	0	0
traC	0	0	0	0	0	0	0	0	0	0	0	0	0	1	0	0	0	1	0	0	0	0	0	0	0	0	0	0	1	1	1	1	1	1	1	1	1	0	0	0	0	0	0	0	0	0	0	0	0
higB2	0	0	0	0	0	0	0	0	0	0	0	0	0	1	0	0	0	1	0	0	0	0	0	0	0	0	0	0	1	1	1	1	1	1	1	1	1	0	0	0	0	0	0	0	0	0	0	0	0
group_83	0	0	0	0	0	0	0	0	0	0	0	0	0	1	0	0	0	1	0	0	0	0	0	0	0	0	0	0	1	1	1	1	1	1	1	1	1	0	0	0	0	0	0	0	0	0	0	0	0
group_82	0	0	0	0	0	0	0	0	0	0	0	0	0	1	0	0	0	1	0	0	0	0	0	0	0	0	0	0	1	1	1	1	1	1	1	1	1	0	0	0	0	0	0	0	0	0	0	0	0
group_76	0	0	0	0	0	0	0	0	0	0	0	0	0	1	0	0	0	1	0	0	0	0	0	0	0	0	0	0	1	1	1	1	1	1	1	1	1	0	0	0	0	0	0	0	0	0	0	0	0
group_71	0	0	0	0	0	0	0	0	0	0	0	0	0	1	0	0	0	1	0	0	0	0	0	0	0	0	0	0	1	1	1	1	1	1	1	1	1	0	0	0	0	0	0	0	0	0	0	0	0
group_70	0	0	0	0	0	0	0	0	0	0	0	0	0	1	0	0	0	1	0	0	0	0	0	0	0	0	0	0	1	1	1	1	1	1	1	1	1	0	0	0	0	0	0	0	0	0	0	0	0
group_63	0	0	0	0	0	0	0	0	0	0	0	0	0	1	0	0	0	1	0	0	0	0	0	0	0	0	0	0	1	1	1	1	1	1	1	1	1	0	0	0	0	0	0	0	0	0	0	0	0
group_55	0	0	0	0	0	0	0	0	0	0	0	0	0	1	0	0	0	1	0	0	0	0	0	0	0	0	0	0	1	1	1	1	1	1	1	1	1	0	0	0	0	0	0	0	0	0	0	0	0
group_47	0	0	0	0	0	0	0	0	0	0	0	0	0	1	0	0	0	1	0	0	0	0	0	0	0	0	0	0	1	1	1	1	1	1	1	1	1	0	0	0	0	0	0	0	0	0	0	0	0
group_22	0	0	0	0	0	0	0	0	0	0	0	0	0	1	0	0	0	1	0	0	0	0	0	0	0	0	0	0	1	1	1	1	1	1	1	1	1	0	0	0	0	0	0	0	0	0	0	0	0
group_14	0	0	0	0	0	0	0	0	0	0	0	0	0	1	0	0	0	1	0	0	0	0	0	0	0	0	0	0	1	1	1	1	1	1	1	1	1	0	0	0	0	0	0	0	0	0	0	0	0
group_11	0	0	0	0	0	0	0	0	0	0	0	0	0	1	0	0	0	1	0	0	0	0	0	0	0	0	0	0	1	1	1	1	1	1	1	1	1	0	0	0	0	0	0	0	0	0	0	0	0
group_6	0	0	0	0	0	0	0	0	0	0	0	0	0	1	0	0	0	1	0	0	0	0	0	0	0	0	0	0	1	1	1	1	1	1	1	1	1	0	0	0	0	0	0	0	0	0	0	0	0
group_5	0	0	0	0	0	0	0	0	0	0	0	0	0	1	0	0	0	1	0	0	0	0	0	0	0	0	0	0	1	1	1	1	1	1	1	1	1	0	0	0	0	0	0	0	0	0	0	0	0
group_1	0	0	0	0	0	0	0	0	0	0	0	0	0	1	0	0	0	1	0	0	0	0	0	0	0	0	0	0	1	1	1	1	1	1	1	1	1	0	0	0	0	0	0	0	0	0	0	0	0
group_412	0	0	0	0	0	0	0	0	0	0	1	0	1	0	0	1	0	0	0	0	0	0	0	0	0	0	0	0	0	0	0	0	0	0	0	0	0	0	0	0	0	1	0	0	1	0	0	0	0
group_387	0	1	0	0	0	0	1	0	0	0	0	1	0	0	0	0	0	0	1	1	0	0	0	1	0	0	1	0	0	0	0	0	0	0	0	0	0	0	0	0	0	0	0	1	0	1	0	1	1
group_378	0	0	0	0	0	0	0	0	0	0	1	0	1	0	0	1	0	0	0	0	0	0	0	0	0	0	0	0	0	0	0	0	0	0	0	0	0	0	0	0	0	1	0	0	1	0	0	0	0
group_372	0	1	0	1	0	0	0	1	0	0	0	0	0	0	1	0	0	0	0	0	0	1	0	0	0	0	0	1	0	0	0	0	0	0	0	0	0	1	1	0	0	0	0	1	0	1	1	1	1
group_361	0	1	0	0	0	0	1	0	0	0	0	1	0	0	0	0	0	0	1	1	0	0	0	1	0	0	1	0	0	0	0	0	0	0	0	0	0	0	0	0	0	0	0	1	0	1	0	1	1
group_360	0	1	0	0	0	0	1	0	0	0	0	1	0	0	0	0	0	0	1	1	0	0	0	1	0	0	1	0	0	0	0	0	0	0	0	0	0	0	0	0	0	0	0	1	0	1	0	1	1
group_344	0	1	0	1	0	0	1	0	0	0	0	1	0	0	0	0	0	0	1	1	0	0	0	0	0	0	1	0	0	0	0	0	0	0	0	0	0	0	0	0	0	0	0	1	0	1	0	1	1
group_334	0	0	0	0	0	0	0	0	0	0	1	0	1	0	0	1	0	0	0	0	0	0	0	0	0	0	0	0	0	0	0	0	0	0	0	0	0	0	0	0	0	1	0	0	1	0	0	0	0
group_331	1	0	1	0	1	0	0	0	1	1	0	0	0	0	1	0	1	0	0	0	1	1	0	0	0	0	0	0	0	0	0	0	0	0	0	0	0	0	0	0	0	0	0	0	0	0	0	0	0
group_322	0	0	0	0	0	0	1	0	0	0	0	1	0	0	0	0	0	0	1	1	0	0	0	1	0	0	0	0	0	0	0	0	0	0	0	0	0	0	0	0	0	0	0	1	0	1	0	1	1
group_309	0	1	0	0	0	0	1	0	0	0	0	1	0	0	0	0	0	0	1	1	0	0	0	1	0	0	1	0	0	0	0	0	0	0	0	0	0	0	0	0	0	0	0	1	0	1	0	1	1
group_281	0	0	0	0	0	0	0	0	0	0	1	0	1	0	0	1	0	0	0	0	0	0	0	0	0	0	0	0	0	0	0	0	0	0	0	0	0	0	0	0	0	1	0	0	1	0	0	0	0
group_277	0	0	0	0	0	0	0	0	0	0	1	0	1	0	0	1	0	0	0	0	0	0	0	0	0	0	0	0	0	0	0	0	0	0	0	0	0	0	0	0	0	1	0	0	1	0	0	0	0
group_256	0	0	0	0	0	0	0	0	0	0	1	0	1	0	0	1	0	0	0	0	0	0	0	0	0	0	0	0	0	0	0	0	0	0	0	0	0	0	0	0	0	1	0	0	1	0	0	0	0
group_255	0	0	0	0	0	0	0	0	0	0	1	0	1	0	0	1	0	0	0	0	0	0	0	0	0	0	0	0	0	0	0	0	0	0	0	0	0	0	0	0	0	1	0	0	1	0	0	0	0
group_254	0	0	0	0	0	0	0	0	0	0	1	0	1	0	0	1	0	0	0	0	0	0	0	0	0	0	0	0	0	0	0	0	0	0	0	0	0	0	0	0	0	1	0	0	1	0	0	0	0
group_253	0	0	0	0	0	0	0	0	0	0	1	0	1	0	0	1	0	0	0	0	0	0	0	0	0	0	0	0	0	0	0	0	0	0	0	0	0	0	0	0	0	1	0	0	1	0	0	0	0
group_251	0	0	0	0	0	0	0	0	0	0	1	0	1	0	0	1	0	0	0	0	0	0	0	0	0	0	0	0	0	0	0	0	0	0	0	0	0	0	0	0	0	1	0	0	1	0	0	0	0
group_247	0	1	0	0	0	0	1	0	0	0	0	1	0	0	0	0	0	0	1	1	0	0	0	1	0	0	1	0	0	0	0	0	0	0	0	0	0	0	0	0	0	0	0	1	0	1	0	1	1
group_243	0	0	0	0	0	0	0	0	0	0	1	0	1	0	0	1	0	0	0	0	0	0	0	0	0	0	0	0	0	0	0	0	0	0	0	0	0	0	0	0	0	1	0	0	1	0	0	0	0
group_242	0	0	0	0	0	0	0	0	0	0	1	0	1	0	0	1	0	0	0	0	0	0	0	0	0	0	0	0	0	0	0	0	0	0	0	0	0	0	0	0	0	1	0	0	1	0	0	0	0
group_239	0	0	0	0	0	0	0	0	0	0	1	0	1	0	0	1	0	0	0	0	0	0	0	0	0	0	0	0	0	0	0	0	0	0	0	0	0	0	0	0	0	1	0	0	1	0	0	0	0
group_230	0	0	0	1	0	0	1	0	0	0	0	1	0	0	0	0	0	0	1	1	0	0	0	1	0	0	0	0	0	0	0	0	0	0	0	0	0	0	0	0	0	0	0	0	0	1	0	1	1
group_183	0	0	0	0	0	0	0	0	0	0	1	0	1	0	0	1	0	0	0	0	0	0	0	0	0	0	0	0	0	0	0	0	0	0	0	0	0	0	0	0	0	1	0	0	1	0	0	0	0
group_174	0	0	0	0	0	0	0	0	0	0	1	0	1	0	0	1	0	0	0	0	0	0	0	0	0	0	0	0	0	0	0	0	0	0	0	0	0	0	0	0	0	1	0	0	1	0	0	0	0
group_157	0	0	0	0	0	0	0	0	0	0	1	0	1	0	0	1	0	0	0	0	0	0	0	0	0	0	0	0	0	0	0	0	0	0	0	0	0	0	0	0	0	1	0	0	1	0	0	0	0
group_139	0	1	0	0	0	0	1	0	0	0	0	1	0	0	0	0	0	0	1	1	0	0	0	1	0	0	1	0	0	0	0	0	0	0	0	0	0	0	0	0	0	0	0	1	0	1	0	1	1
group_375	1	0	1	0	1	0	0	0	0	0	0	0	0	0	1	0	1	0	0	0	0	0	0	0	0	0	0	1	0	0	0	0	0	0	0	0	0	0	1	0	1	0	1	0	0	0	1	0	0
group_337	0	0	0	0	0	0	0	0	0	0	1	0	0	0	0	1	0	0	0	0	0	0	0	0	0	0	0	0	0	0	0	0	0	0	0	0	0	0	0	0	0	1	0	0	1	0	0	0	0
group_326	0	0	0	0	0	0	0	0	0	0	1	0	0	0	0	1	0	0	0	0	0	0	0	0	0	0	0	0	0	0	0	0	0	0	0	0	0	0	0	0	0	1	0	0	1	0	0	0	0
group_301	0	0	0	0	0	0	0	0	0	0	1	0	0	0	0	1	0	0	0	0	0	0	0	0	0	0	0	0	0	0	0	0	0	0	0	0	0	0	0	0	0	1	0	0	1	0	0	0	0
group_300	0	1	0	1	0	0	1	0	0	0	0	1	0	0	0	0	0	0	1	1	0	0	0	1	0	0	1	0	0	0	0	0	0	0	0	0	0	0	0	0	0	0	0	1	0	0	0	0	0
group_274	0	0	0	0	0	0	0	0	0	0	1	0	0	0	0	1	0	0	0	0	0	0	0	0	0	0	0	0	0	0	0	0	0	0	0	0	0	0	0	0	0	1	0	0	1	0	0	0	0
group_265	0	0	0	0	0	0	0	0	0	0	1	0	0	0	0	1	0	0	0	0	0	0	0	0	0	0	0	0	0	0	0	0	0	0	0	0	0	0	0	0	0	1	0	0	0	0	0	0	0
group_237	0	0	0	0	0	0	0	0	0	0	1	0	0	0	0	1	0	0	0	0	0	0	0	0	0	0	0	0	0	0	0	0	0	0	0	0	0	0	0	0	0	1	0	0	1	0	0	0	0
group_212	1	0	1	0	1	0	0	0	1	1	0	0	0	0	1	0	0	0	0	0	1	1	0	0	0	0	0	0	0	0	0	0	0	0	0	0	0	0	0	0	0	0	0	0	0	0	0	0	0
group_163	0	0	0	0	0	0	0	0	0	0	1	0	0	0	0	1	0	0	0	0	0	0	0	0	0	0	0	0	0	0	0	0	0	0	0	0	0	0	0	0	0	1	0	0	1	0	0	0	0
group_374	0	0	0	0	0	0	0	0	0	0	1	0	1	0	0	1	0	0	0	0	0	0	0	0	0	0	0	0	0	0	0	0	0	0	0	0	0	0	0	0	0	1	0	0	0	0	0	0	0
group_355	0	1	0	1	0	0	1	0	0	0	0	1	0	0	0	0	0	0	1	1	0	0	0	1	0	0	1	0	0	0	0	0	0	0	0	0	0	0	0	0	0	0	0	0	0	0	0	0	0
group_299	0	0	0	0	0	0	0	0	0	0	1	0	0	0	0	1	0	0	0	0	0	0	0	0	0	0	0	0	0	0	0	0	0	0	0	0	0	0	0	0	0	1	0	0	1	0	0	0	0
group_406	1	0	0	0	0	0	0	1	1	1	0	0	0	0	1	0	0	0	0	0	1	1	0	0	0	0	0	0	0	0	0	0	0	0	0	0	0	0	0	0	0	0	1	0	0	0	0	0	0
group_357	0	0	0	0	0	0	0	0	0	0	1	0	0	0	0	1	0	0	0	0	0	0	0	0	0	0	0	0	0	0	0	0	0	0	0	0	0	0	0	0	0	1	0	0	0	0	0	0	0
group_266	0	0	0	0	0	0	0	0	0	0	1	0	1	0	0	1	0	0	0	0	0	0	0	0	0	0	0	0	0	0	0	0	0	0	0	0	0	0	0	0	0	1	0	0	1	0	0	0	0
group_231	0	0	0	1	0	0	0	0	0	0	0	1	0	0	0	0	0	0	1	1	0	0	0	1	0	0	0	0	0	0	0	0	0	0	0	0	0	0	0	0	0	0	0	0	0	1	0	1	1
group_184	0	0	0	0	0	0	0	0	0	0	1	0	0	0	0	1	0	0	0	0	0	0	0	0	0	0	0	0	0	0	0	0	0	0	0	0	0	0	0	0	0	1	0	0	0	0	0	0	0
group_24	0	0	0	0	0	0	0	0	0	0	0	0	0	1	0	0	0	0	0	0	0	0	0	0	0	0	0	0	1	1	1	1	0	0	1	1	0	0	0	0	0	0	0	0	0	0	0	0	0
group_23	0	0	0	0	0	0	0	0	0	0	0	0	0	1	0	0	0	1	0	0	0	0	1	0	0	0	0	0	1	1	1	1	1	1	1	0	1	0	0	0	0	0	0	0	0	0	0	0	0
group_365	0	1	0	1	0	0	0	0	0	0	0	1	0	0	0	0	0	0	0	0	0	0	0	1	0	0	1	0	0	0	0	0	0	0	0	0	0	0	0	0	0	0	0	1	0	1	0	1	1
group_349	1	0	0	0	0	0	0	1	1	1	0	0	0	0	0	0	0	0	0	0	0	0	0	0	0	0	0	0	0	0	0	0	0	0	0	0	0	0	0	0	0	0	1	0	0	0	0	0	0
group_226	1	0	1	0	0	0	0	0	1	1	0	0	0	0	1	0	1	0	0	0	0	0	0	0	0	0	0	0	0	0	0	0	0	0	0	0	0	1	0	0	1	0	0	0	0	0	1	0	0
group_225	0	1	0	1	0	0	1	0	0	0	0	0	0	0	0	0	0	0	1	1	0	0	0	1	0	0	0	1	0	0	0	0	0	0	0	0	0	0	0	0	0	0	0	1	0	0	0	0	0
group_219	0	0	0	0	0	0	0	0	0	0	0	1	0	0	0	0	0	0	1	1	0	0	0	0	0	0	0	0	0	0	0	0	0	0	0	0	0	0	0	0	0	0	1	1	0	0	0	0	0
group_134	0	0	0	0	0	0	0	1	1	1	0	0	0	0	1	0	0	0	0	0	1	1	0	0	0	0	0	0	0	0	0	0	0	0	0	0	0	0	0	0	0	0	1	0	0	0	0	0	0
group_120	0	0	0	0	0	0	0	0	0	0	0	0	0	1	0	0	0	1	0	0	0	0	0	0	0	0	0	0	1	1	0	0	1	1	1	0	1	0	0	0	0	0	0	0	0	0	0	0	0
group_2	0	0	0	0	0	0	0	0	0	0	0	0	0	1	0	0	0	1	0	0	0	0	0	0	0	0	0	0	1	1	0	0	1	1	1	0	1	0	0	0	0	0	0	0	0	0	0	0	0
group_148	0	0	0	0	0	0	0	1	1	1	0	0	0	0	1	0	0	0	0	0	0	1	0	0	0	0	0	0	0	0	0	0	0	0	0	0	0	0	0	0	0	0	1	0	0	0	0	0	0
group_104	0	0	0	0	0	0	0	0	0	0	0	0	0	1	0	0	0	1	0	0	0	0	0	0	0	0	0	0	1	1	1	1	1	1	0	0	1	0	0	0	0	0	0	0	0	0	0	0	0
group_37	0	0	0	0	0	0	0	0	0	0	0	0	0	1	0	0	0	0	0	0	0	0	0	0	0	0	0	0	1	1	1	1	0	0	1	1	0	0	0	0	0	0	0	0	0	0	0	0	0
group_28	0	0	0	0	0	0	0	0	0	0	0	0	0	1	0	0	0	0	0	0	0	0	0	0	0	0	0	0	1	1	1	0	0	0	1	1	0	0	0	0	0	0	0	0	0	0	0	0	0
group_25	0	0	0	0	0	0	0	0	0	0	0	0	0	1	0	0	0	0	0	0	0	0	0	0	0	0	0	0	1	1	1	1	0	0	1	1	0	0	0	0	0	0	0	0	0	0	0	0	0
group_172	0	0	0	0	0	0	0	0	0	0	0	0	0	0	0	0	0	0	1	1	0	0	0	1	0	0	0	1	0	0	0	0	0	0	0	0	0	0	0	0	0	0	1	0	0	0	0	0	0
group_33	0	0	0	0	0	0	0	0	0	0	0	0	0	1	0	0	0	0	0	0	0	0	0	0	0	0	0	0	1	1	1	0	0	0	1	1	0	0	0	0	0	0	0	0	0	0	0	0	0
group_324	0	0	0	0	0	0	0	0	0	0	1	0	0	0	0	0	0	0	0	0	0	0	0	0	0	0	0	0	0	0	0	0	0	0	0	0	0	0	0	0	0	1	0	0	0	0	0	0	0
group_294	0	0	0	0	0	0	0	0	0	0	0	0	0	0	0	0	0	0	0	0	0	0	0	0	0	0	0	0	0	0	0	0	0	0	0	0	0	0	0	0	0	1	0	0	1	0	0	0	0
group_279	0	0	0	0	0	0	0	0	0	0	0	0	1	0	0	0	0	0	0	0	0	0	0	0	0	0	0	0	0	0	0	0	0	0	0	0	0	0	0	0	0	1	0	0	1	0	0	0	0
group_259	0	0	0	0	0	0	0	0	0	0	1	0	1	0	0	1	0	0	0	0	0	0	0	0	0	0	0	0	0	0	0	0	0	0	0	0	0	0	0	0	0	0	0	0	0	0	0	0	0
group_170	0	1	0	1	0	0	1	0	0	0	0	1	0	0	0	0	0	0	1	1	0	0	0	0	0	0	0	0	0	0	0	0	0	0	0	0	0	0	0	0	0	0	0	0	0	0	0	0	0
group_121	0	0	0	0	0	0	0	0	0	0	0	0	0	0	0	0	0	1	0	0	0	0	0	0	0	0	0	0	0	0	1	0	1	1	0	0	1	0	0	0	0	0	0	0	0	0	0	0	0
group_117	0	0	0	0	0	0	0	0	0	0	0	0	0	1	0	0	0	0	0	0	0	0	1	0	0	0	0	0	0	0	0	0	0	0	1	0	0	0	0	1	0	0	0	0	0	0	0	0	0
group_114	0	0	0	0	0	0	0	0	0	0	0	0	0	1	0	0	0	0	0	0	0	0	0	0	0	0	0	0	1	1	1	0	0	0	0	1	0	0	0	0	0	0	0	0	0	0	0	0	0
group_356	0	0	0	0	0	0	0	0	1	1	0	0	0	0	1	0	0	0	0	0	0	0	0	0	0	0	0	0	0	0	0	0	0	0	0	0	0	0	0	0	0	0	0	0	0	0	0	0	0
group_280	0	0	0	0	0	0	0	0	0	0	0	0	1	0	0	0	0	0	0	0	0	0	0	0	0	0	0	0	0	0	0	0	0	0	0	0	0	0	0	0	0	1	0	0	1	0	0	0	0
group_118	0	0	0	0	0	0	0	0	0	0	0	0	0	0	0	0	0	1	0	0	0	0	0	0	0	0	0	0	0	0	0	1	1	1	1	0	1	0	0	0	0	0	0	0	0	0	0	0	0
group_65	0	0	0	0	0	0	0	0	0	0	0	0	0	0	0	0	0	1	0	0	0	0	0	0	0	0	0	0	0	0	0	1	1	1	1	0	1	0	0	0	0	0	0	0	0	0	0	0	0
group_36	0	0	0	0	0	0	0	0	0	0	0	0	0	1	0	0	0	0	0	0	0	0	0	0	0	0	0	0	1	1	0	1	0	0	1	1	0	0	0	0	0	0	0	0	0	0	0	0	0
group_17	0	0	0	0	0	0	0	0	0	0	0	0	0	1	0	0	0	0	0	0	0	0	0	0	0	0	0	0	1	1	1	0	0	0	0	1	0	0	0	0	0	0	0	0	0	0	0	0	0
group_16	0	0	0	0	0	0	0	0	0	0	0	0	0	1	0	0	0	0	0	0	0	0	0	0	0	0	0	0	1	1	0	0	0	0	1	0	0	0	0	0	0	0	0	0	0	0	0	0	0
group_13	0	0	0	0	0	0	0	0	0	0	0	0	0	1	0	0	0	0	0	0	0	0	0	0	0	0	0	0	1	1	1	0	0	0	0	0	0	0	0	0	0	0	0	0	0	0	0	0	0
group_10	0	0	0	0	0	0	0	0	0	0	0	0	0	1	0	0	0	0	0	0	0	0	0	0	0	0	0	0	1	1	0	0	0	0	0	1	0	0	0	0	0	0	0	0	0	0	0	0	0
group_403	0	0	0	0	0	0	0	1	0	0	0	0	0	0	1	0	0	0	0	0	1	0	0	0	0	0	0	0	0	0	0	0	0	0	0	0	0	0	0	0	0	0	1	0	0	0	0	0	0
group_401	0	1	0	0	0	0	1	0	0	0	0	1	0	0	0	0	0	0	0	0	0	0	0	0	0	0	0	0	0	0	0	0	0	0	0	0	0	0	0	0	0	0	0	1	0	0	0	0	0
group_391	0	0	0	0	0	0	0	1	0	0	0	0	0	0	1	0	0	0	0	0	1	0	0	0	0	0	0	0	0	0	0	0	0	0	0	0	0	0	0	0	0	0	1	0	0	0	0	0	0
group_376	0	0	0	0	0	0	0	0	0	0	1	0	0	0	0	1	0	0	0	0	0	0	0	0	0	0	0	0	0	0	0	0	0	0	0	0	0	0	0	0	0	0	0	0	0	0	0	0	0
group_366	0	0	0	0	0	0	1	0	0	0	0	0	0	0	0	0	0	0	1	1	0	0	0	0	0	0	0	0	0	0	0	0	0	0	0	0	0	0	0	0	0	0	0	0	0	0	0	0	0
smc	0	0	0	0	1	0	0	0	1	1	0	0	0	0	0	0	0	0	0	0	1	0	0	0	0	0	0	1	0	0	0	0	0	0	0	0	0	0	0	0	0	0	0	0	0	0	0	0	0
group_203	0	1	0	1	0	0	0	0	0	0	0	1	0	0	0	0	0	0	0	0	0	0	0	0	0	0	1	0	0	0	0	0	0	0	0	0	0	0	0	0	0	0	0	0	0	0	0	0	0
group_176	0	0	0	0	0	0	1	0	0	0	0	0	0	0	0	0	0	0	1	1	0	0	0	0	0	0	0	0	0	0	0	0	0	0	0	0	0	0	0	0	0	0	0	1	0	0	0	0	0
group_169	0	0	0	0	0	0	0	0	0	0	1	0	0	0	0	0	0	0	0	0	0	0	0	0	0	0	0	0	0	0	0	0	0	0	0	0	0	0	0	0	0	0	0	0	1	0	0	0	0
group_160	0	0	0	0	0	0	0	1	0	0	0	0	0	0	1	0	0	0	0	0	1	0	0	0	0	0	0	0	0	0	0	0	0	0	0	0	0	0	0	0	0	0	1	0	0	0	0	0	0
group_146	0	0	0	0	1	0	0	0	1	1	0	0	0	0	0	0	0	0	0	0	1	0	0	0	0	0	0	1	0	0	0	0	0	0	0	0	0	0	0	0	0	0	0	0	0	0	0	0	0
group_135	0	0	0	0	0	0	0	1	0	0	0	0	0	0	1	0	0	0	0	0	1	0	0	0	0	0	0	0	0	0	0	0	0	0	0	0	0	0	0	0	0	0	1	0	0	0	0	0	0
group_111	0	0	0	0	0	1	0	0	0	0	0	0	0	0	0	0	0	0	0	0	0	0	1	0	1	1	0	0	0	0	0	0	0	0	0	0	0	0	0	1	0	0	0	0	0	0	0	0	0
group_110	0	0	0	0	0	1	0	0	0	0	0	0	0	0	0	0	0	0	0	0	0	0	1	0	1	1	0	0	0	0	0	0	0	0	0	0	0	0	0	1	0	0	0	0	0	0	0	0	0
group_103	0	0	0	0	0	1	0	0	0	0	0	0	0	0	0	0	0	0	0	0	0	0	1	0	1	1	0	0	0	0	0	0	0	0	0	0	0	0	0	1	0	0	0	0	0	0	0	0	0
group_102	0	0	0	0	0	1	0	0	0	0	0	0	0	0	0	0	0	0	0	0	0	0	1	0	1	1	0	0	0	0	0	0	0	0	0	0	0	0	0	1	0	0	0	0	0	0	0	0	0
group_94	0	0	0	0	0	1	0	0	0	0	0	0	0	0	0	0	0	0	0	0	0	0	1	0	1	1	0	0	0	0	0	0	0	0	0	0	0	0	0	1	0	0	0	0	0	0	0	0	0
group_92	0	0	0	0	0	1	0	0	0	0	0	0	0	0	0	0	0	0	0	0	0	0	1	0	1	1	0	0	0	0	0	0	0	0	0	0	0	0	0	1	0	0	0	0	0	0	0	0	0
group_90	0	0	0	0	0	1	0	0	0	0	0	0	0	0	0	0	0	0	0	0	0	0	1	0	1	1	0	0	0	0	0	0	0	0	0	0	0	0	0	1	0	0	0	0	0	0	0	0	0
group_79	0	0	0	0	0	1	0	0	0	0	0	0	0	0	0	0	0	0	0	0	0	0	1	0	1	1	0	0	0	0	0	0	0	0	0	0	0	0	0	1	0	0	0	0	0	0	0	0	0
group_69	0	0	0	0	0	1	0	0	0	0	0	0	0	0	0	0	0	0	0	0	0	0	1	0	1	1	0	0	0	0	0	0	0	0	0	0	0	0	0	1	0	0	0	0	0	0	0	0	0
group_68	0	0	0	0	0	1	0	0	0	0	0	0	0	0	0	0	0	0	0	0	0	0	1	0	1	1	0	0	0	0	0	0	0	0	0	0	0	0	0	1	0	0	0	0	0	0	0	0	0
group_67	0	0	0	0	0	1	0	0	0	0	0	0	0	0	0	0	0	0	0	0	0	0	1	0	1	1	0	0	0	0	0	0	0	0	0	0	0	0	0	1	0	0	0	0	0	0	0	0	0
group_64	0	0	0	0	0	1	0	0	0	0	0	0	0	0	0	0	0	0	0	0	0	0	1	0	1	1	0	0	0	0	0	0	0	0	0	0	0	0	0	1	0	0	0	0	0	0	0	0	0
group_57	0	0	0	0	0	1	0	0	0	0	0	0	0	0	0	0	0	0	0	0	0	0	1	0	1	1	0	0	0	0	0	0	0	0	0	0	0	0	0	1	0	0	0	0	0	0	0	0	0
group_51	0	0	0	0	0	1	0	0	0	0	0	0	0	0	0	0	0	0	0	0	0	0	1	0	1	1	0	0	0	0	0	0	0	0	0	0	0	0	0	1	0	0	0	0	0	0	0	0	0
group_50	0	0	0	0	0	1	0	0	0	0	0	0	0	0	0	0	0	0	0	0	0	0	1	0	1	1	0	0	0	0	0	0	0	0	0	0	0	0	0	1	0	0	0	0	0	0	0	0	0
group_41	0	0	0	0	0	1	0	0	0	0	0	0	0	0	0	0	0	0	0	0	0	0	1	0	1	1	0	0	0	0	0	0	0	0	0	0	0	0	0	1	0	0	0	0	0	0	0	0	0
group_39	0	0	0	0	0	1	0	0	0	0	0	0	0	0	0	0	0	0	0	0	0	0	1	0	1	1	0	0	0	0	0	0	0	0	0	0	0	0	0	1	0	0	0	0	0	0	0	0	0
group_38	0	0	0	0	0	0	0	0	0	0	0	0	0	0	0	0	0	0	0	0	0	0	0	0	0	0	0	0	1	1	0	1	0	0	1	1	0	0	0	0	0	0	0	0	0	0	0	0	0
group_34	0	0	0	0	0	1	0	0	0	0	0	0	0	0	0	0	0	0	0	0	0	0	1	0	1	1	0	0	0	0	0	0	0	0	0	0	0	0	0	1	0	0	0	0	0	0	0	0	0
group_19	0	0	0	0	0	1	0	0	0	0	0	0	0	0	0	0	0	0	0	0	0	0	1	0	1	1	0	0	0	0	0	0	0	0	0	0	0	0	0	1	0	0	0	0	0	0	0	0	0
hns	0	0	0	0	0	1	0	0	0	0	0	0	0	0	0	0	0	0	0	0	0	0	1	0	1	1	0	0	0	0	0	0	0	0	0	0	0	0	0	1	0	0	0	0	0	0	0	0	0
group_7	0	0	0	0	0	1	0	0	0	0	0	0	0	0	0	0	0	0	0	0	0	0	1	0	1	1	0	0	0	0	0	0	0	0	0	0	0	0	0	1	0	0	0	0	0	0	0	0	0
group_3	0	0	0	0	0	0	0	0	0	0	0	0	0	1	0	0	0	0	0	0	0	0	0	0	0	0	0	0	1	1	1	0	0	0	0	0	0	0	0	0	0	0	0	0	0	0	0	0	0
group_0	0	0	0	0	0	1	0	0	0	0	0	0	0	0	0	0	0	0	0	0	0	0	1	0	1	1	0	0	0	0	0	0	0	0	0	0	0	0	0	1	0	0	0	0	0	0	0	0	0
group_224	0	0	0	0	0	0	0	0	0	0	0	1	0	0	0	0	0	0	0	0	0	0	0	0	0	0	1	0	0	0	0	0	0	0	0	0	0	0	0	0	0	0	0	0	0	0	0	0	0
umuD	0	0	0	0	0	0	1	0	0	0	0	0	0	0	0	0	0	0	1	1	0	0	0	0	0	0	0	0	0	0	0	0	0	0	0	0	0	0	0	0	0	0	0	0	0	0	0	0	0
group_181	1	0	0	0	0	0	0	0	1	1	0	0	0	0	0	0	0	0	0	0	0	0	0	1	0	0	0	0	0	0	0	0	0	0	0	0	0	0	0	0	0	0	0	0	0	0	0	0	0
group_178	0	0	0	0	0	0	0	0	0	0	0	1	0	0	0	0	1	0	0	0	0	0	0	0	0	0	0	0	0	0	0	0	0	0	0	0	0	0	0	0	0	0	1	0	0	0	0	0	0
group_165	0	0	0	0	1	0	0	1	0	0	0	0	0	0	0	0	0	0	0	0	0	1	0	0	0	0	0	0	0	0	0	0	0	0	0	0	0	0	0	0	0	0	0	0	0	0	0	0	0
group_119	0	0	0	0	0	0	0	0	0	0	0	0	0	1	0	0	0	0	0	0	0	0	0	0	0	0	0	0	0	0	1	1	0	0	0	0	0	0	0	0	0	0	0	0	0	0	0	0	0
group_91	0	0	0	0	0	0	0	0	0	0	0	0	0	0	0	0	0	0	0	0	0	0	0	0	0	0	0	0	0	0	1	0	0	0	0	1	0	0	0	0	0	0	0	0	0	0	0	0	0
group_80	0	0	0	0	0	0	0	0	0	0	0	0	0	1	0	0	0	0	0	0	0	0	0	0	0	0	0	0	1	1	1	0	0	0	0	0	0	0	0	0	0	0	0	0	0	0	0	0	0
group_77	0	0	0	0	0	0	0	0	0	0	0	0	0	0	0	0	0	0	0	0	0	0	0	0	0	0	0	0	1	1	0	0	0	0	0	1	0	0	0	0	0	0	0	0	0	0	0	0	0
fliC~~~fljB	0	0	0	0	0	0	0	0	0	0	0	0	0	0	0	0	0	1	0	0	0	0	0	0	0	0	0	0	0	0	0	1	1	1	1	0	1	0	0	0	0	0	0	0	0	0	0	0	0
group_61	0	0	0	0	0	0	0	0	0	0	0	0	0	1	0	0	0	0	0	0	0	0	0	0	0	0	0	0	1	1	1	0	0	0	0	0	0	0	0	0	0	0	0	0	0	0	0	0	0
group_21	0	0	0	0	0	0	0	0	0	0	0	0	0	1	0	0	0	0	0	0	0	0	1	0	0	0	0	0	0	0	1	0	0	0	1	0	0	0	0	0	0	0	0	0	0	0	0	0	0
group_402	0	0	0	0	0	0	0	0	0	0	0	0	0	0	0	0	0	0	0	0	0	0	0	0	0	0	0	0	0	0	0	0	0	0	0	0	0	0	0	0	0	0	0	1	0	1	0	1	1
group_339	0	0	0	0	0	0	0	0	0	0	0	0	0	0	0	0	0	0	0	0	0	0	0	0	0	0	0	0	0	0	0	0	0	0	0	0	0	0	0	0	0	0	0	1	0	1	0	1	1
group_298	0	0	0	0	0	0	0	0	0	0	0	0	1	0	0	0	0	0	0	0	0	0	0	0	0	0	0	0	0	0	0	0	0	0	0	0	0	0	0	0	0	0	0	0	0	0	0	0	0
group_291	0	0	0	0	0	0	0	0	0	0	0	0	0	0	0	0	0	0	0	0	0	0	0	0	0	0	0	0	0	0	0	0	0	0	0	0	0	0	0	0	0	0	0	0	0	0	0	0	0
group_233	1	0	0	0	0	0	0	1	0	0	0	0	0	0	0	0	0	0	0	0	0	0	0	0	0	0	0	0	0	0	0	0	0	0	0	0	0	1	0	0	0	0	0	0	0	0	0	0	0
group_213	0	0	0	0	0	0	0	0	0	0	0	0	0	0	0	0	0	0	1	1	0	0	0	0	0	0	0	0	0	0	0	0	0	0	0	0	0	0	0	0	0	0	0	0	0	1	0	1	1
group_133	0	0	0	0	0	0	0	0	0	0	0	0	0	0	0	0	0	0	0	0	0	1	0	0	0	0	0	0	0	0	0	0	0	0	0	0	0	0	1	0	0	0	0	0	0	0	0	0	0
group_99	0	0	0	0	0	1	0	0	0	0	0	0	0	0	0	0	0	0	0	0	0	0	1	0	0	0	0	0	0	0	0	0	0	0	0	0	0	0	0	1	0	0	0	0	0	0	0	0	0
group_98	0	0	0	0	0	1	0	0	0	0	0	0	0	0	0	0	0	0	0	0	0	0	1	0	1	1	0	0	0	0	0	0	0	0	0	0	0	0	0	1	0	0	0	0	0	0	0	0	0
group_97	0	0	0	0	0	0	0	0	0	0	0	0	0	0	0	0	0	0	0	0	0	0	0	0	0	0	0	0	0	0	1	1	0	0	0	1	0	0	0	0	0	0	0	0	0	0	0	0	0
group_89	0	0	0	0	0	0	0	0	0	0	0	0	0	1	0	0	0	0	0	0	0	0	0	0	0	0	0	0	0	0	1	0	0	0	0	0	0	0	0	0	0	0	0	0	0	0	0	0	0
group_88	0	0	0	0	0	1	0	0	0	0	0	0	0	0	0	0	0	0	0	0	0	0	1	0	0	0	0	0	0	0	0	0	0	0	0	0	0	0	0	1	0	0	0	0	0	0	0	0	0
group_72	0	0	0	0	0	1	0	0	0	0	0	0	0	0	0	0	0	0	0	0	0	0	1	0	0	0	0	0	0	0	0	0	0	0	0	0	0	0	0	1	0	0	0	0	0	0	0	0	0
group_58	0	0	0	0	0	1	0	0	0	0	0	0	0	0	0	0	0	0	0	0	0	0	1	0	0	0	0	0	0	0	0	0	0	0	0	0	0	0	0	1	0	0	0	0	0	0	0	0	0
group_29	0	0	0	0	0	0	0	0	0	0	0	0	0	0	0	0	0	1	0	0	0	0	0	0	0	0	0	0	0	0	0	0	1	1	0	0	1	0	0	0	0	0	0	0	0	0	0	0	0
group_9	0	0	0	0	0	1	0	0	0	0	0	0	0	0	0	0	0	0	0	0	0	0	1	0	0	0	0	0	0	0	0	0	0	0	0	0	0	0	0	1	0	0	0	0	0	0	0	0	0
group_8	0	0	0	0	0	1	0	0	0	0	0	0	0	0	0	0	0	0	0	0	0	0	1	0	0	0	0	0	0	0	0	0	0	0	0	0	0	0	0	1	0	0	0	0	0	0	0	0	0
group_4	0	0	0	0	0	0	0	0	0	0	0	0	0	0	0	0	0	0	0	0	0	0	0	0	0	0	0	0	1	1	0	0	0	0	0	0	0	0	0	0	0	0	0	0	0	0	0	0	0
group_397	0	0	0	0	1	0	0	0	1	1	0	0	0	0	0	0	0	0	0	0	1	0	0	0	0	0	0	0	0	0	0	0	0	0	0	0	0	0	0	0	0	0	0	0	0	0	0	0	0
group_390	0	0	0	0	0	0	0	0	0	0	0	0	0	0	0	0	0	0	0	0	0	0	0	0	0	0	0	0	0	0	0	0	0	0	0	0	0	0	0	0	0	0	0	0	0	1	0	1	1
group_354	0	0	0	0	0	0	0	0	0	0	0	0	0	0	0	0	0	0	1	1	0	0	0	0	0	0	0	0	0	0	0	0	0	0	0	0	0	0	0	0	0	0	0	0	0	0	0	0	0
group_330	0	0	0	0	0	0	0	0	0	0	0	0	0	0	0	0	0	0	0	0	1	0	0	0	0	0	0	0	0	0	0	0	0	0	0	0	0	0	1	0	0	0	0	0	0	0	0	0	0
group_289	0	0	0	0	0	0	0	0	1	1	0	0	0	0	0	0	0	0	0	0	0	1	0	0	0	0	0	1	0	0	0	0	0	0	0	0	0	0	0	0	0	0	0	0	0	0	0	0	0
group_235	0	0	0	0	0	0	0	1	0	0	0	0	0	0	0	0	0	0	0	0	0	0	0	0	0	0	0	0	0	0	0	0	0	0	0	0	0	0	0	0	0	0	0	0	0	0	0	0	0
group_229	0	1	0	0	0	0	0	0	0	0	0	0	0	0	0	0	0	0	1	1	0	0	0	0	0	0	0	0	0	0	0	0	0	0	0	0	0	0	0	0	0	0	0	1	0	0	0	0	0
group_210	0	0	0	0	0	0	0	0	0	0	0	0	0	0	0	0	0	0	0	0	1	0	0	0	0	0	0	0	0	0	0	0	0	0	0	0	0	0	1	0	0	0	0	0	0	0	0	0	0
group_123	0	0	0	0	0	0	0	0	1	1	0	0	0	0	0	0	0	0	0	0	0	0	0	0	0	0	0	0	0	0	0	0	0	0	0	0	0	0	0	0	0	0	0	0	0	0	0	0	0
group_78	0	0	0	0	0	1	0	0	0	0	0	0	0	0	0	0	0	0	0	0	0	0	1	0	0	0	0	0	0	0	0	0	0	0	0	0	0	0	0	0	0	0	0	0	0	0	0	0	0
group_44	0	0	0	0	0	0	0	0	0	0	0	0	0	0	0	0	0	0	0	0	0	0	0	0	0	0	0	0	0	0	1	1	0	0	0	0	0	0	0	0	0	0	0	0	0	0	0	0	0
group_20	0	0	0	0	0	1	0	0	0	0	0	0	0	0	0	0	0	0	0	0	0	0	1	0	0	0	0	0	0	0	0	0	0	0	0	0	0	0	0	0	0	0	0	0	0	0	0	0	0
group_393	0	0	0	0	0	0	0	0	0	0	0	0	0	0	0	0	0	0	0	0	0	0	0	0	0	0	1	0	0	0	0	0	0	0	0	0	0	0	0	0	0	0	0	1	0	0	0	0	0
group_369	0	0	0	0	0	0	0	0	0	0	0	0	0	0	0	0	0	0	1	1	0	0	0	0	0	0	0	0	0	0	0	0	0	0	0	0	0	0	0	0	0	0	0	0	0	0	0	0	0
group_368	0	0	1	0	0	0	0	0	0	0	0	0	0	0	0	0	0	0	0	0	0	0	0	0	0	0	1	0	0	0	0	0	0	0	0	0	0	0	0	0	1	0	0	0	0	0	0	0	0
group_359	0	0	0	0	0	0	0	0	0	0	0	0	0	0	0	0	0	0	0	0	1	0	0	0	0	0	0	0	0	0	0	0	0	0	0	0	0	0	1	0	0	0	0	0	0	0	0	0	0
group_348	0	0	0	0	0	0	0	0	0	0	0	0	0	0	0	0	0	0	0	0	0	0	0	0	0	0	0	0	0	0	0	0	0	0	0	0	0	0	1	0	0	0	0	0	0	0	0	0	0
group_343	0	0	0	0	0	0	0	0	0	0	0	0	0	0	0	0	0	0	0	0	0	0	0	1	0	0	1	0	0	0	0	0	0	0	0	0	0	0	0	0	0	0	0	0	0	0	0	0	0
group_333	0	0	0	0	0	0	0	0	0	0	0	0	0	0	0	0	0	0	0	0	0	0	0	0	0	0	0	0	0	0	0	0	0	0	0	0	0	0	0	0	0	0	0	0	0	0	0	0	0
group_310	0	0	0	1	0	0	0	0	0	0	0	0	0	0	0	0	0	0	0	0	0	0	0	0	0	0	0	0	0	0	0	0	0	0	0	0	0	0	0	0	0	0	0	0	0	0	0	0	0
group_305	0	0	0	1	0	0	0	0	0	0	0	0	0	0	0	0	0	0	0	0	0	0	0	0	0	0	0	0	0	0	0	0	0	0	0	0	0	0	0	0	0	0	0	0	0	0	0	0	0
group_296	0	0	0	0	0	0	0	0	0	0	0	0	0	0	0	0	0	0	0	0	0	0	0	0	0	0	0	0	0	0	0	0	0	0	0	0	0	0	0	0	0	0	0	0	0	1	0	1	1
group_295	0	0	0	0	0	0	0	0	0	0	0	0	0	0	0	0	0	0	0	0	0	0	0	0	0	0	0	0	0	0	0	0	0	0	0	0	0	0	1	0	0	0	0	0	0	0	0	0	0
group_285	0	0	0	0	0	0	0	0	0	0	0	0	0	0	0	1	0	0	0	0	0	0	0	0	0	0	0	0	0	0	0	0	0	0	0	0	0	0	0	0	0	0	0	0	0	0	0	0	0
group_268	0	0	0	0	0	0	0	1	0	0	0	0	0	0	0	0	0	0	0	0	0	0	0	0	0	0	0	0	0	0	0	0	0	0	0	0	0	0	0	0	0	0	0	0	0	0	0	0	0
group_250	0	0	0	1	0	0	0	0	0	0	0	0	0	0	0	0	0	0	0	0	0	0	0	0	0	0	0	0	0	0	0	0	0	0	0	0	0	0	0	0	0	0	0	0	0	0	0	0	0
group_221	0	0	0	0	0	0	0	0	0	0	0	0	0	0	0	0	0	0	0	0	0	0	0	0	0	0	0	0	0	0	0	0	0	0	0	0	0	0	0	0	0	0	0	1	0	0	0	0	0
group_182	0	0	0	0	0	0	0	0	0	0	0	0	0	0	0	0	0	0	0	0	0	0	0	0	0	0	0	0	0	0	0	0	0	0	0	0	0	0	0	0	0	0	0	0	0	0	0	0	0
group_175	0	0	0	0	1	0	0	0	0	0	0	0	0	0	0	0	0	0	0	0	1	0	0	0	0	0	0	0	0	0	0	0	0	0	0	0	0	0	0	0	0	0	0	0	0	0	0	0	0
group_167	0	0	0	0	0	0	0	0	0	0	0	0	0	0	0	0	0	0	0	0	0	0	0	0	0	0	0	0	0	0	0	0	0	0	0	0	0	0	0	0	0	0	0	0	0	0	0	0	0
group_153	0	0	0	0	0	0	0	0	0	0	0	0	0	0	0	0	0	0	0	0	0	0	0	1	0	0	1	0	0	0	0	0	0	0	0	0	0	0	0	0	0	0	0	0	0	0	0	0	0
group_152	0	0	0	0	0	0	0	1	0	0	0	0	0	0	0	0	0	0	0	0	0	0	0	0	0	0	0	0	0	0	0	0	0	0	0	0	0	0	0	0	0	0	0	0	0	0	0	0	0
group_151	0	0	0	0	1	0	0	0	0	0	0	0	0	0	0	0	0	0	0	0	0	0	0	0	0	0	0	0	0	0	0	0	0	0	0	0	0	0	0	0	0	0	0	0	0	0	0	0	0
group_147	0	0	0	0	0	0	0	0	0	0	0	0	0	0	0	0	0	0	0	0	0	0	0	0	0	0	0	0	0	0	0	0	0	0	0	0	0	0	0	0	0	0	0	0	1	0	0	0	0
group_142	0	0	0	0	0	0	0	0	0	0	0	0	0	0	0	0	0	0	0	0	0	0	0	0	0	0	0	0	0	0	0	0	0	0	0	0	0	0	0	0	0	0	0	0	0	0	0	0	0
group_137	0	0	0	1	0	0	0	0	0	0	0	0	0	0	0	0	0	0	0	0	0	0	0	0	0	0	0	0	0	0	0	0	0	0	0	0	0	0	0	0	0	0	0	0	0	0	0	0	0
group_100	0	0	0	0	0	0	0	0	0	0	0	0	0	0	0	0	0	0	0	0	0	0	0	0	0	0	0	0	1	1	0	0	0	0	0	0	0	0	0	0	0	0	0	0	0	0	0	0	0
group_93	0	0	0	0	0	0	0	0	0	0	0	0	0	0	0	0	0	0	0	0	0	0	0	0	0	0	0	0	1	1	0	0	0	0	0	0	0	0	0	0	0	0	0	0	0	0	0	0	0
group_53	0	0	0	0	0	0	0	0	0	0	0	0	0	0	0	0	0	0	0	0	0	0	0	0	0	0	0	0	1	1	0	0	0	0	0	0	0	0	0	0	0	0	0	0	0	0	0	0	0
group_42	0	0	0	0	0	0	0	0	0	0	0	0	0	0	0	0	0	0	0	0	0	0	1	0	1	1	0	0	0	0	0	0	0	0	0	0	0	0	0	0	0	0	0	0	0	0	0	0	0
group_40	0	0	0	0	0	0	0	0	0	0	0	0	0	0	0	0	0	0	0	0	0	0	0	0	0	0	0	0	1	1	0	0	0	0	0	1	0	0	0	0	0	0	0	0	0	0	0	0	0
group_35	0	0	0	0	0	0	0	0	0	0	0	0	0	0	0	0	0	0	0	0	0	0	0	0	0	0	0	0	0	0	1	1	0	0	0	1	0	0	0	0	0	0	0	0	0	0	0	0	0
group_15	0	0	0	0	0	0	0	0	0	0	0	0	0	0	0	0	0	0	0	0	0	0	0	0	0	0	0	0	1	1	0	0	0	0	0	0	0	0	0	0	0	0	0	0	0	0	0	0	0
group_415	0	0	0	0	0	0	0	0	0	0	0	0	0	0	0	0	0	0	0	0	0	0	0	0	0	0	0	0	0	0	0	0	0	0	0	0	0	0	0	0	0	0	0	0	0	0	0	0	0
group_411	0	0	0	0	0	0	1	0	0	0	0	0	0	0	0	0	0	0	0	0	0	0	0	0	0	0	0	0	0	0	0	0	0	0	0	0	0	0	0	0	0	0	0	0	0	0	0	0	0
group_410	1	0	0	0	0	0	0	0	0	0	0	0	0	0	0	0	0	0	0	0	0	0	0	0	0	0	0	0	0	0	0	0	0	0	0	0	0	0	0	0	0	0	0	0	0	0	0	0	0
dinG	0	0	0	0	0	0	0	0	0	0	0	0	0	0	0	0	0	0	0	0	0	0	0	0	0	0	0	0	0	0	0	0	0	0	0	0	0	0	0	0	0	0	0	0	0	0	0	0	0
group_389	0	0	0	0	0	0	0	0	0	0	0	0	0	0	0	0	0	0	0	0	0	0	0	0	0	0	0	0	0	0	0	0	0	0	0	0	0	0	0	0	0	0	0	0	0	0	0	0	0
group_385	0	0	0	0	0	0	0	0	0	0	0	0	0	0	0	0	0	0	0	0	0	0	0	0	0	0	0	0	0	0	0	0	0	0	0	0	0	0	0	0	0	0	0	0	0	0	0	0	0
group_381	0	0	0	0	0	0	0	0	0	0	0	0	0	0	0	0	0	0	0	0	0	0	0	0	0	0	0	0	0	0	0	0	0	0	0	0	0	0	0	0	0	0	0	0	0	0	0	0	0
group_371	0	0	0	0	0	0	0	0	0	0	0	0	0	0	0	0	0	0	0	0	0	0	0	0	0	0	0	0	0	0	0	0	0	0	0	0	0	0	0	0	0	0	0	0	0	0	0	0	0
group_367	0	0	0	0	0	0	0	0	0	0	0	0	0	0	0	0	0	0	0	0	0	0	0	0	0	0	0	0	0	0	0	0	0	0	0	0	0	0	0	0	0	0	0	0	0	0	0	0	0
group_363	0	0	0	0	0	0	0	0	0	0	0	0	0	0	0	0	0	0	0	0	0	0	0	0	0	0	0	0	0	0	0	0	0	0	0	0	0	0	0	0	0	0	0	0	1	0	0	0	0
group_358	0	0	0	0	1	0	0	0	0	1	0	0	0	0	0	0	0	0	0	0	0	0	0	0	0	0	0	0	0	0	0	0	0	0	0	0	0	0	0	0	0	0	0	0	0	0	0	0	0
group_351	0	0	0	0	0	0	0	0	0	0	0	0	0	0	0	0	0	0	0	0	0	0	0	0	0	0	0	0	0	0	0	0	0	0	0	0	0	0	0	0	0	0	0	0	0	0	0	0	0
group_341	0	0	0	0	0	0	0	0	0	0	0	0	0	0	0	0	0	0	0	0	0	0	0	0	0	0	1	0	0	0	0	0	0	0	0	0	0	0	0	0	0	0	0	1	0	0	0	0	0
group_340	0	0	0	0	0	0	0	0	0	0	0	0	0	0	0	0	0	0	0	0	0	0	0	0	0	0	0	0	0	0	0	0	0	0	0	0	0	0	0	0	0	0	0	0	0	0	0	0	0
group_323	0	0	0	0	0	0	0	0	0	0	0	0	0	0	0	0	0	0	0	0	0	0	0	0	0	0	0	0	0	0	0	0	0	0	0	0	0	0	1	0	0	0	0	0	0	0	0	0	0
group_316	0	0	0	0	0	0	0	0	0	0	0	0	0	0	0	0	0	0	0	0	0	0	0	0	0	0	0	0	0	0	0	0	0	0	0	0	0	0	0	0	0	0	0	0	0	0	0	0	0
group_315	0	0	0	0	0	0	0	0	0	0	0	0	0	0	0	0	0	0	1	1	0	0	0	0	0	0	0	0	0	0	0	0	0	0	0	0	0	0	0	0	0	0	0	0	0	0	0	0	0
group_284	0	0	0	0	0	0	0	0	0	0	0	0	0	0	0	0	0	0	0	0	0	0	0	0	0	0	0	0	0	0	0	0	0	0	0	0	0	0	1	0	0	0	0	0	0	0	0	0	0
group_282	0	0	0	0	0	0	0	0	0	0	0	0	0	0	0	0	0	0	0	0	0	0	0	0	0	0	0	0	0	0	0	0	0	0	0	0	0	0	0	0	0	0	0	0	0	0	0	0	0
group_278	0	0	0	0	0	0	0	0	0	0	0	0	0	0	0	0	0	0	0	0	0	0	0	0	0	0	0	0	0	0	0	0	0	0	0	0	0	0	0	0	0	0	0	0	0	0	0	0	0
group_272	0	0	0	0	0	0	0	0	0	0	0	0	0	0	0	0	0	0	0	0	0	0	0	0	0	0	0	0	0	0	0	0	0	0	0	0	0	0	0	0	0	0	0	0	0	0	0	0	0
group_271	0	0	0	0	0	0	0	0	0	0	0	0	0	0	0	0	0	0	0	0	0	0	0	0	0	0	0	0	0	0	0	0	0	0	0	0	0	0	0	0	0	0	0	0	0	0	0	0	0
group_263	0	0	0	0	0	0	0	0	0	0	0	0	0	0	0	0	0	0	0	0	0	0	0	0	0	0	0	0	0	0	0	0	0	0	0	0	0	0	0	0	0	0	0	0	0	0	0	0	0
group_218	0	0	0	0	0	0	0	0	0	0	0	0	0	0	0	0	0	0	0	0	0	0	0	0	0	0	0	0	0	0	0	0	0	0	0	0	0	0	0	0	0	0	0	0	0	0	0	0	0
group_214	0	0	0	0	0	0	0	0	0	0	0	0	0	0	0	0	0	0	0	0	1	0	0	0	0	0	0	0	0	0	0	0	0	0	0	0	0	0	0	0	0	0	0	0	0	0	0	0	0
group_204	0	0	0	0	0	0	0	0	0	0	0	0	0	0	0	0	0	0	0	0	0	0	0	0	0	0	0	0	0	0	0	0	0	0	0	0	0	0	0	0	0	0	0	0	0	0	0	0	0
group_202	0	0	0	0	0	0	0	0	0	0	0	0	0	0	0	0	1	0	0	0	0	0	0	0	0	0	0	0	0	0	0	0	0	0	0	0	0	0	0	0	0	0	0	0	0	0	0	0	0
group_196	0	0	0	0	0	0	0	0	0	0	0	0	0	0	0	0	0	0	0	0	0	0	0	0	0	0	0	0	0	0	0	0	0	0	0	0	0	0	0	0	0	0	0	0	0	0	0	0	0
group_192	0	0	0	0	0	0	0	0	0	0	0	0	0	0	0	0	0	0	0	0	0	0	0	0	0	0	0	0	0	0	0	0	0	0	0	0	0	0	0	0	0	0	0	0	0	0	0	0	0
group_166	0	0	0	0	0	0	0	0	0	0	0	0	0	0	0	0	0	0	0	0	0	0	0	0	0	0	0	0	0	0	0	0	0	0	0	0	0	0	0	0	0	0	0	0	0	0	0	0	0
group_155	0	0	0	0	0	0	0	0	0	0	0	0	0	0	0	0	0	0	0	0	0	0	0	0	0	0	0	0	0	0	0	0	0	0	0	0	0	0	0	0	0	0	0	0	0	0	0	0	0
group_150	0	0	0	0	0	0	0	0	0	0	0	0	0	0	0	0	0	0	0	0	0	0	0	0	0	0	0	0	0	0	0	0	0	0	0	0	0	0	0	0	0	0	0	0	0	0	0	0	0
group_143	0	0	0	0	0	0	0	0	0	0	0	0	0	0	0	0	0	0	0	0	0	0	0	0	0	0	0	0	0	0	0	0	0	0	0	0	0	0	0	0	0	0	0	0	0	0	0	0	0
group_140	0	0	0	0	0	0	0	0	0	0	0	0	0	0	0	0	0	0	0	0	0	0	0	0	0	0	0	0	0	0	0	0	0	0	0	0	0	0	0	0	0	0	0	0	0	0	0	0	0
group_138	0	0	0	0	0	0	0	0	0	0	0	0	0	0	0	0	0	0	0	0	0	0	0	0	0	0	0	0	0	0	0	0	0	0	0	0	0	0	0	0	0	0	0	0	0	0	0	0	0
group_127	0	0	0	0	0	0	0	0	0	0	0	0	0	0	0	0	0	0	0	0	0	0	0	0	0	0	0	0	0	0	0	0	0	0	0	0	0	0	0	0	0	0	0	0	0	0	0	0	0
group_115	0	0	0	0	0	0	0	0	0	0	0	0	0	1	0	0	0	0	0	0	0	0	0	0	0	0	0	0	0	0	1	0	0	0	0	0	0	0	0	0	0	0	0	0	0	0	0	0	0
group_113	0	0	0	0	0	0	0	0	0	0	0	0	0	0	0	0	0	0	0	0	0	0	0	0	1	1	0	0	0	0	0	0	0	0	0	0	0	0	0	0	0	0	0	0	0	0	0	0	0
group_109	0	0	0	0	0	0	0	0	0	0	0	0	0	0	0	0	0	0	0	0	0	0	0	0	1	1	0	0	0	0	0	0	0	0	0	0	0	0	0	0	0	0	0	0	0	0	0	0	0
group_108	0	0	0	0	0	0	0	0	0	0	0	0	0	1	0	0	0	0	0	0	0	0	0	0	0	0	0	0	0	0	0	0	0	0	0	0	0	0	0	0	0	0	0	0	0	0	0	0	0
group_87	0	0	0	0	0	0	0	0	0	0	0	0	0	0	0	0	0	0	0	0	0	0	0	0	0	0	0	0	0	0	0	0	0	0	0	0	0	0	0	0	0	0	0	0	0	0	0	0	0
group_84	0	0	0	0	0	0	0	0	0	0	0	0	0	0	0	0	0	0	0	0	0	0	0	0	0	0	0	0	0	0	0	0	0	0	0	0	0	0	0	0	0	0	0	0	0	0	0	0	0
group_75	0	0	0	0	0	0	0	0	0	0	0	0	0	0	0	0	0	0	0	0	0	0	0	0	1	1	0	0	0	0	0	0	0	0	0	0	0	0	0	0	0	0	0	0	0	0	0	0	0
group_74	0	0	0	0	0	1	0	0	0	0	0	0	0	0	0	0	0	0	0	0	0	0	1	0	0	0	0	0	0	0	0	0	0	0	0	0	0	0	0	0	0	0	0	0	0	0	0	0	0
group_73	0	0	0	0	0	0	0	0	0	0	0	0	0	0	0	0	0	0	0	0	0	0	0	0	1	1	0	0	0	0	0	0	0	0	0	0	0	0	0	0	0	0	0	0	0	0	0	0	0
group_62	0	0	0	0	0	0	0	0	0	0	0	0	0	0	0	0	0	0	0	0	0	0	0	0	0	0	0	0	0	0	0	0	0	0	0	0	0	0	0	0	0	0	0	0	0	0	0	0	0
group_60	0	0	0	0	0	0	0	0	0	0	0	0	0	0	0	0	0	0	0	0	0	0	0	0	1	1	0	0	0	0	0	0	0	0	0	0	0	0	0	0	0	0	0	0	0	0	0	0	0
group_56	0	0	0	0	0	0	0	0	0	0	0	0	0	1	0	0	0	0	0	0	0	0	0	0	0	0	0	0	0	0	1	0	0	0	0	0	0	0	0	0	0	0	0	0	0	0	0	0	0
group_49	0	0	0	0	0	0	0	0	0	0	0	0	0	0	0	0	0	0	0	0	0	0	0	0	1	1	0	0	0	0	0	0	0	0	0	0	0	0	0	0	0	0	0	0	0	0	0	0	0
group_43	0	0	0	0	0	1	0	0	0	0	0	0	0	0	0	0	0	0	0	0	0	0	0	0	1	0	0	0	0	0	0	0	0	0	0	0	0	0	0	0	0	0	0	0	0	0	0	0	0
group_32	0	0	0	0	0	0	0	0	0	0	0	0	0	0	0	0	0	0	0	0	0	0	0	0	0	0	0	0	0	0	0	0	0	0	0	1	0	0	0	0	0	0	0	0	0	0	0	0	0
group_31	0	0	0	0	0	0	0	0	0	0	0	0	0	1	0	0	0	0	0	0	0	0	0	0	0	0	0	0	0	0	0	0	0	0	0	0	0	0	0	0	0	0	0	0	0	0	0	0	0
fliC	0	0	0	0	0	0	0	0	0	0	0	0	0	0	0	0	0	0	0	0	0	0	0	0	0	0	0	0	0	0	0	0	0	0	0	0	0	0	0	0	0	0	0	0	0	0	0	0	0
group_27	0	0	0	0	0	0	0	0	0	0	0	0	0	0	0	0	0	0	0	0	0	0	0	0	0	0	0	0	0	0	0	1	0	0	1	0	0	0	0	0	0	0	0	0	0	0	0	0	0
group_26	0	0	0	0	0	0	0	0	0	0	0	0	0	0	0	0	0	0	0	0	0	0	0	0	0	0	0	0	0	0	0	1	0	0	1	0	0	0	0	0	0	0	0	0	0	0	0	0	0
group_18	0	0	0	0	0	0	0	0	0	0	0	0	0	0	0	0	0	0	0	0	0	0	0	0	0	0	0	0	0	0	0	0	0	0	0	0	0	0	0	0	0	0	0	0	0	0	0	0	0
group_414	0	0	0	0	0	0	0	0	0	0	0	0	0	0	0	0	0	0	0	0	0	0	0	0	0	0	0	0	0	0	0	0	0	0	0	0	0	0	0	0	0	0	0	0	0	0	0	0	0
group_413	0	0	0	0	0	0	0	0	0	0	0	0	0	0	1	0	0	0	0	0	0	0	0	0	0	0	0	0	0	0	0	0	0	0	0	0	0	0	0	0	0	0	0	0	0	0	0	0	0
group_409	0	0	0	0	0	0	0	0	0	0	0	0	0	0	1	0	0	0	0	0	0	0	0	0	0	0	0	0	0	0	0	0	0	0	0	0	0	0	0	0	0	0	0	0	0	0	0	0	0
group_383	0	0	0	1	0	0	0	0	0	0	0	0	0	0	0	0	0	0	0	0	0	0	0	0	0	0	0	0	0	0	0	0	0	0	0	0	0	0	0	0	0	0	0	0	0	0	0	0	0
group_377	0	0	0	0	0	0	0	0	0	0	0	0	0	0	0	0	0	0	0	0	0	1	0	0	0	0	0	0	0	0	0	0	0	0	0	0	0	0	0	0	0	0	0	0	0	0	0	0	0
group_352	0	0	0	0	0	0	0	0	0	0	0	0	0	0	0	0	0	0	0	0	0	1	0	0	0	0	0	0	0	0	0	0	0	0	0	0	0	0	0	0	0	0	0	0	0	0	0	0	0
group_347	0	0	0	0	0	0	0	0	0	0	0	0	0	0	0	0	0	0	0	0	0	0	0	0	0	0	0	0	0	0	0	0	0	0	0	0	0	0	0	0	0	0	0	0	0	0	0	0	0
group_345	0	0	0	0	0	0	0	0	0	0	0	0	0	0	0	0	0	0	0	0	0	0	0	0	0	0	1	0	0	0	0	0	0	0	0	0	0	0	0	0	0	0	0	0	0	0	0	0	0
group_342	0	0	0	0	0	0	0	0	0	0	0	0	1	0	0	0	0	0	0	0	0	0	0	0	0	0	0	0	0	0	0	0	0	0	0	0	0	0	0	0	0	0	0	0	0	0	0	0	0
group_338	0	0	0	0	0	0	0	0	0	0	0	0	1	0	0	0	0	0	0	0	0	0	0	0	0	0	0	0	0	0	0	0	0	0	0	0	0	0	0	0	0	0	0	0	0	0	0	0	0
group_336	0	0	0	0	0	0	0	0	0	0	0	0	1	0	0	0	0	0	0	0	0	0	0	0	0	0	0	0	0	0	0	0	0	0	0	0	0	0	0	0	0	0	0	0	0	0	0	0	0
group_335	0	0	0	0	0	0	0	0	0	0	0	0	1	0	0	0	0	0	0	0	0	0	0	0	0	0	0	0	0	0	0	0	0	0	0	0	0	0	0	0	0	0	0	0	0	0	0	0	0
group_327	0	0	0	0	0	0	0	0	0	0	0	0	1	0	0	0	0	0	0	0	0	0	0	0	0	0	0	0	0	0	0	0	0	0	0	0	0	0	0	0	0	0	0	0	0	0	0	0	0
group_321	0	0	0	0	0	0	0	0	0	0	0	0	1	0	0	0	0	0	0	0	0	0	0	0	0	0	0	0	0	0	0	0	0	0	0	0	0	0	0	0	0	0	0	0	0	0	0	0	0
group_317	0	0	0	0	0	0	0	0	0	0	0	0	0	0	1	0	0	0	0	0	0	0	0	0	0	0	0	0	0	0	0	0	0	0	0	0	0	0	0	0	0	0	0	0	0	0	0	0	0
group_313	0	0	0	0	0	0	0	0	0	0	0	0	0	0	0	0	0	0	0	0	0	0	0	0	0	0	0	0	0	0	0	0	0	0	0	0	0	0	0	0	0	0	0	0	0	0	0	0	0
group_312	0	0	0	0	0	0	0	0	0	0	0	0	1	0	0	0	0	0	0	0	0	0	0	0	0	0	0	0	0	0	0	0	0	0	0	0	0	0	0	0	0	0	0	0	0	0	0	0	0
group_311	0	0	0	0	0	0	0	0	0	0	0	0	1	0	0	0	0	0	0	0	0	0	0	0	0	0	0	0	0	0	0	0	0	0	0	0	0	0	0	0	0	0	0	0	0	0	0	0	0
group_308	0	0	0	0	0	0	0	0	0	0	0	0	1	0	0	0	0	0	0	0	0	0	0	0	0	0	0	0	0	0	0	0	0	0	0	0	0	0	0	0	0	0	0	0	0	0	0	0	0
group_304	0	0	0	1	0	0	0	0	0	0	0	0	0	0	0	0	0	0	0	0	0	0	0	0	0	0	0	0	0	0	0	0	0	0	0	0	0	0	0	0	0	0	0	0	0	0	0	0	0
group_303	0	0	0	0	0	0	0	0	0	0	0	0	1	0	0	0	0	0	0	0	0	0	0	0	0	0	0	0	0	0	0	0	0	0	0	0	0	0	0	0	0	0	0	0	0	0	0	0	0
group_297	0	0	0	0	0	0	0	0	0	0	0	0	1	0	0	0	0	0	0	0	0	0	0	0	0	0	0	0	0	0	0	0	0	0	0	0	0	0	0	0	0	0	0	0	0	0	0	0	0
group_293	0	0	0	0	0	0	0	0	0	0	0	0	0	0	0	0	0	0	0	0	0	0	0	0	0	0	0	0	0	0	0	0	0	0	0	0	0	0	0	0	0	0	0	0	0	0	0	0	0
group_292	0	0	0	1	0	0	0	0	0	0	0	0	0	0	0	0	0	0	0	0	0	0	0	0	0	0	0	0	0	0	0	0	0	0	0	0	0	0	0	0	0	0	0	0	0	0	0	0	0
group_290	0	0	0	0	0	0	0	0	0	0	0	0	0	0	0	0	0	0	0	0	0	0	0	0	0	0	0	0	0	0	0	0	0	0	0	0	0	0	0	0	0	0	0	0	0	0	0	0	0
group_288	0	0	0	0	0	0	0	0	0	0	0	0	0	0	0	0	0	0	0	0	0	0	0	0	0	0	0	0	0	0	0	0	0	0	0	0	0	0	0	0	0	0	0	0	0	0	0	0	0
group_287	0	0	0	0	0	0	0	0	0	0	0	0	0	0	0	0	0	0	0	0	0	0	0	0	0	0	1	0	0	0	0	0	0	0	0	0	0	0	0	0	0	0	0	0	0	0	0	0	0
group_286	0	0	0	0	0	0	0	0	0	0	0	0	1	0	0	0	0	0	0	0	0	0	0	0	0	0	0	0	0	0	0	0	0	0	0	0	0	0	0	0	0	0	0	0	0	0	0	0	0
group_283	0	0	0	0	0	0	0	0	0	0	0	0	1	0	0	0	0	0	0	0	0	0	0	0	0	0	0	0	0	0	0	0	0	0	0	0	0	0	0	0	0	0	0	0	0	0	0	0	0
group_270	0	0	0	0	0	0	0	0	0	0	0	0	0	0	0	0	0	0	0	0	0	0	0	0	0	0	0	0	0	0	0	0	0	0	0	0	0	0	0	0	0	0	0	0	0	0	0	0	0
group_269	0	0	0	0	0	0	0	0	0	0	0	0	0	0	0	0	0	0	0	0	0	0	0	0	0	0	0	0	0	0	0	0	0	0	0	0	0	0	0	0	0	0	0	0	0	0	0	0	0
group_249	0	0	0	0	0	0	0	0	0	0	0	0	1	0	0	0	0	0	0	0	0	0	0	0	0	0	0	0	0	0	0	0	0	0	0	0	0	0	0	0	0	0	0	0	0	0	0	0	0
group_246	0	0	0	0	0	0	0	0	0	0	0	0	1	0	0	0	0	0	0	0	0	0	0	0	0	0	0	0	0	0	0	0	0	0	0	0	0	0	0	0	0	0	0	0	0	0	0	0	0
group_234	0	0	0	0	0	0	0	0	0	0	1	0	0	0	0	0	0	0	0	0	0	0	0	0	0	0	0	0	0	0	0	0	0	0	0	0	0	0	0	0	0	0	0	0	0	0	0	0	0
group_223	0	0	0	0	0	0	0	0	0	0	0	0	0	0	0	0	0	0	0	0	0	0	0	0	0	0	0	0	0	0	0	0	0	0	0	0	0	0	0	0	0	0	0	0	0	0	0	0	0
group_220	0	0	0	0	0	0	0	0	0	0	0	0	0	0	0	0	0	0	0	0	0	0	0	0	0	0	0	0	0	0	0	0	0	0	0	0	0	0	0	0	0	0	0	0	0	0	0	0	0
group_201	0	0	0	0	0	0	0	0	0	0	0	0	0	0	0	0	0	0	0	0	0	0	0	0	0	0	0	0	0	0	0	0	0	0	0	0	0	1	0	0	0	0	0	0	0	0	0	0	0
group_193	0	0	0	0	0	0	0	0	0	0	0	0	0	0	0	1	0	0	0	0	0	0	0	0	0	0	0	0	0	0	0	0	0	0	0	0	0	0	0	0	0	0	0	0	0	0	0	0	0
group_186	0	0	0	0	0	0	0	0	0	0	0	0	1	0	0	0	0	0	0	0	0	0	0	0	0	0	0	0	0	0	0	0	0	0	0	0	0	0	0	0	0	0	0	0	0	0	0	0	0
group_180	0	0	0	0	0	0	0	0	0	0	0	0	0	0	0	0	0	0	0	0	0	0	0	0	0	0	0	0	0	0	0	0	0	0	0	0	0	0	0	0	0	0	0	0	0	0	0	0	0
group_173	0	0	0	0	0	0	0	0	0	0	0	0	0	0	0	0	0	0	0	0	1	0	0	0	0	0	0	0	0	0	0	0	0	0	0	0	0	0	0	0	0	0	0	0	0	0	0	0	0
group_158	0	0	0	0	0	0	1	0	0	0	0	0	0	0	0	0	0	0	0	0	0	0	0	0	0	0	0	0	0	0	0	0	0	0	0	0	0	0	0	0	0	0	0	0	0	0	0	0	0
group_116	0	0	0	0	0	0	0	0	0	0	0	0	0	0	0	0	0	0	0	0	0	0	0	0	0	0	0	0	0	0	0	0	0	0	0	1	0	0	0	0	0	0	0	0	0	0	0	0	0
bfpA	0	0	0	0	0	0	0	0	0	0	0	0	0	0	0	0	0	0	0	0	0	0	0	0	0	0	0	0	0	0	0	0	0	0	0	1	0	0	0	0	0	0	0	0	0	0	0	0	0
group_107	0	0	0	0	0	0	0	0	0	0	0	0	0	0	0	0	0	0	0	0	0	0	0	0	0	0	0	0	0	0	0	0	0	0	0	0	0	0	0	0	0	0	0	0	0	0	0	0	0
group_101	0	0	0	0	0	0	0	0	0	0	0	0	0	0	0	0	0	0	0	0	0	0	0	0	0	0	0	0	0	0	0	0	0	0	0	0	0	0	0	0	0	0	0	0	0	0	0	0	0
group_96	0	0	0	0	0	0	0	0	0	0	0	0	0	0	0	0	0	0	0	0	0	0	0	0	0	0	0	0	0	0	0	0	0	0	0	0	0	0	0	0	0	0	0	0	0	0	0	0	0
group_95	0	0	0	0	0	0	0	0	0	0	0	0	0	0	0	0	0	0	0	0	0	0	0	0	0	1	0	0	0	0	0	0	0	0	0	0	0	0	0	0	0	0	0	0	0	0	0	0	0
group_86	0	0	0	0	0	0	0	0	0	0	0	0	0	0	0	0	0	0	0	0	0	0	0	0	0	0	0	0	0	0	0	0	0	0	0	1	0	0	0	0	0	0	0	0	0	0	0	0	0
group_85	0	0	0	0	0	0	0	0	0	0	0	0	0	0	0	0	0	0	0	0	0	0	0	0	0	0	0	0	0	0	0	0	0	0	0	0	0	0	0	0	0	0	0	0	0	0	0	0	0
group_81	0	0	0	0	0	0	0	0	0	0	0	0	0	0	0	0	0	0	0	0	0	0	0	0	0	0	0	0	0	0	0	0	0	0	0	1	0	0	0	0	0	0	0	0	0	0	0	0	0
group_66	0	0	0	0	0	0	0	0	0	0	0	0	0	0	0	0	0	0	0	0	0	0	0	0	0	0	0	0	0	0	0	0	0	0	0	0	0	0	0	0	0	0	0	0	0	0	0	0	0
group_59	0	0	0	0	0	0	0	0	0	0	0	0	0	0	0	0	0	0	0	0	0	0	0	0	0	0	0	0	0	0	0	0	0	0	0	0	0	0	0	0	0	0	0	0	0	0	0	0	0
group_54	0	0	0	0	0	0	0	0	0	0	0	0	0	0	0	0	0	0	0	0	0	0	0	0	0	0	0	0	0	0	0	0	0	0	0	1	0	0	0	0	0	0	0	0	0	0	0	0	0
group_52	0	0	0	0	0	0	0	0	0	0	0	0	0	0	0	0	0	0	0	0	0	0	0	0	0	0	0	0	0	0	0	0	0	0	1	0	0	0	0	0	0	0	0	0	0	0	0	0	0
group_48	0	0	0	0	0	0	0	0	0	0	0	0	0	0	0	0	0	0	0	0	0	0	0	0	0	0	0	0	0	0	0	0	0	0	0	0	0	0	0	0	0	0	0	0	0	0	0	0	0
group_46	0	0	0	0	0	0	0	0	0	0	0	0	0	0	0	0	0	0	0	0	0	0	0	0	0	0	0	0	0	0	0	1	0	0	0	0	0	0	0	0	0	0	0	0	0	0	0	0	0
group_45	0	0	0	0	0	0	0	0	0	0	0	0	0	0	0	0	0	0	0	0	0	0	0	0	0	0	0	0	0	0	0	0	0	0	0	1	0	0	0	0	0	0	0	0	0	0	0	0	0
[truncated: 37 more columns]

## Sheet: Table S4
plasmid_id	phylogroup	feature_id	start	stop	strand	RAST_function	pfam_domains	pfam_description	BLAST results for Enterobacteriacae (taxid: 543); RefSeq select	Enterobacteriacae BLAST annotation	percentage_phylogroup	TADB2 percentage and closest hit	TASmania HMM cluster	nucleotide_sequence	aa_sequence
INF007	D	fig|6666666.802028.repeat.1	1	1108	+	repeat region	NA	NA	NA	NA	NA			ctcccctaatttccctttatgggatgggctatagcccatcccataaagggaaattaggggagtatagaacccaacccatagcgtcaacccataacccatattagcgatccatatatgatccggttggttatttttatgtgggtggacaggctggacaaagtggacagctatattttttggctgtccagtatgtgtgtctggtagtgggtggacagactggacaaagtggacactagccgcaaacccttgatatataaggatttatctcttgcaatctgtccatttggtatagtggacacgttgatctgtccagtggacaacagctaattagggtttaaaactgtccatttgcttgtccagtagtccaattagcaaggtggacagctttgtatggtggac…	NA
INF007	D	fig|6666666.802028.peg.1	3	104	+	hypothetical protein	NA	NA	no hits	NA	unannotated in prokka			cccctaatttccctttatgggatgggctatagcccatcccataaagggaaattaggggagtatagaacccaacccatagcgtcaacccataacccatattag	PLISLYGMGYSPSHKGKLGEYRTQPIASTHNPY
INF007	D	fig|6666666.802028.peg.2	636	893	+	hypothetical protein	NA	NA	98% cov, 37% id, best hit WP_142256027.1	cobalamin bioxynthesis protein CbiX (Raoultella)	57.6923			atgaaactgattaccctactgtctaaacacttcgacgttgaaatagctgattttgagatggaagatgaaaccctgccagaagcaatctggatttatgaaaaggggcaagactctgaaccagtggtgatcctgaaaccaacagaacagcccggacactggaaagttggaaacatctactctgctcttcctcatgatgccatcctttcagaacaacagctaaaggaactggtaaaggccggaaaggtgctgaagggctaa	MKLITLLSKHFDVEIADFEMEDETLPEAIWIYEKGQDSEPVVILKPTEQPGHWKVGNIYSALPHDAILSEQQLKELVKAGKVLKG
INF007	D	fig|6666666.802028.peg.3	1158	1418	+	Antitoxin DinJ (binds YafQ toxin)	PF04221	type II RelB antitoxin	100% cov, 80% id, best hit WP_000729713.1	type II toxin-antitoxin system RelB/DinJ family antitoxin	96.1538	88%; AT3481	TASMANIA.A48	atggccgcaaatgcatttgttcgtgctcgtatagatgaaacactgaaaaatgaagctgcagtagtgcttgccggaatgggcttaaccgtttccgatctggttcgtatcactctgactaaggtagccaaagaaaaggctctgccgttcgatatgcgtgttcctaacgagcttactgctaataccatcgctaacagtgagaaaggcgtagacgttcatacagctaaagatgctgatgatctgtttaatcagcttggtatctga	MAANAFVRARIDETLKNEAAVVLAGMGLTVSDLVRITLTKVAKEKALPFDMRVPNELTANTIANSEKGVDVHTAKDADDLFNQLGI
INF007	D	fig|6666666.802028.peg.4	1422	1697	+	mRNA interferase YafQ	PF15738	type II YafQ toxin	100% cov, 80% id, best hit WP_001526148.1	type II toxin-antitoxin system relE/stbE/yafQ toxin	unannotated in prokka	87%; T3481	TASMANIA.T62	atgaccacaaggacgattgaatactcaggccagtttcagaaagatgtgaagaaggctcagaaacgtcataaagacatgagcaagcttaaagcccttatgacgctgttaatcaatgatgccttgccattgcctcaagtctacaaagatcaccctctacaggggaactacaaaggctatagggatgctcacatagaaccggactggctactcatctacaagataactgatgaagtcctacgctttgagcgaaccggaacacattcagacctgttttga	MTTRTIEYSGQFQKDVKKAQKRHKDMSKLKALMTLLINDALPLPQVYKDHPLQGNYKGYRDAHIEPDWLLIYKITDEVLRFERTGTHSDLF
INF007	D	fig|6666666.802028.peg.5	1714	1854	+	hypothetical protein	NA	NA	71% cov, 48% id, best hit WP_120063587.1	helix-turn-helix domain containing protein	unannotated in prokka			atgagcaagttctttgaagagttgttgaaatcagcagaggaagccgtaaaaatctcaaaaggtgaattgaaaccttcccggataaccagactccctaaacctgataagactaaatcagatggaaaaactaaagccccttaa	MSKFFEELLKSAEEAVKISKGELKPSRITRLPKPDKTKSDGKTKAP
INF007	D	fig|6666666.802028.peg.6	2522	1866	-	hypothetical protein	NA	NA	no hits	NA	84.6154			atgaatatatttaatagctttaaaacaatcaaagaaaaaatccacgttaaatacttcaagaacaaagagggggtcgagttatatttaatattagcattaatagctgctgctttgtttgcatctcgatttccaagtcaaacagatgaagtgaacataaatcctacagtaaaaatagaacagcctttagttgtttcttaccctgacataaacgaaaacaactataaagaaaaacttgaaacctatcttgaagatttctaccctaccttagataaaatagaagatgtgaatctcaaaaaaggcttagaacaatctaataatgaatatctaaaaatctataccgatatagaatcattaaggatgaaaagactttcttgcaataatttatttaaaacaaaaaac…	MNIFNSFKTIKEKIHVKYFKNKEGVELYLILALIAAALFASRFPSQTDEVNINPTVKIEQPLVVSYPDINENNYKEKLETYLEDFYPTLDKIEDVNLKKGLEQSNNEYLKIYTDIESLRMKRLSCNNLFKTKNIIICSHAYDGIDSELSLKVQEWVNHRIDLAKEWYLIDKDEKFDINYVVIRGDFKGYYLGVKSEPEPKMFSTLTGLIGSMVEKLYK
INF007	D	fig|6666666.802028.peg.7	2854	3381	+	hypothetical protein	NA	NA	89% cov, 37% id, best hit WP_044180593.1	ankyrin repeat domain-containing protein	100			atgaaaaacactttaaatacaagaatacagagtataagaaacagaggcatattctcaagcagaaacagaatgctattttctaatgacgttgaaactgttaagtcttacattcactttgctggaacttctgaaataaacactacagatgaaaatggtaaaacagctttgttcggagcaagttttgaaatagctgaacttttaataaaagctggcatagacgtaaaccataaggataacttcggtaatacagcattgttctttagtgattttaacagcacatggttgttattgaataaaggcgctgacattaacgcagtaaacaacaataacatgaatgcgctatacaccgctgatacgtctaaggcaaggatgttaatcaaatcaggtataaacataaac…	MKNTLNTRIQSIRNRGIFSSRNRMLFSNDVETVKSYIHFAGTSEINTTDENGKTALFGASFEIAELLIKAGIDVNHKDNFGNTALFFSDFNSTWLLLNKGADINAVNNNNMNALYTADTSKARMLIKSGININNKSKVGHTALYYAHLLNDKNMMSILIDAGIEISHKEQKRYAA
INF007	D	fig|6666666.802028.peg.8	3392	3601	+	hypothetical protein	NA	NA	no hits	NA	100			atgaaaaaagctaagtttgttttcaatatagtaggaatgatgatttttaatatatgtgctgttattggttttctaagcatgttgaaagttgaaaacactcttagctactggatagcttctgttgtggttggactattaacgatagtcgcatataggaatgaaatatcaaatgagtttggaactaatcagaatataaggggtaaattatga	MKKAKFVFNIVGMMIFNICAVIGFLSMLKVENTLSYWIASVVVGLLTIVAYRNEISNEFGTNQNIRGKL
INF007	D	fig|6666666.802028.peg.9	3598	3909	+	hypothetical protein	NA	NA	no hits	NA	11.5385			atgatgaacattataaagggaaatttaatagatatgatgttggggttgtgtttgatggcttttggcttcattactgccctaagtttaagtgatgatttcaagataaatcatagttggataggttctatattagcaccatttgtaatatttggatgtgtagtagcaacaactaattttgttattgtggcaataaaaataattgtagagctattagatctttaccctgatgtggaatctaataatgaagatataagtaaagccaagcgtgataggaaaagattgaaaagattaaataagaaagggagtttgtaa	MMNIIKGNLIDMMLGLCLMAFGFITALSLSDDFKINHSWIGSILAPFVIFGCVVATTNFVIVAIKIIVELLDLYPDVESNNEDISKAKRDRKRLKRLNKKGSL
INF007	D	fig|6666666.802028.peg.10	3910	4332	+	hypothetical protein	NA	NA	no hits	NA	15.3846			atgaatgatagatattataagttggaaataaatacagaaatggttgttgaaagtttatttaagttttacaaagaatactatctaagtcgatatgaaaaaatagaagatgtagattgggatgaacaaagtatcatgaaacaccatgaatattatgtagaaaataaaggtgaagtatattatttatttatggtggatatgtataaagagtatcaaaaagaaaagtatgaaatttcagaatctgattttttatatcccaatggagcaggattcaaaaaaagaacaagttatgactgtagtggtttctttgaatctgatgagaatattttgattgatgttaagaatgtaaaagacgatgagctgctaacagggttaaaggttaaatatgaagagtttctttca…	MNDRYYKLEINTEMVVESLFKFYKEYYLSRYEKIEDVDWDEQSIMKHHEYYVENKGEVYYLFMVDMYKEYQKEKYEISESDFLYPNGAGFKKRTSYDCSGFFESDENILIDVKNVKDDELLTGLKVKYEEFLSNLKGVGK
INF007	D	fig|6666666.802028.peg.11	4329	4622	+	hypothetical protein	NA	NA	no hits	NA	100			atgaaaaaagacataataagagagttaaagaagttgggtttacataatggtaatgagtttatagcaaaagcggcgttaattgaaggagagagggcagaaagcatcttagcgctgatagaacgcttaggtagacgcaaaatcattcctgatggcgttaaacacggtttcaatcagattaaggcagcatacaggttttccggctacatcaatcaggccatagctgttatagcgtttaaagcctatgtgaacgagccagcagagaactttaaggcagatatacactggagcatttaa	MKKDIIRELKKLGLHNGNEFIAKAALIEGERAESILALIERLGRRKIIPDGVKHGFNQIKAAYRFSGYINQAIAVIAFKAYVNEPAENFKADIHWSI
INF007	D	fig|6666666.802028.peg.12	4634	4756	+	hypothetical protein	NA	NA	no hits	NA	100			atgggaacagagacaagagaaaaagaagctgaaacatgggctgagtttataaaagagtttttgaatgatggcggtatcatttacaaacagagagaaaataacaatcaaacaagtagaggttaa	MGTETREKEAETWAEFIKEFLNDGGIIYKQRENNNQTSRG
INF007	D	fig|6666666.802028.peg.13	4758	5054	+	hypothetical protein	NA	NA	no hits	NA	100			atgacggataaagtaaaagtatttttggaaagtcttactgatgaaaatagtaaaaatagtaaaaagattaaaagtgtttctatgctaatagtatggttaggtttatggatggttttatattcagttataagtattttatttaatggttattttggatttaattcagatgtaatgagtaaaatatttagaatgcttgttataggcggtggcattactcttttaggttcaatcacaccgtggatgtttagacaagataaaaataccattgatgctatatataaacccaaaataaaataa	MTDKVKVFLESLTDENSKNSKKIKSVSMLIVWLGLWMVLYSVISILFNGYFGFNSDVMSKIFRMLVIGGGITLLGSITPWMFRQDKNTIDAIYKPKIK
INF007	D	fig|6666666.802028.peg.14	5075	5632	+	hypothetical protein	PF08805	PilS N terminal, type IV	96% cov, 46% id, best hit WP_065356189.1	prepilin type N-terminal cleavage / shufflon system plasmid conjugative transfer pilus tip adhesin pilV	100			atgataaatagttttagattattaaaagacagaaagagcaagaaaggattttcactattagaattattattggtgttaggtgttatagcggcattgatagtagcagcatttatgatattcccaaaagttcagtcttcacaaagactcgatagagaaagcagaaacttaacagctatccaagcaggtgttaaatcgctttatggtggaagggctaaaatatcagacttaaatactgatagtttcatagcttctaagaacgctcctgacaacatgatccaatatggtaaacttatcaatgagtggaaagggaacgttcaggtagagtattcaggtaatcatggtaagtataatattatctatgacgctgttccggcttctgactgttctaaactcatagca…	MINSFRLLKDRKSKKGFSLLELLLVLGVIAALIVAAFMIFPKVQSSQRLDRESRNLTAIQAGVKSLYGGRAKISDLNTDSFIASKNAPDNMIQYGKLINEWKGNVQVEYSGNHGKYNIIYDAVPASDCSKLIAAVSGNFVIIDVYNGNGSTQVKNLEEGKNIDIAATSAACFSEDNSTIIFSSII
INF007	D	fig|6666666.802028.peg.15	5648	6187	+	hypothetical protein	PF08805	PilS N terminal, type IV	84% coverage, 33% id, best hit WP_065356189.1	prepilin type N-terminal cleavage	100			atgattaaaacattaaacagaaaaaaaggattctcattattagaaatgttattagtatttggaattatatcagcgttgatagtgggtgttttcatgatttaccccaaaatcagcgcaggacaaaaaatagataatgacataaagattttaggcactcttaacgcagggattaaaaacttatacgcaggatcagcaaactataccgggctttcagtagatgctgttatcaaggctaagttagtgccagaagacttagtagatgaaggccagatatgggatagctggaacgctaacgttctcatagaaccctactatgacggtagcttttacatagggtttgagaacgtgtctgtagatgcctgtgccaagtttgtcactcaggctggttcaagcttcttc…	MIKTLNRKKGFSLLEMLLVFGIISALIVGVFMIYPKISAGQKIDNDIKILGTLNAGIKNLYAGSANYTGLSVDAVIKAKLVPEDLVDEGQIWDSWNANVLIEPYYDGSFYIGFENVSVDACAKFVTQAGSSFFKIVVASTEVKNTDNGMDLNMATLTAACINNDDGYGGRPVTIYFYDK
INF007	D	fig|6666666.802028.peg.16	6204	6449	+	hypothetical protein	NA	NA	no hits	NA	19.2308			atgaatagaacaaaaatagtcttagttatacacgcatggttttatataacattggtatttgctggttgtggtgctcttttgtgggctactgttattaacccttcttatttaaacatgggatatatatttatagctggaacgataatagcatggtatgaggcatttaaagtagtaaaacagctaagacagattagaaaaggaaatgtgaaaccccttgttttacacttcaatgataaatatgaatga	MNRTKIVLVIHAWFYITLVFAGCGALLWATVINPSYLNMGYIFIAGTIIAWYEAFKVVKQLRQIRKGNVKPLVLHFNDKYE
INF007	D	fig|6666666.802028.peg.17	6968	6522	-	hypothetical protein	PF00816	H-NS histone family	95% cov, 36% id, best hit WP_064600852.1	H-NS histone family protein	100			atgagcgcattagggcagtttaataacattcgcactatcagaaaagaagcccatgagatgggtcatgaaagcttccttgagttcgctgagaaggttctcatcgttaagggtgaaatcgaagaagcacagcaggaagagatcgctaaacaggcactagtagaagagaagctgaaggctactactgaacttctccagtctgagggctttgaagtaagccttgaggccgtcagagcgcttctgttaggtcaaattgatactcctgcccctactggcaagggtaaaggtggtaaaggcgttaaacgtggttctgttgagcctaagtatgcgttcactgtagagggcgaagaacatacgtggacaggccgtggacgtatgccgttagcgctgaaagaactgatt…	MSALGQFNNIRTIRKEAHEMGHESFLEFAEKVLIVKGEIEEAQQEEIAKQALVEEKLKATTELLQSEGFEVSLEAVRALLLGQIDTPAPTGKGKGGKGVKRGSVEPKYAFTVEGEEHTWTGRGRMPLALKELIEKGEELESFLIKKED
INF007	D	fig|6666666.802028.peg.18	7544	7056	-	hypothetical protein	NA	NA	no hits	NA	100			atgaaaaataaaaacatagaatttatacttaatgctattctttttgctaagtttcttttatatcaggatgagttcacaagtgaagagcttgaacgtggtgaagatgttcgaaacataaaagagcttttcgtatttaaaaataaagaatgggttaatgatattaatacaataagattaaaggatattaaccaagatattcatatatcatcaacatacatcatgtcattagatggagtgggttattatgctttttctaataagtcagaagatgagttataccaatatttagttaatgacctttgcgatcattatatcgctgtaagtgaaatgtcattggaagacatagaaggagctttagaggcaatcgaagaagatttgtttgatatataccgaagtaat…	MKNKNIEFILNAILFAKFLLYQDEFTSEELERGEDVRNIKELFVFKNKEWVNDINTIRLKDINQDIHISSTYIMSLDGVGYYAFSNKSEDELYQYLVNDLCDHYIAVSEMSLEDIEGALEAIEEDLFDIYRSNLSLANKMILDVSRRFKIKPDLKRPLLTIV
INF007	D	fig|6666666.802028.peg.19	8016	7534	-	hypothetical protein	NA	NA	no hits	NA	100			atgaatattaaaatcaatgatggtattacaggcgagatcttagtgttaaatcaaacaacgtttaacaatgatgtggatactatacagttaagaatgacaccagagtttttagcccttatcaaaagacattgttccggtgctattgatgtgtctatatcagctttattagattatggaatcaaaaaaatattagatgaaaacatttcaatctcaatacaacaaattgagaaagaaatcgtaattgagtcagtaaagcgtgatagtagcattattccatttactacagttaactatagagcatcaagaaaagacacacgccccgtattcgtgagattgtgtaaagatctaaaatataggttaaaagaaatatctccgactaaatatacactttccgcaatt…	MNIKINDGITGEILVLNQTTFNNDVDTIQLRMTPEFLALIKRHCSGAIDVSISALLDYGIKKILDENISISIQQIEKEIVIESVKRDSSIIPFTTVNYRASRKDTRPVFVRLCKDLKYRLKEISPTKYTLSAIGIIKYSIDTLLKNNQCLIIKSEVAYEK
INF007	D	fig|6666666.802028.peg.20	8582	8028	-	hypothetical protein	NA	NA	no hits	NA	73.0769			atgaaatattatatgctaaaaccatttcgaataggaatcttagagaacgatataactgttaaagaatcagaacaatatgtgattattgatataattagcggagaggaaatactttattgtgatgataattgttatttaattactccaactttattgaaatctcttaaagatagcaatcttacaggtgttaatgttgtaaagcctaaaaatatgaaattcagtattgaacacaacatgaaacatcctaataaaagtttaagggaatggtatagactaataccatttaagtatgatagcggtaagaatcaggaaatatttcttgatcaatacgacaatctaatcataaatgaacgcataaaaaatataatatataataaggatgttcatagggtaaagaga…	MKYYMLKPFRIGILENDITVKESEQYVIIDIISGEEILYCDDNCYLITPTLLKSLKDSNLTGVNVVKPKNMKFSIEHNMKHPNKSLREWYRLIPFKYDSGKNQEIFLDQYDNLIINERIKNIIYNKDVHRVKRAFITEYEIDKVEHHDEEIIEQPVFKKENKTTFKDWCVFMFILITIIYLFFK
INF007	D	fig|6666666.802028.peg.21	8753	10969	+	hypothetical protein	NA	NA	74% cov, 20% id, best hit WP_022650002.1	dotA/traY family protein	73.0769			atgaagaagaaaaatctttttattctaagcttattcttaagcttattcataacctcacctgcccatgcattgaatctctttggtttagtgacgggaagtgaggatgctgtaggaaacaatatagacaaatggtttaacccgtttcaatcaaacatcacaggagccgttcttgatgtttacttgcctattataatgcagttaggtgggattatagccgcatacacgcttattgccggaacaatgtcaacagctcatgacggtgagatgttaggtaaaaaatggtcttcaatgtgggttcctataagaaccgctttggttccgggtttacttttcccgatctccaatggttattctgctctacacatgattatattgtggttagtgttagttggtaatcag…	MKKKNLFILSLFLSLFITSPAHALNLFGLVTGSEDAVGNNIDKWFNPFQSNITGAVLDVYLPIIMQLGGIIAAYTLIAGTMSTAHDGEMLGKKWSSMWVPIRTALVPGLLFPISNGYSALHMIILWLVLVGNQWGNDVWNKLAPRLITDNTYISVDNKAAIRQVVMNTLYSAACVNIYNENAKKVNANSKWGPAYRYMDTTPIKNDKVVGYNFGLPAAPNSSYGNGIDLCGSTKLKLIDKDLKSGSTLIDTTKISKAVQEAQIKANEALVKGATAYAGYLSSMPNDNAEQLNKIIDTLVNAYSQFIQASAESVMKESLTQSEIDKLTEKGWTYSYTFYSRIADSISEANAAVNRYPTASMNFQQNDNANYYGFSSGNQLYEVYPKLERLQKLLSDANKV…
INF007	D	fig|6666666.802028.peg.22	11072	11638	+	hypothetical protein	NA	NA	no hits	NA	73.0769			atgaaaaaaaatgaaataaacatacccaatggtttaaaaacaggtcttaaagtagctgcgtttccaattattggtttttttaaactctttatcattccatttcttatcccatttttattggcaaaaaaaatatttaacaaagttagatatgccagaggcttaccgggacatgaagttaatagttttgatgtttggtatgaaattaaaaatctaaatgaggcaaaacttaattacatgtataaacgctgtgcgtcgatggcgtggatgtccttattattttttattttattcatgtctatcaccatctttatggcttgtaatggtactaaattactttttgtttcatcttctttaagtcttacaattttagtgtttactcagtattttcactttgttgtt…	MKKNEINIPNGLKTGLKVAAFPIIGFFKLFIIPFLIPFLLAKKIFNKVRYARGLPGHEVNSFDVWYEIKNLNEAKLNYMYKRCASMAWMSLLFFILFMSITIFMACNGTKLLFVSSSLSLTILVFTQYFHFVVFAYCFKIRSFDYKLDTFKSLEDILPNPFNDIAMAKKDGKEIPVQFYPKGRNILKK
INF007	D	fig|6666666.802028.peg.23	11701	11994	+	hypothetical protein	NA	NA	no hits	NA	73.0769			atgttatgggaaatcactgaatggtatatcgaaacgactaaaactttagcaaacatgttttatgctataccgcttttaatgtttcagattgctttgaccttagcttttattttcggtgtaattcttccgattagtaaaatcaaaggattgaagaatcttgattcaaacgctgctgcaccattcatggcagtcttaggtttacctgctttaggattgatatttttaacattcggaatgactggggtagcgtttttaactgtcatatctaaaatattcaatctgaatatcttataa	MLWEITEWYIETTKTLANMFYAIPLLMFQIALTLAFIFGVILPISKIKGLKNLDSNAAAPFMAVLGLPALGLIFLTFGMTGVAFLTVISKIFNLNIL
INF007	D	fig|6666666.802028.peg.24	12107	13282	+	hypothetical protein	DUF3800	Domain of unknown function	98% cov, 28% id, best hit WP_166490272.1	hypothetical	100			atgaatcccttcccgcagcaaaacaaaagctatcaattctattacgatgaatctaataacgttcgtaaactatatctatccaaacaaattgatggttataacatcgaccatgatcccgacaagcacaacagcgtaaacttcgtgttagccggtgttgctcatactggttcttcatcgagcgccgactttgacgatttacgcaagcgcatacagcttcaggccaacgcgaaagagttcaagctgaaacacttagctaaaggcgacttcctgactatgctcacgtctaagaagctcacagcgttctttgagtggcttctctatggtgatctatacctacactacttccacctgaatatggagtattggggatacgtggacatcattgatgattgtatcctg…	MNPFPQQNKSYQFYYDESNNVRKLYLSKQIDGYNIDHDPDKHNSVNFVLAGVAHTGSSSSADFDDLRKRIQLQANAKEFKLKHLAKGDFLTMLTSKKLTAFFEWLLYGDLYLHYFHLNMEYWGYVDIIDDCILFGREKGFIPEMSDEQFYGYMLANKDALHTYVKANKVQFIQFLKSYDFPYIEGREKDFIQGLSSQISTHCVNLYTATNKDDFQLRLAHGLLQLLMACSDQNIDDMTLTMDIRDEPPTDDDNRLVDGFAMFYQHRAQMFEASSHIFDIEKVVEADLQKAAEANPNLTLNYSFADSKQNPLVQVSDVVAGFMQHYFDYLNSNSYEKIKHDRNSLNDKQRLNMEFLRLLINKSHDNNPTLLHCVMSALEHEKHKAFTYPDEP
INF007	D	fig|6666666.802028.peg.25	13428	14108	+	hypothetical protein	NA	NA	no hits	NA	100			atgggtaaacagtataaagtagttagcattaatgatgttttagaaaacgcagcattacaaacaaaagaatataacagcaagcaagaatattatgatgatgataaaacatattttcaaatgttccatgataacgctgaaagtataataaaatccactccatccacatctaaatacacttctgatgaaactacaggtgatttagttcttgatcttggcaataaaaagattgatatatctaactatacagaggaagattacaaggctttatctgatgatttatcacatcaacttgccgcaaaagaaattgaagatactataaaaaccgaccctgaactttctgatttaaatagaagattagaaagtggagagatttcacttgatacagatagagtatatgct…	MGKQYKVVSINDVLENAALQTKEYNSKQEYYDDDKTYFQMFHDNAESIIKSTPSTSKYTSDETTGDLVLDLGNKKIDISNYTEEDYKALSDDLSHQLAAKEIEDTIKTDPELSDLNRRLESGEISLDTDRVYASISYIGNNDGNEILPVGDLIFSIEPKEDCQASLNSDGFNYVATSSTTNEGVYYESLKDGLESTQSYLRTLEYEAEATLEIDEPEQKSRSSYRA
INF007	D	fig|6666666.802028.peg.26	16149	14131	-	hypothetical protein	PF18821	ParB, Large polyvalent protein-associated domain 7	no hits	NA	96.1538			ttggttaggctttccgtcaaattgacattccgccgatatagattagtatatattagtatagactatactagcaatgggaaagtttatgacaaccaaaacaattacttaaagagaggaaacaatatgacagacaatacagaaaacttgttcgatgagaacggaaatattcaggatgtgttcaaggaaaaaacagtagaagagctggaagcactcttcccctcgatggatgaagaaccggctttaccagtagaagctaacccggctgatgagcttatcgagaaccgccttgttctacaggaacgtatcaccaagattaatgagcttatcgctaacaaagatacgcatggcttcaatgacgctgttatcagtgcgttcaatgatgagttatcagaactggaa…	MVRLSVKLTFRRYRLVYISIDYTSNGKVYDNQNNYLKRGNNMTDNTENLFDENGNIQDVFKEKTVEELEALFPSMDEEPALPVEANPADELIENRLVLQERITKINELIANKDTHGFNDAVISAFNDELSELEGSLKEINSVLSSDPVADVETHNLANKQTQLMEQFDKDIDDLYALDFKDMTTEELEEYFEKQKALNEQEIRNCDWVIHNHYDFDVSDVIEATQKRDHYMNKFDIISQRVNDELNVRKENDENDLFNILTNNQSPQTTTKNEIDYTDLDRFTEQHRNPKDADKLIEERNKLEASVENFSNLIDNKDTLNFDDAFIKSIMENKNDASNKLKEANKSIRGMLNNKELSEMTQIEFKEWSDIKKDAYLSANSRISDELMTTENHNITTRLL…
INF007	D	fig|6666666.802028.peg.27	16178	16807	+	Chromosome (plasmid) partitioning protein ParA	PF13614	ParA, AAA domain	34% cov, 36% id, best hit WP_114194394.1	parA partitioning AA family ATPase	100			atgttgactatcagtgtgtggaatcgtaagggtggggttggtaaaagcaacacggctatcaacgttgccgggtggtttgcagctcaggggcgtaaaacaagcttggttgatcttgacccacagggcggggcaatgatttttgccggatacgctaaacagaatggtagagagcttcctttccatgtaggccgtaaacctgcgcctgattctgactatatcatttttgaccacagccccggtgtgaatagcggcggtgctctgggtagctttgtaattgttccaactatcctcgatgcttcaagcttttcaattacgctcaaaagcattgatgagctgaagaacgaaatgaagaagccttttttgttacttcctaaccgtgttgagatccagaacaaagag…	MLTISVWNRKGGVGKSNTAINVAGWFAAQGRKTSLVDLDPQGGAMIFAGYAKQNGRELPFHVGRKPAPDSDYIIFDHSPGVNSGGALGSFVIVPTILDASSFSITLKSIDELKNEMKKPFLLLPNRVEIQNKEQSELLERIQEKARAHGYEQPFIRKRVAYPRAYGMGITVFEPKSGLPSANDAQAEFEHLLSVMGSKIKQLASGGSEA
INF007	D	fig|6666666.802028.peg.28	16887	17252	+	hypothetical protein	NA	NA	no hits	NA	100			atgactgataagaaagtagaaaagaagaaaaaaccagcaagttggttagatgatatggagtcgtttgaaaaaacctctcttgaaaccgcctttgctaaccagtatgcggaaacctactggaactatgagtatatcgatcttggtgatattcctccgggaaccacgccatacgtgcgttgcaccttcaagattacccgtgaaaaagataacttccgcatggcagctatccgtattcctcaagcgctggaagagaaaattaaatctctttccgatgaaccttattcaaacgttattttagctcttgccgatttgaaagccgatgagttaataaaagaaaataaaaaaatcatcgtttcagaaaaataa	MTDKKVEKKKKPASWLDDMESFEKTSLETAFANQYAETYWNYEYIDLGDIPPGTTPYVRCTFKITREKDNFRMAAIRIPQALEEKIKSLSDEPYSNVILALADLKADELIKENKKIIVSEK
INF007	D	fig|6666666.802028.peg.29	17366	19333	+	hypothetical protein	NA	NA	no hits	NA	73.0769			atgatgaaaatacttggtgaaaaatcaaaaaaaggggtaataagtgatttaaggcattctgagagtttcaaagaggcttctcacgatggtgctttactttatgatccagtatcaaagacatttattactgctgaaaacagtaaagaacttattgataaatacatcggctatcgtaataccgaaacaggagagtatattgatggtttgattaaaccagaagactttccaagcgatgagttatttataaaattacaggacagaccgggatataacacgaaaagaagaataggtgatggtgaatctgatgtagagtttactcacttgttaattcaaatccctgaaggaactccggtagaaaaatggcctgacttcaaaaaagaagttattgaagctttcgca…	MMKILGEKSKKGVISDLRHSESFKEASHDGALLYDPVSKTFITAENSKELIDKYIGYRNTETGEYIDGLIKPEDFPSDELFIKLQDRPGYNTKRRIGDGESDVEFTHLLIQIPEGTPVEKWPDFKKEVIEAFAHPNEWYKKGKGGGRYTPTVHIGDCFVAASGTHVSQDGKSAHFHMIVGSRTLNNKNYYGIDHNDQPIILPNNPDWRSITRRSLLGSEAEWRELKRKRINDALETLGLPKTHWLNKDEKMDENKVKAKDALQDAIKDAEREELHTELENLKTSKELSVKEFSEEDIKDAELHKSIISGQKLLADISKRAEEKLAEAYREIELVNITRSSVENAIALATTKQKLTSTEQLLETTEATLKAEAESREAFEKQLKDTNVVLETLKEEHENL…
INF007	D	fig|6666666.802028.peg.30	19393	19971	+	hypothetical protein	NA	NA	no hits	NA	100			atgatgaatagaacagaacaagcgaggatggctatacaatccagaaaagaagcagaagcacaggaaccacagccagaagttgaaataaccgctacagcctcaatatctgaggttgattatggttcattgcttggatatgtctggaagaacagaactgacttatcaaggaaagaaaaaattattttcagacactcattaccatttaatgacaataaaacacttattgttgaagaaggtataaacagttattcactatatggcgacgaaaattttacttgtcagcaggtaaatatgttcattgattatttcggttcaaaactaaaaaaatgggattgtttcaagccggaatcatataatgatgagtttttatatttcttctttaaggagtgtattctaagg…	MMNRTEQARMAIQSRKEAEAQEPQPEVEITATASISEVDYGSLLGYVWKNRTDLSRKEKIIFRHSLPFNDNKTLIVEEGINSYSLYGDENFTCQQVNMFIDYFGSKLKKWDCFKPESYNDEFLYFFFKECILRNLPVAVSIFNVDQKKQLEVIKDVLNDIQNEYGNTAPNNLSKIYIENYVYNWKRNLKAIA
INF007	D	fig|6666666.802028.peg.31	20068	22194	+	hypothetical protein	DUF927	Domain of unknown function	no hits	NA	73.0769			atgaatatgagaacaatcaaaagtgaactatcaactgatatagtttaccatgaagaagaacaatataccgagaagcaactaatagagacttcttattttgctgctcgtgattatatcattcacgaaacaggtatatataaattagcaaagagcaatccagctaaagacaaaaaagctaattactactggattaaaattacagactattatatttatcctgttcagattctatccacagtggatttagaaggcgataacaatgatgctaacaaagatattaatagcatgtatgttaatgtagcttttaaaaacatccgtaatgaaaagaaaattctttctattccactcgaccaattttctgatctcaaatcatctaagctaaaaaaggccgggtatctt…	MNMRTIKSELSTDIVYHEEEQYTEKQLIETSYFAARDYIIHETGIYKLAKSNPAKDKKANYYWIKITDYYIYPVQILSTVDLEGDNNDANKDINSMYVNVAFKNIRNEKKILSIPLDQFSDLKSSKLKKAGYLLPYSDNQQLKEIQKAVSTVLATAQSPYKRLDGKIIDDENQLIDCLPAYTKRGWIVDSLIHIRESHPQFVGVSKTRTKRVGNASIQITVFQELIKSSRLASIFISVAFASYTKGLIRKTANFSPIYNIFGEKGKGKSTLEAMIASIEGAPNREYGLIRDSKTTFPGLEELLASYTNGFFVIDEIDDMFRGSASDAISKLMTIANNGGRSKYDKDTEVSEGKMWNSIFFTTSNKSLYELTRGDMKQSAIDSRIFEFDVEDPEINIFGI…
INF007	D	fig|6666666.802028.peg.32	22460	22966	+	hypothetical protein	NA	NA	no hits	NA	96.1538			atgaaagatttaaatttgattgaagaatacaattacgatctctttttggtaaacacctatgaagaggttgtagatttaataaaaaagggcgcagatgttaactttgtgaactacaaggggtttactccgctttcagtggcgcgtaatgttgatgtagctaaggctcttgtagaacttggtgctgatgttaactttatgaataatgaaggtgaaacacctatatttcacaatagtaatattgatgtaatcaggtatcttgttagctgtggcgctaaaatcaaccacagaaacaacaaaggccagacagtgctttttaaaaccaacaagcttttgaatgttgcccgattgattaacatgggctgtaatccattcctgaaaagtgctgatggtcattatcac…	MKDLNLIEEYNYDLFLVNTYEEVVDLIKKGADVNFVNYKGFTPLSVARNVDVAKALVELGADVNFMNNEGETPIFHNSNIDVIRYLVSCGAKINHRNNKGQTVLFKTNKLLNVARLINMGCNPFLKSADGHYHYENMTMADRKNYSQFIEVFKNNVRKKNEERMLLSA
INF007	D	fig|6666666.802028.peg.33	23085	23498	+	hypothetical protein	PF12796	ankyrin repeats	70% cov, 37% id, best hit WP_115073753.1	ankyrin repeat domain-containing protein	100			atggaaaacttcccaaaggatttgtttgcttcaaaagatgttgccggatttgaaaaatatattatagataatggtattggtaaggatgattggcttacaacaaatcatcacaccttattattatacacgctactttataaaaaatataaagattatgaaatgtccaaaatgcttgttaaatactttgatataaacaatcaggacagagaaggtaaaacagttctatttcacgctgttataatgggtaatgttccagcagttaagttttttattgtcaatggtggcgatgttttaataaaagataatgctggaagaaaagccgctgattatgctgcgatgttagacattgaaaacaaccagacaatttctcgtatgttgttatcagaagaaaacaaagcc…	MENFPKDLFASKDVAGFEKYIIDNGIGKDDWLTTNHHTLLLYTLLYKKYKDYEMSKMLVKYFDINNQDREGKTVLFHAVIMGNVPAVKFFIVNGGDVLIKDNAGRKAADYAAMLDIENNQTISRMLLSEENKAKKKA
INF007	D	fig|6666666.802028.peg.34	23501	23923	+	hypothetical protein	NA	NA	no hits	NA	100			atggatataaaagaagctttaattacagctataaaacagaatcgaggtgatattctctatgatcacttcatgtttcaaacattggaagttaaacttaatgctattatttatttaatcagggtattgaaagaagatgaacagggtaatcactttattaatatcatgatccagttgatagcaaagcctgaatacctgaacacggttgtagatactttaacgcctcttcaggaggctgttatacaggataaactttcattctttaacttccttttaatgaacggcgcttcacttgaaaaacgtaataaacaaggattaagcggatatgatctcatattgaagattggtaatgaccgttttttagattttatcattaagtatgaaaatgttctgacagaagtt…	MDIKEALITAIKQNRGDILYDHFMFQTLEVKLNAIIYLIRVLKEDEQGNHFINIMIQLIAKPEYLNTVVDTLTPLQEAVIQDKLSFFNFLLMNGASLEKRNKQGLSGYDLILKIGNDRFLDFIIKYENVLTEVYKSRRYK
INF007	D	fig|6666666.802028.peg.35	24316	25227	+	hypothetical protein	PF02086	DNA methyltransferase	85% cov, 27% id, best hit WP_138094516.1	adenine-specific DNA-methyltransferase dam family	100			atgactgtatctatcaaaaacaccccatcattaagcttaaagcctctctacatgtgggctggcggcaaatctaagctactcaaaagctaccagacctatctacccgacctgaacagcgtaagcgcatacgtagagccatttttcggcgctggcgctctctttgcgtctgttaagtctacctacagccatatcccggcaatcatcaatgacgtaaacccggagcttatcgctctactgaacactatcaagcatgatcatgatgagctgtttacccagctgcaggagctggaagccgtctatcttggttatcgttctctggaagtgaggaactaccacttttaccgtgtccgggaacaatactggaaagcacagatcggaaccgtccgggcatctgctttg…	MTVSIKNTPSLSLKPLYMWAGGKSKLLKSYQTYLPDLNSVSAYVEPFFGAGALFASVKSTYSHIPAIINDVNPELIALLNTIKHDHDELFTQLQELEAVYLGYRSLEVRNYHFYRVREQYWKAQIGTVRASALLFFLLRTGFNGIWQVSRKTGRYGTAAGLLNHTTSLFDYSLLKEWHTALQETSIQCGSYADLDVPEGAFIYCDPPYRASYADYGHAFTDEDHQQLISWCRKQQERGCSVWLANREANDGFFEEHASDASVVRFDITYTAGRRKKTANGYEAVKATDLLLIWSRHEHTQKAA
INF007	D	fig|6666666.802028.peg.36	25257	25664	+	hypothetical protein	NA	NA	no hits	NA	7.69231			atgaaagaagatattttgaacgtgattgaaagtaaagttagccccttgataaaagtttggatgaatgatggaaaatcatttgttcctgatgaatacattcaggataagcctgataccagatatgatattgatgtaaagatcatggctgttaagtatctattgcttgaatatgtcaatgaatacgctccatacgattatcgtgaaaaaatggctgataccttaaatgatgtcttcaaagtggatagttcattattctatattgatggtgaactacaaaaaacatttaagaacgtgagctattcatttgacttctatctttcacacttctattacatgttgatggttaatagcggtgatattgatgatgtagattatgtgttgaatcttattaaaaatgaa…	MKEDILNVIESKVSPLIKVWMNDGKSFVPDEYIQDKPDTRYDIDVKIMAVKYLLLEYVNEYAPYDYREKMADTLNDVFKVDSSLFYIDGELQKTFKNVSYSFDFYLSHFYYMLMVNSGDIDDVDYVLNLIKNEEV
INF007	D	fig|6666666.802028.peg.37	25666	26124	+	hypothetical protein	NA	NA	no hits	NA	80.7692			atggttaacagaactttgaatgtattaagtattcagaaaaccaaaggaaatgaatccattttgaaagactggattattgattatgacggcatagagttatttttattagatcatggtctattgattgaaagaagggaaggcactgaaagcaatcattttatactggtaaaaagaaaacgtaaggaatggtttgatttttactttattagcaataatgaaaaccatcatgatgtagaggatattttacttgatattaccagtatgtttgatagttgtgccgctatgacttcaataacaagctggggtgaaggtagctacaaaagctgtgaaacagcatgtttatttgaatgtggtgagttgttttattcttataaacatatttcaggagaaagaagcttt…	MVNRTLNVLSIQKTKGNESILKDWIIDYDGIELFLLDHGLLIERREGTESNHFILVKRKRKEWFDFYFISNNENHHDVEDILLDITSMFDSCAAMTSITSWGEGSYKSCETACLFECGELFYSYKHISGERSFKWPRYVSSAFNEWLNLDAI
INF007	D	fig|6666666.802028.peg.38	26145	26849	+	hypothetical protein	PF02384	type I restriction modification system	44% cov, 30% id, best hit WP_064561956.1	type I restriction modification system subunit M	100			atgaaaaaaacagatgaattacttaaaaagaaactgattaaacagattcaggctatcagtgataacacacacaaaagcttttcagcctttgcttttgcggcagctaccgccgcaagggatacaacccggctttatgtctctgagatcgaaacgggtgatttcttagtaaggccggatgtatacgcaagaacaagcaccagtgctatctgtgatgccataatgacatacatagagctggtatcagtctctgatccgtatacagacctgttaagtcctatctacagtgaactcatacttgatggagcgccacaggccaagcgaaacgggcagttttacacacctgattctgtagctacagccgttgccgaaatgatggggaacagagtcaacatcatagag…	MKKTDELLKKKLIKQIQAISDNTHKSFSAFAFAAATAARDTTRLYVSEIETGDFLVRPDVYARTSTSAICDAIMTYIELVSVSDPYTDLLSPIYSELILDGAPQAKRNGQFYTPDSVATAVAEMMGNRVNIIELDMCCGMGALSLARAKYKLEQGQQITKMICIDLDDVAIACCFAQLAYNNLMNTVIHSIELCCRNAITDYNQGYETTISYRLKINEGKKYRQEMEYLDLATG
INF007	D	fig|6666666.802028.peg.39	27106	28362	+	hypothetical protein	NA	NA	no hits	NA	100			atgaaaagaacagaaaagtattttaaaagaaaggcagagcaagtattaaatgcgttatttggaaagtgtaatttagttttattaacaggtgatactgttttatgcggtaaagttgtttctgaattgaaagctaaatcctcattagaaaggaaggtaaaaacacccaaacaaaacacaaagactatttacaatcatagatcagagttgatttttgaatatgatactgaacatgctaagttttcagactgtaagagtgttgaagtagtattcattgaaagagctgattatacctatagagatggtgatataaatatagctcttgatgctttaaaagataaagatataaaagttgttttaacatccaataaaagcagaaaagaaattgcttacctcttaaaa…	MKRTEKYFKRKAEQVLNALFGKCNLVLLTGDTVLCGKVVSELKAKSSLERKVKTPKQNTKTIYNHRSELIFEYDTEHAKFSDCKSVEVVFIERADYTYRDGDINIALDALKDKDIKVVLTSNKSRKEIAYLLKNRPMKTIEVNYLENKASKRTAANKEAIEAFDTVETFSDEIPFPEVEKSKEKLMESINETNKSIASLQEKIINDPSVNITEEQSKEIEEIGGFVESFLEDLITAPFKSEIVDLKEELYSVEYKLKNTKIALESSDELLRNANKMIDRLKNEVYNLSMDCSNLIVQKNELQNELQERNQNLKQELEEMTEISGLGDALLDEAKTLIDKLENDNNTLNDEVKAQQLYIESLENDKRTLMDDYEYISLDNLTLQSEIISLKRNIEERDNK…
INF007	D	fig|6666666.802028.peg.40	28365	28622	+	hypothetical protein	NA	NA	no hits	NA	100			atgaaagatgatattgattatgaagattttgagctatcagaggaagatgaaagcgatgtagatcctgatgagctattaaaaaagaaaaaatcctttaaggaaatgacccttgatgattttattgataatcagctttatttcatgggtgctttcagttttagtttattgttggtattggcattcattatttacttgccgttcttattactatcaacaaccgggtttgctttttacaagatgttcaaaaaggtattttaa	MKDDIDYEDFELSEEDESDVDPDELLKKKKSFKEMTLDDFIDNQLYFMGAFSFSLLLVLAFIIYLPFLLLSTTGFAFYKMFKKVF
INF007	D	fig|6666666.802028.peg.41	28765	29244	+	hypothetical protein	NA	NA	no hits	NA	76.9231			atgaaaatagaaaacatacaagaagaaataaaatcagcatttgaagataaaagaatagtagttgtgcgtgatggaaatatgtctcacagagatgagattatgttaggcttgaaggatttaaatattgaaggaatagataacatagttttctataacgattctaatattacaaaagctgctctcaaacaagtaatgagcgaaaatatcaatactttatttgtttttgaccatctcgatattagtatatctgaaaaaacttatgacaagcactttggcggagatgtaagtcaaataagaggtataggttatagctatttcgctatggttaacgatgatagttatgcaaatcacatattagaaataccatctaataacaacaaggttttatcattcactaat…	MKIENIQEEIKSAFEDKRIVVVRDGNMSHRDEIMLGLKDLNIEGIDNIVFYNDSNITKAALKQVMSENINTLFVFDHLDISISEKTYDKHFGGDVSQIRGIGYSYFAMVNDDSYANHILEIPSNNNKVLSFTNDNIFLRPYLEQHMKENYGIEVITIKA
INF007	D	fig|6666666.802028.peg.42	29253	29768	+	hypothetical protein	NA	NA	no hits	NA	7.69231			atgaacttagaacaagaggaaagaatagaagattatctaaattacaaaatcaagtgtattaaggatgcaatagaacttaatgatttagtttttatagaagacaataacagacttttttcaacttctgatttgtttaaaattcactacgctacatccataactattgatataaataaaacgccctatgagatatatagggctgtattcaaatctggttataatcctgatgtagtgattttttatgatgaaccggaaccagatgaacctcacttctatgatgacagatataaaagattagttttaaatctaattagaatggggattcaggttgttatgtatgatggttttcacaaaggatatgagtttttcaaaaacaaaacagtcagttttgatgttatc…	MNLEQEERIEDYLNYKIKCIKDAIELNDLVFIEDNNRLFSTSDLFKIHYATSITIDINKTPYEIYRAVFKSGYNPDVVIFYDEPEPDEPHFYDDRYKRLVLNLIRMGIQVVMYDGFHKGYEFFKNKTVSFDVIRFENCFSKEAVKELDDYLLKKRLKMISRHIERLTNTDT
INF007	D	fig|6666666.802028.peg.43	29910	30194	+	hypothetical protein	NA	NA	no hits	NA	96.1538			atgatgtcaggtcttgatggtggaaattttatccttagctcaatggctaaggaaagggtcagatcaggtctacttgatagagcaacaatacaaggctctaaaggcgagtataccgtgatttttgatggttcagagtgggaaggtaagccattagtcttatgtagctcaagacagccatacgaagcacggctcttcaaaagcattgatggtgcggtagccgaactaatgcgcataggtttaagtgaagcttcaatcaaaaacaccaccaaatcgaacgataaataa	MMSGLDGGNFILSSMAKERVRSGLLDRATIQGSKGEYTVIFDGSEWEGKPLVLCSSRQPYEARLFKSIDGAVAELMRIGLSEASIKNTTKSNDK
INF007	D	fig|6666666.802028.peg.44	30206	32152	+	DNA adenine methyltransferase, phage-associated	PF01555	DNA methyltransferase	95% cov, 33% id, best hit WP_000910371.1	site-specific DNA methylstransferase	19.2308			atggatatgcaaaaagaaacgcttttttcagaagtagaaacagctaacagcaagcagcttgctgtattaaaggctaacttcccacagtgttttgataaaaacggggcgttcattcaagagaagctacttgagatcgtcaaatcctcggatgttgaactctctaaagaatcatacagcttaaactggctgggtaagtcctatgcccggctgttggctaacctaccaccgaagacgttgctcaccgaagataaagaccataaccaacgtgaagagaacaagaacagtcagaatctgttaatcaaaggggataacctcgaagtactgaagcatatgactaatgcttatgctgaaaaggtgaagatgatttatattgatccgccatataacactggttctgat…	MDMQKETLFSEVETANSKQLAVLKANFPQCFDKNGAFIQEKLLEIVKSSDVELSKESYSLNWLGKSYARLLANLPPKTLLTEDKDHNQREENKNSQNLLIKGDNLEVLKHMTNAYAEKVKMIYIDPPYNTGSDGFVYNDDRKFTPEQLSELAGIDLDEATRILDFTVKGSSSHSAWLTFMYPRLYIARELLREDGVIFISIDDNEDKQLGLLCDEVFGQANFVAKLPTIMNLKGNHDNFGFSDTHEYIYVYAKNKDICHLGQFDIDESEVEKEWDEDEYGLFKRADTLKRTGQDASRKSRPKGWFPVFINSENKVYATDDDKPLHEDDYVLYPVSPTGEELSWSWGKRKINDEHYNLIVIDIKDGKNIYKKQRPALGDLPTKKPKSILYKPEYSTSTAT…
INF007	D	fig|6666666.802028.peg.45	32155	35067	+	Type III restriction-modification system restriction subunit (EC 3.1.21.5)	PF04851	ResIII type III restriction modification subunit	97% cov, 29% id, best hit WP_001651666.1	type III restriction-modification system endonuclease	96.1538			atgtctaaagggttcacattcgaaaagaatttacctcatcaaaaggctggcgttgatgcggtgatgaatgtctttgtatctgccatacctcatcagacggataatgttgctattcgcctgttatctaatccagaactgaatctgtctgaacagcaatactacaacaacataaaaaatgttcaggagttcaatggtattgagcattcaaaagataattacgatgctaaaagcaacgtcattgacgtttctatggagacagggacgggtaaaacctatacctacacaaaaaccatttttgaactgaacaaatcttttggcgttaataaatttattattattgttcctaccctatcgataaaggccgggacagttaactttttaaaaagtgatgctttaaaa…	MSKGFTFEKNLPHQKAGVDAVMNVFVSAIPHQTDNVAIRLLSNPELNLSEQQYYNNIKNVQEFNGIEHSKDNYDAKSNVIDVSMETGTGKTYTYTKTIFELNKSFGVNKFIIIVPTLSIKAGTVNFLKSDALKEHFRDDYERELKTYVVESQKSSGKNTKSYMPQAIHDFVEASNFNKKYIHILVINSGMINSKSLTDTYDVGLLDNQFDTPFAALSAVKPFIIIDEPHKFPTAKKTWENIEKFNAQYIIRYGATFSEGYKNLVYRLTAVDAFNEDLVKGIDAYIEDIVGDGSANLKFVKSDGKEAIFELTENGNKKTFKLAKDESLSKTHSAIHDLTLDALNKSTAVLSNGIELKIGSSINPYSYDQTLADNMMLKAVKEHFKLEKEYLTQRPRIKPL…
INF007	D	fig|6666666.802028.peg.46	35132	35500	+	hypothetical protein	NA	NA	no hits	NA	100			atgaaatacaaaagcttaaatgatttcttggatgataaaaaacgcaaagaacagcacaggaaacgtcttgctgataagttgtttcacactgttcgttctggtagtgatacagagattcaatctgttataaaagaatgttcagaaaatggcttagattttaaagacgtaaaacatgattacctgttagaatattttgattccttccataaccgctttacccctccttccattcccatcattaaattacttattagctatcaaaataacatatctcacaaagccaaattagctttttgccgtaatgtatattgccgtggaattttaaaagaagaagacttatatgaagtttctgaattaattataaaataa	MKYKSLNDFLDDKKRKEQHRKRLADKLFHTVRSGSDTEIQSVIKECSENGLDFKDVKHDYLLEYFDSFHNRFTPPSIPIIKLLISYQNNISHKAKLAFCRNVYCRGILKEEDLYEVSELIIK
INF007	D	fig|6666666.802028.peg.47	35581	35943	+	hypothetical protein	NA	NA	no hits	NA	100			atgaattctataaaagagataaaaacaatagctttagctcatggaatattaaatgacattagaaaaggcaggaatcacaatgaagttttcgcaagttcagaaagaatagatgttgattatttaactaaatatttaagcggcaagcttggtaagaaaataacaacattcaagaaacttgatggcatactttcatatagcaaaagaaaaaatgaaatagtagcgggttcagtcttcttttacgctcctgaaaatgatcaggacagtgagaaagaagctcagttcttaaagatgttaacgttcaagttagctcaaagtaattcattcttcatacattttaaagaccaaaataaaggagggttataa	MNSIKEIKTIALAHGILNDIRKGRNHNEVFASSERIDVDYLTKYLSGKLGKKITTFKKLDGILSYSKRKNEIVAGSVFFYAPENDQDSEKEAQFLKMLTFKLAQSNSFFIHFKDQNKGGL
INF007	D	fig|6666666.802028.peg.48	35943	36260	+	hypothetical protein	NA	NA	no hits	NA	100			atgatattggattcaattagttttaatgaacacgattaccacttagtttctaatacaacagcgacatacgaaataaaactaaaaatagtcaaagttttacgtgggcgtaagtttgaaagattcagggtagatagtccgtttgtcgaaatactcaaagtggcatatgccccggcaggtaagaaaagagcaaatgaaacaacgagtattattgagcaaatgaaagaggacttaacaaacatagttcttgaagaggcggtaaaaacacaggataaggcaatgagttttataaaaggtgattcagatggagatgataaatga	MILDSISFNEHDYHLVSNTTATYEIKLKIVKVLRGRKFERFRVDSPFVEILKVAYAPAGKKRANETTSIIEQMKEDLTNIVLEEAVKTQDKAMSFIKGDSDGDDK
INF007	D	fig|6666666.802028.peg.49	36391	36672	+	hypothetical protein	NA	NA	no hits	NA	30.8			atgactgtaagcggtagtatagaagaaagcactttcaaaaaggattggtttaatccaaaagattacttaaagtttacgatagcgacaataactattctttattttatacacctaacagcaaaggcagtaggtattgatgaaggcataattatcatgatgatgattcacttatggattttatcaatgttaattatcagaagatacagaaaacaaaaaagaatcaacgcaagaaccaaaagcagtagagaagcttttaatggaatgagcgtatttttaaactaa	MTVSGSIEESTFKKDWFNPKDYLKFTIATITILYFIHLTAKAVGIDEGIIIMMMIHLWILSMLIIRRYRKQKRINARTKSSREAFNGMSVFLN
INF007	D	fig|6666666.802028.peg.50	36688	37008	+	hypothetical protein	NA	NA	no hits	NA	100			atgaatatattatcaatagcatcaggcgtaatagtgttttgtttatttatagcgttttttatttatacaggcattaaaatcaaaaacagtaagaaattaacgaagatatataaaaatataggatgggtaggagttgctttattagcctctttatttatatcagttcatttatcaagagaggttcacattgttctatctcttatctttgttcactatttaaaacttacttattcaatgacttttattttgggtgttttcttcttaggaaagaaaatttattcaaaaataaaaggttttttcaagccaaagtttgcggcataa	MNILSIASGVIVFCLFIAFFIYTGIKIKNSKKLTKIYKNIGWVGVALLASLFISVHLSREVHIVLSLIFVHYLKLTYSMTFILGVFFLGKKIYSKIKGFFKPKFAA
INF007	D	fig|6666666.802028.peg.51	37019	37537	+	hypothetical protein	PF08805	PilS N terminal, type IV	36% cov, 33% id, best hit WP_120063222.1	prepilin type N-terminal cleavage	100			atgaaaggacgtagaaaaggatttagcctgattgagttgttattagtgctggtagttgctactggcatcgccggagcaacgttttacgggtatagcaagctgcaggaagggttcagaacaagcaacgctatacgcgatctggctactatcagtaaagccatgaacgctataacagcttctaagcccactatagccgaagctaacagtatgctcatcagttcaaagagtcttccctctacgatggtagacaccagaactaacacgcttgtgaatgcctatggcggtaagctcactataacggctcacaacggtttggacgactcttatgatgtgtctttctacaatgttccaccaagcgcctgttctacgcttgtaagcagcggtagggtggtttacagg…	MKGRRKGFSLIELLLVLVVATGIAGATFYGYSKLQEGFRTSNAIRDLATISKAMNAITASKPTIAEANSMLISSKSLPSTMVDTRTNTLVNAYGGKLTITAHNGLDDSYDVSFYNVPPSACSTLVSSGRVVYRNVSNTTSGSKIAATSSMADITAFCSSFNTGSVMVFTNAD
INF007	D	fig|6666666.802028.peg.52	37676	37966	+	hypothetical protein	NA	NA	100% cov, 74% id, best hit WP_185219591.1	hypothetical (Klebs michiganensis)	96.1538			atgaaaaagtttatggcggttgcggttatcggtatggcttcacttctggcgggttgtaatgacggcatctatggcgaatacatcagtaagcaatatggagtaaggcttgatattcaaaaggacgtaatcaagtttaaagacagcacctttaatgttaagtcgtgggatgaaagccaaaaacctgtatacattgctaaaacacaaaacaaggacattggatcttggactttcaaaattgagaaagtaaaacagggtgtggtgtatcaaggcgtagtttttgagaaggattaa	MKKFMAVAVIGMASLLAGCNDGIYGEYISKQYGVRLDIQKDVIKFKDSTFNVKSWDESQKPVYIAKTQNKDIGSWTFKIEKVKQGVVYQGVVFEKD
INF007	D	fig|6666666.802028.peg.53	37971	38243	+	hypothetical protein	NA	NA	100% cov, 38% id, best hit WP_123915820.1	hypothetical	100			atggaaaataaaactgttcgctgtcctttttgtgatcatgagactaagcatggtttaggtgtatgcctaccatgtggagcaaacataacatacggtaaagcaccgttatggtttggtcaaattggcgctttattatctgtcgtattaagctttgtggtgctgattttttcagagaatatgtttattggcttggcttcacttgttgtttttttaatattaactgtggttctttctaaaatcatctattcagaacgagtagtattctcaagataa	MENKTVRCPFCDHETKHGLGVCLPCGANITYGKAPLWFGQIGALLSVVLSFVVLIFSENMFIGLASLVVFLILTVVLSKIIYSERVVFSR
INF007	D	fig|6666666.802028.peg.54	38349	39053	+	hypothetical protein	PF02384	type I restriction modification system	no hits	NA	100			atgaataacattcagcatttatcaaaactcatcactgaaatcaaaaacccttcatcaccttcgaatgctacatatataataaaaggcattgagctatttactggcttttgcctttatcttgtttgtgatggattagccaagaaagattctttattcaaaataacatctgaattttttgatggcaacataatcaaaaacatgtctaagaatgaggttgttaaatatacaaaagcagcagacgccgcttttctctacatggacattataaaacaggaagaagcctttacagacgttctatcagagctgtttgaagatctctaccttacgggtaagaacggcgacggattaggccagttccttactcctatggacattagcagccttacagcgtcattacag…	MNNIQHLSKLITEIKNPSSPSNATYIIKGIELFTGFCLYLVCDGLAKKDSLFKITSEFFDGNIIKNMSKNEVVKYTKAADAAFLYMDIIKQEEAFTDVLSELFEDLYLTGKNGDGLGQFLTPMDISSLTASLQATSGQSGTFYEECCGAGSMTLARLRERCRREGHYLEQAVQMNDIDPLMVKMAIVQIMAPVAFKDVDIKSVKVFNGNALLNNLKQSFSYTSYHNKNKKYKIN
INF007	D	fig|6666666.802028.peg.55	39110	39412	+	hypothetical protein	NA	NA	no hits	NA	100			atgataaaaaacaaaacacttatagacgaattaaagagtaaagtaaaagtattatctcagggtgaggctgttattcttttagacgaaataaataggaaagaagggtttcaggcgacaatagattttgtatctgttaacctcccagcattaaaagatagctttataaataacactgttaatcttaatggttgtagaaatattaattcagttttgattaatcagttaacagcacacttccagaacatatatctaaaatcatttataccaagagtcaataataaaaccactataaaaaggatataa	MIKNKTLIDELKSKVKVLSQGEAVILLDEINRKEGFQATIDFVSVNLPALKDSFINNTVNLNGCRNINSVLINQLTAHFQNIYLKSFIPRVNNKTTIKRI
INF007	D	fig|6666666.802028.peg.56	39518	39904	+	hypothetical protein	NA	NA	no hits	NA	3.84615			atgaaatacaacaacccacttgaaatagctaacataacaactgatgttttagctgattacctctataaagcaatatcagaacttgataacaatgagttagtaaagtttgataatgtagaatatgttaaagattacttaaataacactatagatttgttaggaacagatagtttttatactaatgttttaaacgcttattatggaatgaatcataactttggcactgacttttttgaaacgccagaaaaaattaggaaatatgtttgtgatgctaacttgtaccttatcgatgattctttagctgttaatgacacttcaaatgattatgttgcttgtgattatgttttagaaatgcttgaagctgacagaaacgataacgatgaataa	MKYNNPLEIANITTDVLADYLYKAISELDNNELVKFDNVEYVKDYLNNTIDLLGTDSFYTNVLNAYYGMNHNFGTDFFETPEKIRKYVCDANLYLIDDSLAVNDTSNDYVACDYVLEMLEADRNDNDE
INF007	D	fig|6666666.802028.peg.57	40150	40632	+	hypothetical protein	NA	NA	no hits	NA	46.1538			atgatgaaaaaaaactttaatatcttattggagaaatcactatatatattagcaatattgtttttatttgtgatttttcttttaaggaatatatatacaaacggaacagtaaatataatgaacatgtttttaggaacagtggttttctgtattccgattttctgtataatttcacaaaagattagcatgaataaaaatacaatatttagacagttagctttagggtatggagtggtaagtgtcagcaatttattttttcctgcgatctatgtatacagctacataatgatgaatttgtttggtgctgtcgagtatcatgaattaaagaatgagttaaatcttgatttactaccacttttaaaaatctatttcaatatagaaaacccgcaaatcatgaat…	MMKKNFNILLEKSLYILAILFLFVIFLLRNIYTNGTVNIMNMFLGTVVFCIPIFCIISQKISMNKNTIFRQLALGYGVVSVSNLFFPAIYVYSYIMMNLFGAVEYHELKNELNLDLLPLLKIYFNIENPQIMNLIIFGMLSLILYILHRETNKLNKGEVQ
INF007	D	fig|6666666.802028.peg.58	40629	40856	+	hypothetical protein	NA	NA	no hits	NA	96.1538			atgaaaatagaacacacaacagtaatgatagataaatccttagatgatgcaataatggatttgaaaaggagagagaaaataaaaagaacaaacgataattttatagcaatgctcaaaggtgaaaaacatattgtatcttttgaagcggcacaagaagcagactttgaaatggctgaagctataatgagttattttaaaagtccaacaaaagcaaataacaacatttaa	MKIEHTTVMIDKSLDDAIMDLKRREKIKRTNDNFIAMLKGEKHIVSFEAAQEADFEMAEAIMSYFKSPTKANNNI
INF007	D	fig|6666666.802028.peg.59	40868	41452	+	hypothetical protein	NA	NA	no hits	NA	100			atggaaaaacaatttattagctttcaacaaatcgtgaaggagataaaagagcttgagttaaaaaaaaatgaaactatgtattttaatgagttcttaaacatactttatagagaagagttattgtcttatgacgttgaacagcatgaagcatttatcaagagcaatagagattacattgaatccttaaaaaacaagaggaggagatatcaatcaaggtttattattgttgtatatttaagagatatgtataacgagcttaagaagctgaacagatctttaggcttgacaacaagcaataaaaatattgagcttattgaagaatatgagtctatcagcggtcaggaaaaagaattagataatggtaaaaaggctgttttcttggttgatatgaagtataaa…	MEKQFISFQQIVKEIKELELKKNETMYFNEFLNILYREELLSYDVEQHEAFIKSNRDYIESLKNKRRRYQSRFIIVVYLRDMYNELKKLNRSLGLTTSNKNIELIEEYESISGQEKELDNGKKAVFLVDMKYKNKKEIIISIMDVNKNPADYSPYEDRTVYREVINTFRRPVAYLKALQRGLEAFDQTKTSSIY
INF007	D	fig|6666666.802028.repeat.2	41429	42522	+	repeat region	NA	NA	NA	NA	NA			acaaaaacaagtagtatatactgatatagactatactcgctgtgttggattctgacgtagaactaaggtaaatccggcacatcagggagaaagtagaagtataaccaaaaggcgagttttaccttatgctatggcagaccagaagataacagagtatagattagtataatatagtctatactctttgtttttgttatggcgttagcccttcagcacctttccggcctttaccagttcctttagctgttgttctgaaaggatggcatcatgaggaagagcagagtagatgtttccaactttccagtgtccgggctgttctgttggtttcaggatcaccactggttcagagtcttgccccttttcataaatccagattgcttctggcagggtttcatcttc…	NA
INF007	D	fig|6666666.802028.peg.60	41887	41630	-	hypothetical protein	NA	NA	98% cov, 37% id, best hit WP_142256027.1	cobalamin bioxynthesis protein CbiX (Raoultella)	61.5385			atgaaactgattaccctactgtctaaacacttcgacgttgaaatagctgattttgagatggaagatgaaaccctgccagaagcaatctggatttatgaaaaggggcaagactctgaaccagtggtgatcctgaaaccaacagaacagcccggacactggaaagttggaaacatctactctgctcttcctcatgatgccatcctttcagaacaacagctaaaggaactggtaaaggccggaaaggtgctgaagggctaa	MKLITLLSKHFDVEIADFEMEDETLPEAIWIYEKGQDSEPVVILKPTEQPGHWKVGNIYSALPHDAILSEQQLKELVKAGKVLKG
INF007	D	fig|6666666.802028.peg.61	42520	42419	-	hypothetical protein	NA	NA	no hits	NA	unannotated in prokka			cccctaatttccctttatgggatgggctatagcccatcccataaagggaaattaggggagtatagaacccaacccatagcgtcaacccataacccatattag	PLISLYGMGYSPSHKGKLGEYRTQPIASTHNPY
1194/11 (IAL 3063)	B	fig|6666666.802025.repeat.1	1	340	+	repeat region	NA	NA	NA	NA	NA			cgccccttagacccttacaacagtaaggggttatgcacccctaccctcaccccttaccccttagcttttgcacccttacagactaaaacccgcaaaagacagaacaaaaaacacaaaacaggacacatttctggagaatttggggaattgggggaaaaacactaaaaatccttatatatcaagggtttgagagtacaccaatttataccccaaaggaatttccccccaaagtggttttgggggatttcggagtgaaacggagacaagccaggctgtgagatctggcaataataccgggacaaaagagtaccctaccctttaagcgaagctaaagatgatg	NA
1194/11 (IAL 3063)	B	fig|6666666.802025.peg.1	68	190	+	hypothetical protein	NA	NA	no hits	NA	unannoted in prokka			ttgcacccttacagactaaaacccgcaaaagacagaacaaaaaacacaaaacaggacacatttctggagaatttggggaattgggggaaaaacactaaaaatccttatatatcaagggtttga	MHPYRLKPAKDRTKNTKQDTFLENLGNWGKNTKNPYISRV
1194/11 (IAL 3063)	B	fig|6666666.802025.peg.2	552	911	+	hypothetical protein	NA	NA	no hits	NA	28.5714			atggatataggaacaatagataaaattaaaggttttttggttatagattataatgatgatttaagaaataaattcattagagaaattcttgataataatgaaaactttaaatttttattcactctatcaactaaaaattccatagataaaaacattaaagatggaaagtttattgtaatgtgccaggatcataatttaaatagagaagaaaaaaaatattatgcttctatggggttttgttttggtacggtaacagatttttccttgtttattgaaaaatataaatcaattaaacaacaaaatgaaataataaaagagtttgataattgcaatgttaatgctgtgaaaagaagaatttaa	MDIGTIDKIKGFLVIDYNDDLRNKFIREILDNNENFKFLFTLSTKNSIDKNIKDGKFIVMCQDHNLNREEKKYYASMGFCFGTVTDFSLFIEKYKSIKQQNEIIKEFDNCNVNAVKRRI
1194/11 (IAL 3063)	B	fig|6666666.802025.peg.3	944	1636	+	hypothetical protein	NA	NA	no hits	NA	100			atgacttatgaagataacatagaaaatgaaatggtagattggcagaatgaaagaacctttgaatccattgaattaacaacattagatcatgcaatagcagcatacagacactataaatctaaaaatatagatttaactaaattagagcaaaatgatatatttagagatatatatgaaataaaatctattatatatagttatggtaatgatttcattgaagaaaaaaaagagaaagataaaatatcaccgattagtgaacaaaatagaaattgctttgatgatccacataatgttttatataacgataatatgtttaagtatgtttatagtgataccttagttgattatcaaaaagcaataaaatggataaaagatccagaagaattgaaagacacactg…	MTYEDNIENEMVDWQNERTFESIELTTLDHAIAAYRHYKSKNIDLTKLEQNDIFRDIYEIKSIIYSYGNDFIEEKKEKDKISPISEQNRNCFDDPHNVLYNDNMFKYVYSDTLVDYQKAIKWIKDPEELKDTLEQAALKKNGNFYISDLVDYYKDENISFNEIPKEIEERFLKGDYDKFKTDANSNNYEELRSHYENKELLKEFSSTEQKEKRQRFERIRNEPLKIKRRL
1194/11 (IAL 3063)	B	fig|6666666.802025.peg.4	1652	2224	+	hypothetical protein	NA	NA	no hits	NA	71.4286			atgaactacccaaatgataaaactaaaaaacttttcaagcctttttttgaattaagtgactatttattaggtaaattaaatgttttaggttatacggattatgatttatatcgtaaattggttgatgattgtttgtcgagtttttacggtacggaaaaattatctgtaaacagaaccatgagagaatacagaacaataagcatatttatatataaaatagatcccaacatgttgtttagttgtttttgtaaatcattccatgacaatataactggaaataataaagaattatttatgacatatattttatgtgatgctatatctaatgaaagtgattttgataaatgtataaatgattgtttgaaagcatattctacaatcacatatacagaaaaaaca…	MNYPNDKTKKLFKPFFELSDYLLGKLNVLGYTDYDLYRKLVDDCLSSFYGTEKLSVNRTMREYRTISIFIYKIDPNMLFSCFCKSFHDNITGNNKELFMTYILCDAISNESDFDKCINDCLKAYSTITYTEKTHSDLLRLIVVLRNRKYIPDYINYNTGVNLTNRFINYLESLILLNVMQANQTQKKKRL
1194/11 (IAL 3063)	B	fig|6666666.802025.peg.5	2245	2628	+	hypothetical protein	NA	NA	no hits	NA	100			atgataaataattataaaaacccaacttatgttttacatagaaaaattgatgacgaaaaagaaataatcaatgagtttcttaatgtggttaataatgaaaagaaaatgaaattagcccatgatttaactgaaataggattatttaaatctggtgaatatatcaataatgaagattatttatttttagttaatgaaaacaatgaagggtatttctggataaatagcgatggtaaaacaagagattttaaaagagaggatttattaaatgtaataagtatttgtaaaaaaagaaaactatctaacaaaaaatatcacattgtttcttctggttttctttattacaacaattctattgattgcattaaaactaatgttttttgttga	MINNYKNPTYVLHRKIDDEKEIINEFLNVVNNEKKMKLAHDLTEIGLFKSGEYINNEDYLFLVNENNEGYFWINSDGKTRDFKREDLLNVISICKKRKLSNKKYHIVSSGFLYYNNSIDCIKTNVFC
1194/11 (IAL 3063)	B	fig|6666666.802025.peg.6	2615	2752	+	hypothetical protein	NA	NA	no hits	NA	71.4286			atgttttttgttgaaaatgaattgacaagaaataaatatctgatagttatatatataacattaaaagactcctttaatcaattaatgttccttgttatgaaatgtagtaaaatagcattagcaaaaaatataatatag	MFFVENELTRNKYLIVIYITLKDSFNQLMFLVMKCSKIALAKNII
1194/11 (IAL 3063)	B	fig|6666666.802025.peg.7	2843	3028	+	hypothetical protein	NA	NA	no hits	NA	100			atggaagaaaacaaatctcttgaagtagaatataacgaattaaaaactaagtatactaatttgattgctgatttagaaagaaggaatgaaaacataactgacattgttcaattaataacaaaatcattttttgtttttagttttatttcattttcgatggtgctaattcaaatagctttaaaataa	MEENKSLEVEYNELKTKYTNLIADLERRNENITDIVQLITKSFFVFSFISFSMVLIQIALK
1194/11 (IAL 3063)	B	fig|6666666.802025.peg.8	4004	3216	-	hypothetical protein	PF02384	type I restriction modification system	45% cov, 27% ID, best hit WP_105535848.1	type I restriction modification system subunit M	100			atgaaaaaacaattttataaagcaatggaaaatattttaacacgatctaatcgctctcattcggatacagtcagggagttttttaattgtgtgtcttacaccatgataatgaatagtctttatcagttagaaaaaagagaacagttttactcaggtgaaacaacatatcggttttcaaccattctcaatgaattgcatgtagcagagagaaatataatcataacaaataggcataaattaaaaattgataatgtattttataaaagattcgcaaatgaaataaaatttatttcaggagtattatctaatgaaattgggaaaaacccactcactgatatattcaatgagttgtttgaagatttatttttaacagataaaaaaggggacgggttcggtcaa…	MKKQFYKAMENILTRSNRSHSDTVREFFNCVSYTMIMNSLYQLEKREQFYSGETTYRFSTILNELHVAERNIIITNRHKLKIDNVFYKRFANEIKFISGVLSNEIGKNPLTDIFNELFEDLFLTDKKGDGFGQFLTPHDISELLTDIIYTTSKDKYKIADSCAGTGSLIFPLLKRIFLKEGFEGIQKVELFYNDKDSFVSQLFIAQILTNMIYHNLDFKDLRVYIGDAITEYDTINTLFLRVKKNKLVAQRVLEIDREKKAA
1194/11 (IAL 3063)	B	fig|6666666.802025.peg.9	4813	4025	-	hypothetical protein	PF02384	type I restriction modification system	no hits	NA	100			atgaaaaaacaatttaaaaagacactggaaagtattcaaacacgctctaatcgttcaagttctaatacggttagagagttctttaattgtgtatcatatacaatgattataaatagcttttttcaacttgaacaaagagaactattttatttaggtgataacattcatagtattaataaacttctcacgcaatcaagtttaatcaataaatcaataacattgacagatagacacgaatttaaaatagaagaaaaattttataatcagtttgagagagaaataatagaaatcgccaatttgctttctattgaaataaataaaaaccctttaacagacatattcaatgagttgtttgaagagtgttatttatctggtaaaaaaggagggggttttgctcaa…	MKKQFKKTLESIQTRSNRSSSNTVREFFNCVSYTMIINSFFQLEQRELFYLGDNIHSINKLLTQSSLINKSITLTDRHEFKIEEKFYNQFEREIIEIANLLSIEINKNPLTDIFNELFEECYLSGKKGGGFAQYLTPNRVSIGAVKFLALTKKEKYHIGDICGGTGSMILALASEIYKKEGLEGIQKIDLFYQDKDPFISQIFIAQILTNMIYHNFDFNELRVYIGDSITEYDTINTIFLRVKQNKLVAQRVLEIDKEKKAA
1194/11 (IAL 3063)	B	fig|6666666.802025.peg.10	5304	4834	-	hypothetical protein	NA	NA	99% cov, 45.9% id, best hit WP_000744626.1	hypothetical	71.4286			atgaaaaaacaaaacactcaatactctacatttacttcatatctttctaaaaccaataaaaatgtagatatgtacaggatttataatccaatgaatgaaaatttgtgtttcaattcaatacgcgatataaatttttataatttatattttaaaaggcattttatcacaagaagaaatattttaactgtcttttctattaattgttatctaacaaaaaatgaaagatttatagataatagaatatcctttgcgaaatgttcaatatatttatttagaataatgtttaaatcattggctaatgatcttgatttaaatatttctttccgtggtggaaatgttatttttatttcacagttcggtaagaaagaagaaatttcatatttcacttttttaaaaatt…	MKKQNTQYSTFTSYLSKTNKNVDMYRIYNPMNENLCFNSIRDINFYNLYFKRHFITRRNILTVFSINCYLTKNERFIDNRISFAKCSIYLFRIMFKSLANDLDLNISFRGGNVIFISQFGKKEEISYFTFLKIACDIFDINDYSINNENIKKLIAA
1194/11 (IAL 3063)	B	fig|6666666.802025.peg.11	5813	5523	-	Antitoxin to RelE-like translational repressor toxin	PF01381	helix-turn-helix	96% cov, 59% id, best hit WP_120063587.1	helix-turn-helix domain-containing protein	100	51%; AT1239	TASMANIA.A32	atgaaaaaagaactgtttgatgatctcattgcttctgcaaaagaagccgtagaaatccataaaggtttaaaagagcccgcaagaattaccagatttgaacttccagatgtaaaacagattagaaaaaatacaggtttaaaacaaaatgattttgctcaattggttggtgtatctcctgcattagtccaggcatgggaacaacataaaaggacaccatcaggaagtagtttaaaacttttaagaatgatacagataaaacctgatttaatcgacactttaaaacttgcctaa	MKKELFDDLIASAKEAVEIHKGLKEPARITRFELPDVKQIRKNTGLKQNDFAQLVGVSPALVQAWEQHKRTPSGSSLKLLRMIQIKPDLIDTLKLA
1194/11 (IAL 3063)	B	fig|6666666.802025.peg.12	6148	5819	-	hypothetical protein	PF06296 (E-value=3.0e-05)	relE/parE family toxin (type II toxin-antitoxin system)	98% cov, 46% id, best hit WP_110876472.1	relE/parE family toxin (type II toxin-antitoxin system)	100	50%; T1239	TASMANIA.T18	atggaatatttggagttcgtagaaaccagtgtattcaccagggcttgcaagagcctgtttagtgatgacgagtacaaagaatttcaggcttatatgctcacagacccggaggcgggggctgtaatcgtaggaacggcaggatgccgtaaggtcagatggtcaagaccaggcacaggtaagagttcaggggtaagagctatatactactactataacgaagtaggaagactatacatgcttctcatatacccaaagagtgagaaagacagcttaaccggtgcagaaaagaacatgctcagatccgttgtagaatcatttaaagaggagtaa	MEYLEFVETSVFTRACKSLFSDDEYKEFQAYMLTDPEAGAVIVGTAGCRKVRWSRPGTGKSSGVRAIYYYYNEVGRLYMLLIYPKSEKDSLTGAEKNMLRSVVESFKEE
1194/11 (IAL 3063)	B	fig|6666666.802025.peg.13	6477	6256	-	hypothetical protein	NA	NA	no hits	NA	100			atgcttgaagatttttataaaaaggcaatgagaaaatttagtttactaacaattttcatttttacattggttaatgttattgtatcagtgatcggattgtttcatgcacaaagtgaaagtaaaataggtaatgtatttgacggtgtatttatatttttactttttgtgtttttatctacaatcggaataattatgtttttcgataaattagatgaaaaataa	MLEDFYKKAMRKFSLLTIFIFTLVNVIVSVIGLFHAQSESKIGNVFDGVFIFLLFVFLSTIGIIMFFDKLDEK
1194/11 (IAL 3063)	B	fig|6666666.802025.peg.14	6979	6470	-	hypothetical protein	NA	NA	no hits	NA	100			atgaaaacaataaataatgcaataatagaaaataaagaaaatctttatactttcattcataacatgatgagtattggaattaattctaatgattcaattttctttttcattaatttttataacagaaatagccaaaaaggaaagatggatctcagcttaacgagatttataaaattacaatctggcaatgtggattcattttttgaagatagaaaagacaatattaatttcctaagatctaataatgtgggttttgaaatgagacaaccctctttgattgcatacaagacattcataatgtatttatataagtatgaaaacaaatctatattcaatgataacataaatttccatttatctttcataaaaaacaatccagaattattttataaaaatggt…	MKTINNAIIENKENLYTFIHNMMSIGINSNDSIFFFINFYNRNSQKGKMDLSLTRFIKLQSGNVDSFFEDRKDNINFLRSNNVGFEMRQPSLIAYKTFIMYLYKYENKSIFNDNINFHLSFIKNNPELFYKNGQSSDLVDFISNIDFEVNKNKELKEKYYNETRGGLYA
1194/11 (IAL 3063)	B	fig|6666666.802025.peg.15	9449	7188	-	hypothetical protein	DUF927	domain of unknown function	no hits	NA	100			atgattactaacgagaatgaattttatataaatgaagaagatttatcaaaagacggaacattgtttctacccgccaacgatttaaactcaatacaattatggtatgaagacaatgattatttagtaaatacattaggtatttattctaagtctattgatgaagaaggtgatactcttttaacaccaatccatgatttccctatttgcatatataaagtattagaaaaaaatgcaaagggagaaaatgataatgaagaaagttttacggcatctgacactaaacaatttgtaatggttaaatacaaaatagcaggtgttcaaaaaattgatgaagtagcatattcaagatataaaacttcaataatgccgacaaatgaaagtttaaacatgtcttctaat…	MITNENEFYINEEDLSKDGTLFLPANDLNSIQLWYEDNDYLVNTLGIYSKSIDEEGDTLLTPIHDFPICIYKVLEKNAKGENDNEESFTASDTKQFVMVKYKIAGVQKIDEVAYSRYKTSIMPTNESLNMSSNGGRYDPTHLSNGWTAPTLRKNKTQITALLQRMLDRCTLRAAYDKTGWQYDSVENKLCHITPSHNYYLGKKGYAYVSKAGSREKYISAQIKLILNSPLYALLKCGTISGFTRGLFNVETVSHAMVMYGQAGLGKTTLMQAAMSFFGPYSMRSRGSNVPNAIDGTSTLAGTEFLMSARNNAVVGFNEFDAMVRELTIDKALLFLSGGGRIVKNQSADGGVNMHVWDSLFLATANDQPSKIYPGHSKNEAFTSRLMEMNIDDPVICRPE…
1194/11 (IAL 3063)	B	fig|6666666.802025.peg.16	10306	9527	-	hypothetical protein	NA	NA	no hits	NA	100			atgaataaagagagtgaaaatgataaaatattagacaatatatttagtttgctaaatactgaaatatcaacagaagaaactaaaattgatattgatactaaggctaatgaagaaataaataatgttccaaatattgatgaggagggggcaacccctccagaagtcgtggataaggtaagtgagttatttaatcctgataatattaaatttgaagaaagacctaaaaagatttatacagtagaagaaatattagagacaaaaagaaagcaaaaagaagctggcatttatttagttttagaaagtgaggaagtgatcaaatataatgaaagtgataacattagaattttctatataatcaatggaaaatataaaaccttcaacacattaaaaaccaactca…	MNKESENDKILDNIFSLLNTEISTEETKIDIDTKANEEINNVPNIDEEGATPPEVVDKVSELFNPDNIKFEERPKKIYTVEEILETKRKQKEAGIYLVLESEEVIKYNESDNIRIFYIINGKYKTFNTLKTNSYTIHEDFIKPLKKEAETSNGLIAISSNSDSALRLIINSLSNKLIKVTTNTANKNELINIIMTKFNKGKNHEAILMIESYNEYCDYIKKPELNFENNKEIMNQYKSHIANKSNDQYNIKLKNFISNN
1194/11 (IAL 3063)	B	fig|6666666.802025.peg.17	12272	10323	-	hypothetical protein	NA	NA	no hits	NA	71.4286			atgagtaatataaaggttttatcacaagattcagtaaaacaagtagttcaaaattctaatagcacaagttcaaaacacccagggataggtggatctgaatatttatcagtatttgaagataaagtttattcaggtcaaacgcaatttgatattttcaataacaataatttaacagaaattgattctgtaattgatttacttgaagatgaatcattaaaacaggcaggtggtaaaaaatataattcagctaacgcacaaattatattaaataaaggtgaatcattagagcaatatattaaagtaattttatacttcccacctaacttaacaccaaaagagcaaattgaatacagggatgtttttgcagaagctacacataatttaaacatacctactttt…	MSNIKVLSQDSVKQVVQNSNSTSSKHPGIGGSEYLSVFEDKVYSGQTQFDIFNNNNLTEIDSVIDLLEDESLKQAGGKKYNSANAQIILNKGESLEQYIKVILYFPPNLTPKEQIEYRDVFAEATHNLNIPTFYTNKANKSGKLVARNFQGKVPLIKGQIHVNQSNQPHCEINIHNRAYKNITRDANGKIISAETSPILDLSDSDTLEKFIDYVEGELAKKGFDQKLTLNHQLVKTNLKASPNVTTAASNLVSNVSTQTASLPTANTQPEPDKVDEQVQEEPETKKSSGLQEALNNQLKEQLIEEGIDKNSLEDTLKAISSSIDTGLNIQSESGGFKDENHVSITLEKSKNATYREISELLKAVEAKKKEYEILEITQNILEQNKVLTSQTHELKQEIE…
1194/11 (IAL 3063)	B	fig|6666666.802025.peg.18	13094	12402	-	hypothetical protein	NA	NA	no hits	NA	100			atgaatatgaaaaacgatttctttaatatagatacagatataaaaaaaccgaaagtaaaaaaacataaacaaatagaagaaatggattttgctttaaaaaatgcaaaaggtgaatttttcaaagagcaaagatcggaagatgtatatcctttcgatttgcaggtttctaaaaatggtgaaggcaatatttattcatctggggttattaataacaatacagatgaagaaaaaaatacgcacattactaatattagaatcccattgccattatgtgaagaattaaaaaaagtcagcacaagcagtatgacaaaagatgcaattgttttaattcagtggtctattcgtgaaattcaaaaacaaaaaattgatattatgggaagatttaacgataaaaaggca…	MNMKNDFFNIDTDIKKPKVKKHKQIEEMDFALKNAKGEFFKEQRSEDVYPFDLQVSKNGEGNIYSSGVINNNTDEEKNTHITNIRIPLPLCEELKKVSTSSMTKDAIVLIQWSIREIQKQKIDIMGRFNDKKAYRGNEVIDAVPVQISVKPGEGLVFSLGVITKDTKTEKLNHYTNLRFPLETWNELKSVCTTNITKDIVSLLAWGIKELKNKKIDLIAQFNDKKTWKND
1194/11 (IAL 3063)	B	fig|6666666.802025.peg.19	13863	13117	-	hypothetical protein	PF13614	ParA, AAA domain	18% cov, 46% id, best hit WP_114194394.1	parA family plasmid partitioning AAA ATPase	100			atgaaaaaaagaaaagaaatcagagtattagggttaaaaggaggtataggtaaatcgaccacttcaaaaaatgttgctgggtgggctgcatataatgactttaaagtctgtatagtagataaagacccattagcatcagtttacacatggcatttaatcgctatatcaaaagaagaagaaagaattaacaaagaacttcaattatcggttgaagaaagaatgtttaattacgacttcaaaaagaaaaagataatagcaaaaaacccaaatgctattatagaagattttaatgaaagggtagaaaccgatcctctaaaaagattaccatttaaagttttcaaaaatgaaattgaagatgatgaagattatgatttggtagtttatgattacccacctcgc…	MKKRKEIRVLGLKGGIGKSTTSKNVAGWAAYNDFKVCIVDKDPLASVYTWHLIAISKEEERINKELQLSVEERMFNYDFKKKKIIAKNPNAIIEDFNERVETDPLKRLPFKVFKNEIEDDEDYDLVVYDYPPRYNKDIGSGLILMPTLLDKETLLPTFDYYHELEKDFYTLLFANKYDNRKTRERRYLKEYFDGKGHVRDRACYDIAYGEGRTIYEDIAYNFLDDARSEVDQVMRDLLQVVKDAQTKQ
1194/11 (IAL 3063)	B	fig|6666666.802025.peg.20	14031	14825	+	hypothetical protein	PF18821 (E-value=0.0006)	ParB, Large polyvalent protein-associated domain 7	no hits	NA	100			atgagcgagataaaagaaatgaatgaatacgaaataatgctggaaagtcttactgttgatgaaaaaggtgaatttgttcataccttatcagaattaaacgaaaataataaacatgcaaaactaaacaatttaatgatgaacatttcagttgacgaattgcatgaagaattagttaacaataatcaaattgaagatattccagaaacaataaacaaaaatccattagctaaatcaatgatgcaaacttttaaagagaatatgaatatattcaaacctctttcagcaagaaatggtttatcaaaagaacaagcattaaataaaatatgtaatgatttttcattcctggaatcagaagaatttaaaggaatatttgataactattataaaaatggtaaaaaa…	MSEIKEMNEYEIMLESLTVDEKGEFVHTLSELNENNKHAKLNNLMMNISVDELHEELVNNNQIEDIPETINKNPLAKSMMQTFKENMNIFKPLSARNGLSKEQALNKICNDFSFLESEEFKGIFDNYYKNGKKVTISLNTGSKITIDKNRILKERSEVDPTMNPDLKLEVKTMLALAVERNMNEIKISGKEDHVKETFRQAYELNKILPKEKQITIYPHNKEQRLLFEGLARQFEKSIDKDNESDINVNNDLVLEQASKKKLKM
1194/11 (IAL 3063)	B	fig|6666666.802025.peg.21	14874	17141	+	hypothetical protein	NA	NA	76% cov, 20% id, best hit WP_123924681.1	dotA/traY family protein	100			atgataaaagaaaaatttaaattactaacaataataggtcttatgggagcattgcttgcagtgttcctacctggtaccgcatatgctttcgatctctttgacgagtttcaaagtgactaccttgttaacaacaccctcaagatggtgtttgggggtgatggcaagactctaacagagagttcactactcactgcggctaatgtcatcttcgtggctgctgcaatgattgtagctggtctattggctatgtatacactacttgcaggtacagcgagcacagcgaacgacggagagcttttaggcaagaagtggtcatctatgtgggtacctgtcaaaacctcactaggagcggctcttatactccctgctttcaatggctgggcaggtgtgcaggtcata…	MIKEKFKLLTIIGLMGALLAVFLPGTAYAFDLFDEFQSDYLVNNTLKMVFGGDGKTLTESSLLTAANVIFVAAAMIVAGLLAMYTLLAGTASTANDGELLGKKWSSMWVPVKTSLGAALILPAFNGWAGVQVIVYWIALQGIWLADATWSAFVVGGNMANTAVYQNRSVINQIQPLFDEMIRMNAMALQADKEFQKTKSETNGNMGLLYRMYNGTQTPPKYGFTKGTEDTSLVINYGDQSNTYAGASTIFGQLKYNMTTREMASNSSMQYSNSLINIKNIEQDLAVVHSAQALELNDKALDLAKKIVNGEVGSNGIREEYYSALVSYNDALNNAAKPIFAKATNYDVKMGMMKDGWITAWAWFVPITLAQSTMQAGMDNIPVVEKPMLSYAQRAILEKT…
1194/11 (IAL 3063)	B	fig|6666666.802025.peg.22	17240	17782	+	hypothetical protein	NA	NA	no hits	NA	100			atgaagaatgaaaacgaaagtaaattagtgaagtatggaaaaaagacagcttctggtatcggtaagataacagcaataacgccgactatagaacttacaaaagcagtaaaagataaagcagttgatgatactattgaagcatatagttttatatcaagaataatgaaaccaaaagggaaatattacaccaaagaaaagaaagattttgagtattggtataatacatgcaattttacacctgaaagctgtgcttttgtatttaaatactcatgtatactttcttatgtgtatttattaggttttgcagttgcatttagttttctattcaatgtaaatacagttattggttttatgggtacaataacgacaatgattatttgcatttgctgttatataaaa…	MKNENESKLVKYGKKTASGIGKITAITPTIELTKAVKDKAVDDTIEAYSFISRIMKPKGKYYTKEKKDFEYWYNTCNFTPESCAFVFKYSCILSYVYLLGFAVAFSFLFNVNTVIGFMGTITTMIICICCYIKFASRAYVVKNQDTLNPFKFLKNLDDIIPNYFYHTKLKKVIKNKYEKR
1194/11 (IAL 3063)	B	fig|6666666.802025.peg.23	17883	18089	+	hypothetical protein	NA	NA	no hits	NA	100			atgtatcagattttagcgattgttttattcattgtgcatttcacattaacttatcagattgcttacactgataaattcagcgataagcatttttggaacacaaaagcatttttagaaagtggcattaataaattaatcctctttattcttcttttgtcggcttgcggttttccgattttggaagtaattattaaagaatttttttaa	MYQILAIVLFIVHFTLTYQIAYTDKFSDKHFWNTKAFLESGINKLILFILLLSACGFPILEVIIKEFF
1194/11 (IAL 3063)	B	fig|6666666.802025.peg.24	18251	18613	+	hypothetical protein	NA	NA	no hits	NA	100			atgataccatttaaagaccgtatagagcgatataacaagcttttaaacaaactaatgctatcattcagatcaggcgatgaaagctttatagagagtgttatagacgatatttctactaatgggatctcactatcaacaagccaggtcgatttcttatatcattacttctcttcatttaataccccgcctaatttctatatcttctttaagttaatagatttaaaaacacaattaactaaatcagcatttaatattttttataataaacatattttgaataatgacataaaaacattagatgataagacaaagataattttaaattattatatagataaaggatttatgaaaaaaaagccctaa	MIPFKDRIERYNKLLNKLMLSFRSGDESFIESVIDDISTNGISLSTSQVDFLYHYFSSFNTPPNFYIFFKLIDLKTQLTKSAFNIFYNKHILNNDIKTLDDKTKIILNYYIDKGFMKKKP
1194/11 (IAL 3063)	B	fig|6666666.802025.peg.25	18833	19072	+	hypothetical protein	NA	NA	no hits	NA	100			atgatatatttatatacggttatgatggttttatcaggtttgacatttggagcattcgcatattttaaattaaaaacaatgaaagaagaatttgaaaaaatagactccataccagaagaagatataaccaaaaaagaaagaaataaactaaaattcaaacatataaaagtaactattttttgtgtaatttgttctttaatggctatgtattcaatatacattaaagcaatgcaatcataa	MIYLYTVMMVLSGLTFGAFAYFKLKTMKEEFEKIDSIPEEDITKKERNKLKFKHIKVTIFCVICSLMAMYSIYIKAMQS
1194/11 (IAL 3063)	B	fig|6666666.802025.peg.26	19088	19351	+	hypothetical protein	NA	NA	no hits	NA	100			atgatactaatttctttatcaaatgtattgttaactatattactactaacaacattaattcttaccgtaaaaagagtaaaatcaactattgatttttattattctgattatttagatatagcaaaagaaaagaatattgataaatcagctatggggtatttagataaaactttaagctatcatttagaaacggctttttatgctctattaagttcaatctctttaattctaataatgataaatcagggtatgttaagtatataa	MILISLSNVLLTILLLTTLILTVKRVKSTIDFYYSDYLDIAKEKNIDKSAMGYLDKTLSYHLETAFYALLSSISLILIMINQGMLSI
1194/11 (IAL 3063)	B	fig|6666666.802025.peg.27	19815	19396	-	hypothetical protein	PF00816	H-NS histone family	94% cov, 37% id, best hit WP_114193777.1	DNA binding transcriptional regulartor H-NS	100			atgattacttttactaacaatgctaaaaaacttcgtgcttctatctatgaagcagattttaatgctcttgtagagtttaaagaaaagtttgatgaaatctttgcagagcgaaaagaagaagaagaaacccgtttacaggagacagagaagaagaaagaagttctttctcagatccgtgaacttcttgcagcccagggtatcagtgaaatcaatgctgatgacctggaagagaacgatccacttctggcattacttgaagttaaaggaaccgctaagaaagccccagcagagcctaaatatgagtttaccgatgaagaaggtgttaaacagttctggtctggtcgtggtcgtatgccgcttgcattgaaggctaaaatcgatgctggttctaagattgaa…	MITFTNNAKKLRASIYEADFNALVEFKEKFDEIFAERKEEEETRLQETEKKKEVLSQIRELLAAQGISEINADDLEENDPLLALLEVKGTAKKAPAEPKYEFTDEEGVKQFWSGRGRMPLALKAKIDAGSKIEEFLIAK
1194/11 (IAL 3063)	B	fig|6666666.802025.peg.28	20014	20355	+	hypothetical protein	NA	NA	no hits	NA	100			atgaatgaaaataaaaaagtagttaaagttaaagttaaagttttagagaaaaatcaaattattgttgattcaaaaactaataggacatttcaaagttgtaaattaaaatttagtgattacattcatgaatttcctactatctaccttgaattagtagatgatcaattgaaaatgactgatttatcttttagaaaaaacatggctgtttttagagatgtaattaatttttggaaagaaaaagacaaactgaaaacattaagaatagaacatcaactaaaatactttaaagaaagatataaaaaatatgataccagcaataaaaatacgggagattcaaaatga	MNENKKVVKVKVKVLEKNQIIVDSKTNRTFQSCKLKFSDYIHEFPTIYLELVDDQLKMTDLSFRKNMAVFRDVINFWKEKDKLKTLRIEHQLKYFKERYKKYDTSNKNTGDSK
1194/11 (IAL 3063)	B	fig|6666666.802025.peg.29	20352	21017	+	hypothetical protein	NA	NA	no hits	NA	100			atgataatagattcaaatataaaaatgagtagaaaaatgagtaattacaatatcgtcaatgaaattaagaaaaaacacggtattaaattagatgatactatagactttttcaatgaatacatttctattctggaaagagaaaatatattagttttaacaatcgatgaacacaaaaaactacatgatgagttttataataaagcaattaacgcaatcgaaaaaagtaaaacatttggtaggtctggattaaaaacaatatgcaatgaattttataaaaatctaacatggattaataagaaaattgatcacaggagcaaagaaacatatttagaaatggctatgtatcttttatgcaacattaagcctaaaatagttaacggcgataaatatcatttaata…	MIIDSNIKMSRKMSNYNIVNEIKKKHGIKLDDTIDFFNEYISILERENILVLTIDEHKKLHDEFYNKAINAIEKSKTFGRSGLKTICNEFYKNLTWINKKIDHRSKETYLEMAMYLLCNIKPKIVNGDKYHLIMINGILEKKLKLNKSILIFKSGSNIPTIEEIKNNEENIIYYNSFLSRQRPKLVYDELRKAKDIFDNLENNLEEMEMRDFEDEINRIFK
1194/11 (IAL 3063)	B	fig|6666666.802025.peg.30	21300	21058	-	hypothetical protein	NA	NA	no hits	NA	100			atgatagatataaaagaagtaattaaaagaattgaaagcggtgattttgataattataaagatctttatgacgaattaccacttgaaacaaaagagaagttgagaaaaaatattatagatgaggaaatgaaagaaaaaattaaaattgaaaatcttactgaaagattagaatccaaattaggtaaaagtaaactatcagaagatataaacaatgcagagaataaatttaaatccaagatataa	MIDIKEVIKRIESGDFDNYKDLYDELPLETKEKLRKNIIDEEMKEKIKIENLTERLESKLGKSKLSEDINNAENKFKSKI
1194/11 (IAL 3063)	B	fig|6666666.802025.peg.31	21447	21307	-	hypothetical protein	NA	NA	no hits	NA	71.4286			atgagtattttaacaacggctttaatatttatattagcaattataacaataagaaacgaaaggagaataaaaaagcttgaagaaaaaaataaaaaagtagcatctttatatgtaagtaattccaataacaaaaaaggatag	MSILTTALIFILAIITIRNERRIKKLEEKNKKVASLYVSNSNNKKG
1194/11 (IAL 3063)	B	fig|6666666.802025.peg.32	21851	21453	-	hypothetical protein	NA	NA	no hits	NA	71.4286			atgaaagatgaaataaataaaataattggaatatgtgagcttaaatctttggttcttttggatgaaattaaacctttgattttatcagtgttatttttaattctaacatcatttattcatgtaacatatgaccttacccgaaatggtggtgatatatataaagtaatagataagtatgtcacatatttgaataatgccactgttaaagacaaaatagagaaagagcgtaaagaaaaagaatatatggaattattgagtttaaaattaaaggtttgtgataaagaaaaagaattaggttattcaagcaaaacgatttttgatatggttgatcaatgtcaaagatataaaataaagtatgatgatttaaaacaaaaatataacaaaacaacagagaggtaa	MKDEINKIIGICELKSLVLLDEIKPLILSVLFLILTSFIHVTYDLTRNGGDIYKVIDKYVTYLNNATVKDKIEKERKEKEYMELLSLKLKVCDKEKELGYSSKTIFDMVDQCQRYKIKYDDLKQKYNKTTER
1194/11 (IAL 3063)	B	fig|6666666.802025.peg.33	22274	21879	-	hypothetical protein	NA	NA	no hits	NA	71.4286			atgaaaattaaaactggaatgaaacatatttattatttttctgttattgggttattatgctttattgcttcaccttttggtaattttcctgtaagagtatttagtataactattacacttataatattacttttgggttgcatgattcttaatagtcaaaatagaattatttcagttttattactctctttatttatgtgttcgagcaatcatattattaatcacgatccgattatacaagaagaaagaaaagaaatgtgtaaaatacaagatagtgaagaaataaacaaatgtatggaaaaaaaactcattgatataaaatttaaagatattatagttgtgattgttttattgctttcttctgaattaatacggcaaaagagaaataaaagttaa	MKIKTGMKHIYYFSVIGLLCFIASPFGNFPVRVFSITITLIILLLGCMILNSQNRIISVLLLSLFMCSSNHIINHDPIIQEERKEMCKIQDSEEINKCMEKKLIDIKFKDIIVVIVLLLSSELIRQKRNKS
1194/11 (IAL 3063)	B	fig|6666666.802025.peg.34	22450	22277	-	hypothetical protein	NA	NA	no hits	NA	71.4286			atggtaaatatagcagcaggtatttttgctttcattggtgttattattattttagcatttgtgtttggtggattattggaagcgcaaagagaaaatgattataaggaaagaaagataagtgaacttgaagaaagagtgtatgagttagagagaaaaattaaaaaaaggaaatag	MVNIAAGIFAFIGVIIILAFVFGGLLEAQRENDYKERKISELEERVYELERKIKKRK
1194/11 (IAL 3063)	B	fig|6666666.802025.peg.35	22659	22462	-	hypothetical protein	NA	NA	no hits	NA	57.1429			atgaatattaaacttttaaataaaataaatgatttcattgatagatattttcactttatatttattgttgggatattctatatcccaattcttgcaaattttttatttggaattattggaatggttttatcaatgtgttttaatttttttattattttatctattttggtaatgaatagacatattaaacaaaaataa	MNIKLLNKINDFIDRYFHFIFIVGIFYIPILANFLFGIIGMVLSMCFNFFIILSILVMNRHIKQK
1194/11 (IAL 3063)	B	fig|6666666.802025.peg.36	22833	22663	-	hypothetical protein	NA	NA	no hits	NA	28.5714			atggataaaaaaataatagatttacttgtagaaacagaaaaaccatcggaaatgtttaatgagttatttaagggcatgtttgaaagcgatattaacccagtagtttctaagaagaaaaacattaaaacgaaaaacaaattagaaccaattgaaaatttatttgactggtga	MDKKIIDLLVETEKPSEMFNELFKGMFESDINPVVSKKKNIKTKNKLEPIENLFDW
1194/11 (IAL 3063)	B	fig|6666666.802025.peg.37	23216	22851	-	hypothetical protein	NA	NA	no hits	NA	57.1429			atgggtgaaaatgcaatattaaataaatttaaagggattattgttgttgatgatttcggaactggaaaaacaacattaataaatgaaatattaaaaacaaacgaaaattatatttatttaggtgatatgtttcaagtatcggaaataagattaaggcaagtaattgacggcggaagatttatatttatggagcatacacgattaagcgaaaaagaagttaatagatttaaaagaaaaggttttttcattggttcaattgaatccgttaaaaaattaatggaagaaaataatgtaaacaatgaagagattgaattaataaatatatttgaagatattgaaataaaaatggcaaagaaaagaatttaa	MGENAILNKFKGIIVVDDFGTGKTTLINEILKTNENYIYLGDMFQVSEIRLRQVIDGGRFIFMEHTRLSEKEVNRFKRKGFFIGSIESVKKLMEENNVNNEEIELINIFEDIEIKMAKKRI
1194/11 (IAL 3063)	B	fig|6666666.802025.repeat.2	23430	23769	+	repeat region	NA	NA	NA	NA	NA			catcatctttagcttcgcttaaagggtagggtactcttttgtcccggtattattgccagatctcacagcctggcttgtctccgtttcactccgaaatcccccaaaaccactttggggggaaattcctttggggtataaattggtgtactctcaaacccttgatatataaggatttttagtgtttttcccccaattccccaaattctccagaaatgtgtcctgttttgtgttttttgttctgtcttttgcgggttttagtctgtaagggtgcaaaagctaaggggtaaggggtgagggtaggggtgcataaccccttactgttgtaagggtctaaggggcg	NA
1194/11 (IAL 3063)	B	fig|6666666.802025.peg.38	23702	23580	-	hypothetical protein	NA	NA	no hits	NA	unannoted in prokka			ttgcacccttacagactaaaacccgcaaaagacagaacaaaaaacacaaaacaggacacatttctggagaatttggggaattgggggaaaaacactaaaaatccttatatatcaagggtttga	MHPYRLKPAKDRTKNTKQDTFLENLGNWGKNTKNPYISRV
INF019	A	fig|6666666.802026.repeat.1	1	1267	+	repeat region	NA	NA	NA	NA	NA			gacctacttatctacatgtagtttgcggcgcgccgcaaactacatgtagataagtaggtctatacatctacatctcaaactacattggcaaactacattatttatttatatgagaattgagcgggtcggtggaataggtggaatttgtggaatatgctgcaaagcattgatatataagggtttattcgttccacctgcattccacctccattttttaccgtggaatctggcttttcagggtggaacatatgggggattttcgccgttatagtgggtattgtaccgtatgtagattttgaaagtagaaagtttatgtaaaactactttcctattttctacttttgcccggaacgggttttttagatctgaaatatggtaatacactatactatactacat…	NA
INF019	A	fig|6666666.802026.peg.1	1864	1355	-	hypothetical protein	NA	NA	97% cov, 39% id, best hit WP_000744626.1	hypothetical	31.25			atgaaaaaacaaaaaactcaatactctacattcacttcatatctttctaaaaccaataaaaatgtagatatgtatagaatttataatccattaaatgaaaatctaaatattttcggttttggatatgatatatatttctatgattcatattttaaaaggcatttggtcacaagaagaaattttctaactgttttttctattctttgcttcaaactaagtaatgaaagatttttaggtaaaaaagaaatatacatgcaagacaaaaaatattttgttgaagcttcaattgaattatttaaatttaaaataaaccatttcttcagtaatattgatggcttaaatatttcattaagaggtagaaatgcaatttctatatccaaatttggaaaaaaagaagaa…	MKKQKTQYSTFTSYLSKTNKNVDMYRIYNPLNENLNIFGFGYDIYFYDSYFKRHLVTRRNFLTVFSILCFKLSNERFLGKKEIYMQDKKYFVEASIELFKFKINHFFSNIDGLNISLRGRNAISISKFGKKEEVSYFTLSQIAGDIFEINDCSINNESIKERIAALNAA
INF019	A	fig|6666666.802026.peg.2	2673	1885	-	hypothetical protein	PF02384	type I restriction modification	45% cov, 29% id, best hit WP_105535848.1	type I restriction-modification system subunit M	81.25			atggaaaaacaatttaaaaaaacactggcaagcattcaaacccgttccaaccgttcaagctctgatacagtcagagagttctttaattgtgtgtcttacaccatgataatgaatagtctttatcagttagaaaaaagagaacagttttactcaggtgaaacaacatatcggttttcaactattctcaatgaattgcatgtagcagagagaaatataatcataacaaatagacataaattcaaagttgatagtgtgttttataaaagattcgcaaatgaaataacatatatttcaggagtattatctaatgaaattgggaaaaacccactaactgatatattcaatgagttgtttgaagatttatttttaacaggtaaaaaaggtgacagctttggtcaa…	MEKQFKKTLASIQTRSNRSSSDTVREFFNCVSYTMIMNSLYQLEKREQFYSGETTYRFSTILNELHVAERNIIITNRHKFKVDSVFYKRFANEITYISGVLSNEIGKNPLTDIFNELFEDLFLTGKKGDSFGQFLTPTDISELLTDIVYTTSKDKYKIADSCAGTGSLIFPLIKRIFFKEGFEGIQKVELFYNDKDSFVSQLFIAQILTNMIYHNLDFKDLRIYIGDAITEYDTINTLFLRFKQNKLVAQRVLEIDKEKKAA
INF019	A	fig|6666666.802026.peg.3	3456	2692	-	hypothetical protein	NA	NA	no hits	NA	37.5			atgaataaagaaatagtaaatattttaaatgaagtagtagctaagtcaaaatttgcaaacacagaaaaacacttcttcaattgtgtatctcattcaatgattatgaatgcttttattcagtttgaagaaaggaagaaattctacctccaggacgactatgcttttaatcattttatgagcgaagaaacaataacaatgtttaatagctatgagtttaaaaagaataataaattcttcaaacaatttaaaagcgaaattgttaaatccgcaatgattttatctaactgtatagaaaatgagcctttaacagatatttttaaagaattgtttgaagtttactatgcacaaaacgatcagacacaatttgcaaaatacattgacagtaaattaacaaaagac…	MNKEIVNILNEVVAKSKFANTEKHFFNCVSHSMIMNAFIQFEERKKFYLQDDYAFNHFMSEETITMFNSYEFKKNNKFFKQFKSEIVKSAMILSNCIENEPLTDIFKELFEVYYAQNDQTQFAKYIDSKLTKDLKVEYVSFNYDKNDFCNVEPTGGTGFLLYSLLNKISRKAGLEEIQKLNITYLESDPFFAQIFIAQTLTNMFNHNLDFKVLDIYIASKARYYDCGGYKEAGHVMIVNQNEFVAKRVLEIQNN
INF019	A	fig|6666666.802026.peg.4	3935	3468	-	hypothetical protein	NA	NA	96% cov, 49% id, best hit WP_000744626.1	hypothetical	87.5			atgaaaaaacaaaacactcaatattctacatttacttcatatctttctaaaaccaataaaaatgtagatatgtataggctttacaaccctgataatagtcacctttccacttacagctttgattacgataactatttttacaataaatacttcggaagacatgaaataacaaaacgaaacttcctaactttatttgctatcaatacctataatgttttctctcagccgttttttgataaaaaaatagatccgataacaagagcgataaaatgtttttctttaaggcttaaatcaaatggattcaacattgataaattatcagttacttttagaggtggtaatgtgatatttagagcttataatggtaaaaaagaagaaatttcatggtttacactttac…	MKKQNTQYSTFTSYLSKTNKNVDMYRLYNPDNSHLSTYSFDYDNYFYNKYFGRHEITKRNFLTLFAINTYNVFSQPFFDKKIDPITRAIKCFSLRLKSNGFNIDKLSVTFRGGNVIFRAYNGKKEEISWFTLYRIANDILDINEYSMSNNELLAA
INF019	A	fig|6666666.802026.peg.5	4963	4253	-	hypothetical protein	NA	NA	56% cov, 29% id, best hit WP_103678783.1	ankyrin repeat domain-containing protein	100			ttgaaaaatttaatccgtagaattgaaaaatattttaatcaggaaatggatttcaatgatatttcatcgactactatcgacggaaacgaaaatcttttatctggtgctattactttcttaatgcacaaaaacattgatagtgaagtctcattatctttacttcaatatttaatcgatcatggtgttaatgttaatcataaaattgaagagtctaacagcccattaataaaagttttcctgtatcaatggaagaatagcgactttaaagcaaaggttatcgaaatacttttatcaggtggagcagaacagaacatacccggtcacaaccttcttgaatatgctacggcgaaagaatgtaagctcttactggcttatggtgcagatctggaaagaatcgct…	MKNLIRRIEKYFNQEMDFNDISSTTIDGNENLLSGAITFLMHKNIDSEVSLSLLQYLIDHGVNVNHKIEESNSPLIKVFLYQWKNSDFKAKVIEILLSGGAEQNIPGHNLLEYATAKECKLLLAYGADLERIADNRSQTAIFDCYCLDKLSVLIDSGANINHSNKKGKTCLACYYKKSEYVRFLLDNGINADIFLNDSDYTEEQKKTVNAIIAQKESEQLKTVFGNNLESKGIIRI
INF019	A	fig|6666666.802026.peg.6	5334	4960	-	hypothetical protein	NA	NA	no hits	NA	100			atgataaagagatacagtgaaagacttgcagaactggaactactacaaaacaggctgttgctgtcgttccgaacggatgacgacgattatattttatcggtatgccgtcaaatcagcgatacagggctaaatctcaaatacagtaatacagattatattttccattatataaactgttgctcttaccacagagaacccagttttattgtgattggtttactgttgtcattacaggctaaaaaaacggtcatggcatacagattatttaagaagctgtatatagataaaaaagatagccacagcttaactgacaacattcaaagaacggctggtagtttactgactgttatgaacagaaaggatagtgcagcttga	MIKRYSERLAELELLQNRLLLSFRTDDDDYILSVCRQISDTGLNLKYSNTDYIFHYINCCSYHREPSFIVIGLLLSLQAKKTVMAYRLFKKLYIDKKDSHSLTDNIQRTAGSLLTVMNRKDSAA
INF019	A	fig|6666666.802026.peg.7	5676	5386	-	Antitoxin to RelE-like translational repressor toxin	PF15731	type II MqsA antitoxin	96% cov, 59% id, best hit WP_200008771.1	helix-turn-helix domain containing protein	100	49%; AT1239	TASMANIA.A32	atgagaaaagaactctttgacgacctgatcgagagtgtcaacgaagccgtagctatcaaacggggtcttgttgccccagctcgtgttacgacctttgagatgcccgatgtgaaagctatccgcacgaaagcgaagctcaaacaaaatgagtttgcccaggtagtgggtgtctccccttctctggtgcaagcctgggaacagcaaaagagaacacccaccggcagcagtcttaaactgttgcgggtcattgaaaagcatcctgacatgcttaacctgttcagaacagcataa	MRKELFDDLIESVNEAVAIKRGLVAPARVTTFEMPDVKAIRTKAKLKQNEFAQVVGVSPSLVQAWEQQKRTPTGSSLKLLRVIEKHPDMLNLFRTA
INF019	A	fig|6666666.802026.peg.8	6026	5673	-	RelE-like translational repressor toxin	PF06296	type II RelE toxin	84% cov, 54% id, best hit WP_124023348.1	type II toxin antitoxin system relE toxin	100	53%; T5205	TASMANIA.T18	atgaatttactacacttcattgaaaccaaagtctttcagagagtgatcgatggattgctttcacctgacgaactccgggagtttcaggaagtgttaaggcaagatcctaccgctggcgataccatatcaggtacgggcggttgccgtaagattcgctgggctttgcctggtatgggtaagagtggtggtatcagggtcatatactactatctgacagcagataacgaagtattccttcttatcgcttatcctaagaacgagaaagacaatctcactaatgctgaaaagaaccagttgaagaaagccgtagaaggtatcgagcaagcctcccaggaggcaagggggaagaaatga	MNLLHFIETKVFQRVIDGLLSPDELREFQEVLRQDPTAGDTISGTGGCRKIRWALPGMGKSGGIRVIYYYLTADNEVFLLIAYPKNEKDNLTNAEKNQLKKAVEGIEQASQEARGKK
INF019	A	fig|6666666.802026.peg.9	6226	6774	+	hypothetical protein	NA	NA	no hits	NA	50			atggtattaagaatccgtgataagaaaaaaagagtagaaacttttttaggcatgttagatagtgcctttataaataacagcggcaaaaataacaacctatccgataaactcacattgaaattcaaaaataaaatagagaagttatgtaagttacataacagaatttatgatgcggctcacctgtggaaaattaaaaccccgtcattattcaccggttataagatgttatttgatagtcaagagttaaaagttacattcgttaataataccttaacaaagaaaaaggtagttagagaaaacttcattgttgctgaaaatatttattttacagtccctttctattggagtaattcagaaaaaccagtattgaatgcaacatacaggcttgttatagataaa…	MVLRIRDKKKRVETFLGMLDSAFINNSGKNNNLSDKLTLKFKNKIEKLCKLHNRIYDAAHLWKIKTPSLFTGYKMLFDSQELKVTFVNNTLTKKKVVRENFIVAENIYFTVPFYWSNSEKPVLNATYRLVIDKKLTPEEIEQEFEKMISLFECSLIYHKGKVPVFKIDLHNPEVIRPTYDKE
INF019	A	fig|6666666.802026.peg.10	7423	6803	-	hypothetical protein	NA	NA	no hits	NA	37.5			atgagtttcgaaacagaaataagcacaaaagaaaaatttcaaaaccttttagatatatgcaaatctaacttccaaatgactgatgacgaagcaaaatgcttttatcttatgatgaacagaaatgcacataaacggaacatggggaatggaagaactgaaagaataatcaacggattgcccaaaacaatattagaattatctaaaaggcttgaggattgggaggttgtatatacaggaagtaatacagcaggtatcagcacagtacgtatggacggataccctgtaaatatagctatggacagaaacaaagctcttatgaaggataataatttcattaatactttcgatttaatgttgttcgaccaaaaatataatatcaaaaatatacctcacccccca…	MSFETEISTKEKFQNLLDICKSNFQMTDDEAKCFYLMMNRNAHKRNMGNGRTERIINGLPKTILELSKRLEDWEVVYTGSNTAGISTVRMDGYPVNIAMDRNKALMKDNNFINTFDLMLFDQKYNIKNIPHPPSKLTMARIFKFYKESGIPLTTDRMSLRTLNNRKFYPICESCEQIIAEHEQQKISQVFQNGTLGSGASKPKRRM
INF019	A	fig|6666666.802026.peg.11	8766	7522	-	hypothetical protein	NA	Zincin-like metallopeptidase	no hits	NA	100			ttgaatattaaaaattctccgggtattgttattttacccggttgttttattatatatatagccattaataattattataaaaaggaggtatttatggcattttacaagaaaagaacttccagtgatcccggaatgagtaaagaagataaaatgaacttattcatggaaacacgaaaagcagaaattatagaatctcttaaccaattacccgacgataaacctatctggcaatcccccgtttttacaaccaaatacataaaccctgtgagtggtgctaaatataatattgaaaactccgttttgcttttaggtcaaatgagagaacgagctttaaagaatcctgacgaaaaagaaaaacttcccttcttcatgacttttaaccaggctaaaaattcgggt…	MNIKNSPGIVILPGCFIIYIAINNYYKKEVFMAFYKKRTSSDPGMSKEDKMNLFMETRKAEIIESLNQLPDDKPIWQSPVFTTKYINPVSGAKYNIENSVLLLGQMRERALKNPDEKEKLPFFMTFNQAKNSGLIVPKGTKSFAILKRFGKKYEVTKLDEATGQEEIEERFRRAASIDFVFNISDLEGELSAKLQRNMSMGFSKATNEEAKVILEALEATSPVKITRVTDFNSSSGSYYVPSAEFINLPPSSLFRNVIEEISTLAHEIAHSWGHSSRLNRETLNTYSQDNKARAEEELVANVASQAVVNHFGLELDDKRQFESYEKNHDTYDFGWAKLLKDNPDSITTAIQNADKTAGKMIAEVELWLSNKLKDNPDLAVSEFIKDRINKKQEKEETPE…
INF019	A	fig|6666666.802026.peg.12	9129	8785	-	hypothetical protein	NA	NA	no hits	NA	100			atggagtatacaataaatttttttcacaaccttgacgacatattaaaaggtactcatttaaggcttgtctttgtggctatcattggatttgccatttttatgaaaggtatcaggcatgttattaatgattttccagtgctggtaagctattacaaacgagctaaacgagaaggatatacagatttccagttctttattaataatgctcacaacattggaatgtatcttttagttttgtttgccacggttttgagtgcctatgcaatttattttagtgcagaaaggataaacacaatgcaggaattgcaggaaaatacagtcattaccacacccaaaaataaataa	MEYTINFFHNLDDILKGTHLRLVFVAIIGFAIFMKGIRHVINDFPVLVSYYKRAKREGYTDFQFFINNAHNIGMYLLVLFATVLSAYAIYFSAERINTMQELQENTVITTPKNK
INF019	A	fig|6666666.802026.peg.13	9418	9164	-	hypothetical protein	NA	NA	no hits	NA	100			atggaaatattaagagaaaaaagaaaagcattttcaactaacagatatatgttagtgattgaagattttaacggtggcttatctgattcagcatacagaataattgaaacaacaaaagatttcagaccagaagacagatttaattcttcaaaaccaacttacaggactttaagtcatattgatttttcagacgacgaagaagttaacaataaaagttttattacattaaaaaacaaattctttgacctaatataa	MEILREKRKAFSTNRYMLVIEDFNGGLSDSAYRIIETTKDFRPEDRFNSSKPTYRTLSHIDFSDDEEVNNKSFITLKNKFFDLI
INF019	A	fig|6666666.802026.peg.14	9899	9594	-	hypothetical protein	NA	NA	no hits	NA	100			atgaatactgaaaaatatcaaaccattgaagagaagatcctgactatctattctggaaaagctgaaaaactggctcaaagaaaaagtgctgttcttaaagaactcattacagctaacaatgcgaaagttattgaagaacttaccagagaaagaatggttatcgacaaaaggctttttgtctgtaaaaacatactcaacagtattcgtaatgcttcatctaagaaaaatgaaaacttttcaaattatgttgtcgtgctttctaccgaagcagcaagattaaatatgctgacaccgtacaccgtttaa	MNTEKYQTIEEKILTIYSGKAEKLAQRKSAVLKELITANNAKVIEELTRERMVIDKRLFVCKNILNSIRNASSKKNENFSNYVVVLSTEAARLNMLTPYTV
INF019	A	fig|6666666.802026.peg.15	11111	10020	-	hypothetical protein	PF18821	ParB, Large polyvalent protein-associated domain 7	no hits	NA	100			atggcagagacagaactaaacacagaacacttcaacacccaacagctcgaaaaaacttatgctgatgccgttaacaatgtcatcaagctaagaagagatctgaaaggctacgaagaaacaaacaatcttgaagcggttatacagactaatgaacagatagcagagcttaaaagcatacagaacacgacatttaatgctctcggctatgttccacagtttgacgacctggaaaacgaagaagaagcaatacctgacgaactgaaaatgtttgctcaacaggaagacaataaaagcttaaccgctgccgttgtatcaccggcaaatgacgaacccgccatacccgcaccagtccatagcagtgcagaaccaacagaagaagaactcttccctgtggagccg…	MAETELNTEHFNTQQLEKTYADAVNNVIKLRRDLKGYEETNNLEAVIQTNEQIAELKSIQNTTFNALGYVPQFDDLENEEEAIPDELKMFAQQEDNKSLTAAVVSPANDEPAIPAPVHSSAEPTEEELFPVEPKDNGFTDKAPVAAMTVANDDPEPAVKDTTEQDILELEELHNANKGQSFNSKTRFLDDDDYHRLFDNVGRIGRSLDGQKRIVYFKDNTQLLERTDSIVVMARNQIDSARRLVLVAKEKGWNTVTFQGNSSFLENAYLQAVQNGVGVKPLSEEQRQFYKEVHDKFKLDELGINFLGKKSLKDLEEEKKERELAKVSNAEPEKKPEIKQQKEPEIPKPENKPDENKPRRTFKR
INF019	A	fig|6666666.802026.peg.16	11282	11911	+	hypothetical protein	PF13614	ParA, AAA domain	52% cov, 36% id, best hit WP_038418740.1	arsenite efflux transporter ATPase subunit arsA	100			atgattccgtattccgtctggaacttcaagggaggtgtcgggaagacccacactagtttaactctctccgggcatctggccagtcaaggtaagcgggtggctcttgttgattatgacccacagaacggggctacaatctgttcagacattgccaaagcaaatggaagccctttaccatttttggttgttaaaagcctgagtgaaataaaccgtgacgagatagatgctgttgtgttcgaccattccccaggtgtaaacccaggcggtcagcttgcccctatcgttatcgttccgactatcctcgatgcagcaagccattcaatcactatcaagagtgttcacgaactggacggaacggacaagctctgtatcgtcattcctaaccgtgtagaactgcaa…	MIPYSVWNFKGGVGKTHTSLTLSGHLASQGKRVALVDYDPQNGATICSDIAKANGSPLPFLVVKSLSEINRDEIDAVVFDHSPGVNPGGQLAPIVIVPTILDAASHSITIKSVHELDGTDKLCIVIPNRVELQNREHKDLLEMQFENVPYMKKRVSYSRAYGMGVTIYSEGTGLPNLGITRQEFDGVAKYIHKRIEKHISDMKAKEKKA
INF019	A	fig|6666666.802026.peg.17	11915	12250	+	hypothetical protein	NA	NA	no hits	NA	100			atgagcaagaaaaaaaattcatggcttgatgatatgcagtcgtttgaaaagattgccgttgaaacagctttcaatgccggtgactcttactggtcgcacgaatattttgcacatagtaataatgctgctcatgtcgtcactaatgtaaaaataagagcaaaagaagacgaaacccgtttaaccaatattcgtattcctgcacaactggaagctgttcttgcacagatcgcccctggtgttcctattgctacggctttattggtgcttgcagatttaaaagccagcgagcttgttaaggaaaataaagccgtaaaaatatcgaataaaggggagtaa	MSKKKNSWLDDMQSFEKIAVETAFNAGDSYWSHEYFAHSNNAAHVVTNVKIRAKEDETRLTNIRIPAQLEAVLAQIAPGVPIATALLVLADLKASELVKENKAVKISNKGE
INF019	A	fig|6666666.802026.peg.18	12403	14337	+	hypothetical protein	NA	NA	no hits	NA	100			atggcaaaagttaatgcaaagacgttaaaaacatataatcatcagggttttttgacttctaattcaggggcaaacaattctgatagtcctttatatccaacacaagaagatgcttactatattgatgcctggtcgggtatagagcttactgatccaaaccctgccaaactggttaaagatatagaggaaggtgtttacgacaaagttcatttccctacaaaaagatttcttaatgatttaaaggtgaaagaccttgcaggtggtctaaagaaatttaacaatcttcacgagcttgatgagcaaccagaaggtgagcactttgttttttatcttgatggtgttccaaagcaccaacagtcaaaaaccagggaaattatcataagagtaatgtcacacccc…	MAKVNAKTLKTYNHQGFLTSNSGANNSDSPLYPTQEDAYYIDAWSGIELTDPNPAKLVKDIEEGVYDKVHFPTKRFLNDLKVKDLAGGLKKFNNLHELDEQPEGEHFVFYLDGVPKHQQSKTREIIIRVMSHPDFIYRKEQNSGRKPQIIVNKGLQSVLAWGIHRNQTDHLGNVIPDHFHIFRSAHCITDKNYGVSTNDKGEFIPFINAANPNKRIVNAALLLKDNKVRLIVENQINRALADAGIEATVEIGSLQEKIGAPEDLKSEKIKKEAEENNEPFAEVAQKHINDQSLSEEDISDSLSSHGNLDEESIEKLEDIIKKTAFDSVQQVKLKQSRIKDLMAEIVKEEQELQAINKGILYEAKYIQTKNLLNETSRKLESVNKELEEANKLNDEFNEK…
INF019	A	fig|6666666.802026.peg.19	14348	15088	+	hypothetical protein	NA	NA	no hits	NA	100			atgaacataaacaacaataaggacagaataaaagaaatagagagtcttggtgtaagcggggaggaaactccccttactccacctgatggcattgtgggtgcgattaatgagttaagggaagaagagtgttctcttcccgatcccttgttcgtcggcaagctggttaaccctctcattatgaaagataagccaggttatgctaaaaaaatgaaggaaagaaagcatattacttttaaacctaatgaagacgggttagatttacttgaatgttattataatgatttttatatcgagctttacactcgtgattataatgaacatttacaggctatacctaaaaagaatttagaaaagctggcaagagtcgataaaaaattccaaacctatatggaagaaacc…	MNINNNKDRIKEIESLGVSGEETPLTPPDGIVGAINELREEECSLPDPLFVGKLVNPLIMKDKPGYAKKMKERKHITFKPNEDGLDLLECYYNDFYIELYTRDYNEHLQAIPKKNLEKLARVDKKFQTYMEETEYTFYENISELFDLFGDTIYEWGMATPSVDSSVIFTKAVLTEAVLRNMPVYPDLMNEQQRRILRRLFISIKDEYRKVDHPEMTKEVRTTHYICGKNYYESMSKNKSYLLSSGY
INF019	A	fig|6666666.802026.peg.20	15172	17514	+	hypothetical protein	NA	Domain of unknown function	no hits	NA	100			atgacaacaaatgaaaaagatgtataccttctaacaggtgtagagataaaaatgtacgatccttcttcagggaatcttgttgattctgtatcagaggaaactgaacaggaagaagaacaacttcaaattgaagaaaataattctgataacgaatctgtatatgaagaagattatcaggaatacgacgaatacacggaagaagaaaacgagcagaacgacgaacaccaggcttcaacagtaattggagaagcacaggaagctggttcagaagatccatctaacaaactggacggactaccttcccctatccgcagaaagaaaaaagaaaaagaaatcactctctatgaaagttttgtagggaaaattactacacatggtatgtatcatacctccagaaaa…	MTTNEKDVYLLTGVEIKMYDPSSGNLVDSVSEETEQEEEQLQIEENNSDNESVYEEDYQEYDEYTEEENEQNDEHQASTVIGEAQEAGSEDPSNKLDGLPSPIRRKKKEKEITLYESFVGKITTHGMYHTSRKSVKGKVVVKDILVHNFPILPVEVIKALDGTIDESVTYIKLVFKSIDGEFKEVIIPSGAANDFKEVKKAGFLAPSPLNHSKVLALINDVISNGSLNKKTGYSQCGWTSDLMHHIRPDNDLYVGKKVKVTEVKGSADLYFPMLSEFVLNCPQMAFGLAFAAAGYMRGYITVTTLTPFYILYGKAHMGKSKTCQLIASLQGNPIKGKGNNIDWNTTMIGFHKFLANNNHGVLVVDELDNLFLKNNIAHAATMIMDITNGGGRAYSDQYR…
INF019	A	fig|6666666.802026.peg.21	17517	17777	+	hypothetical protein	NA	NA	no hits	NA	100			atgaaagacagatacacccttaaccagggcagaaatgcccttatagacagtgaagcagatcagccagtcaggatttttttcaccaacaatgtttatgtgtgcaagactccaacaggcatgtttaaggagcgaagccccgaagaactggcaaggctgcttaaccgaacggctaaccagcaaaaggtatcggcgggttttaagttaggaagacccagaacggcagaggaactatcgaagctgttagagaagaaccagaaataa	MKDRYTLNQGRNALIDSEADQPVRIFFTNNVYVCKTPTGMFKERSPEELARLLNRTANQQKVSAGFKLGRPRTAEELSKLLEKNQK
INF019	A	fig|6666666.802026.peg.22	18078	17827	-	hypothetical protein	NA	NA	no hits	NA	68.75			atgatgactacatatagcttaactgaaattttcatgcaatgggcagtatttgctctttgtgttgtaattgtaaaacaattcactcgctttgaagcatgtgaagctatcttttctgaacataaaacggttttacagggatttgctttccttgcatatcgtgtagttttatacactctcatgcttattagcttgattgcaatgatggttgctattggctactcactcggctatttaggtgtgtatcgtatgtaa	MMTTYSLTEIFMQWAVFALCVVIVKQFTRFEACEAIFSEHKTVLQGFAFLAYRVVLYTLMLISLIAMMVAIGYSLGYLGVYRM
INF019	A	fig|6666666.802026.peg.23	18577	18167	-	hypothetical protein	NA	NA	no hits	NA	100			atgaaaactaaattctcacagaaactaaggcagtatcattataatgaaaaaaaattaagaagaagatatatagagttctgcatactttgttatatttcatatactgtcttgatcgcaacggttgtttttggatttttagcggaagatatattccagttatactctgctgttatttttggcttgataatgtcaactctgacattcagatttagtctaatggcatatggagtaaaatatcaaactacttacactcatggttttttcagaaccccaggagaatggcttcctgatttttcttacaatacggtctggaaggaagaatggaatgaagaacccattgatatgttagcaatagaagaaactaaatctttaccttacaaaaaacctaatagcttcaat…	MKTKFSQKLRQYHYNEKKLRRRYIEFCILCYISYTVLIATVVFGFLAEDIFQLYSAVIFGLIMSTLTFRFSLMAYGVKYQTTYTHGFFRTPGEWLPDFSYNTVWKEEWNEEPIDMLAIEETKSLPYKKPNSFNDIM
INF019	A	fig|6666666.802026.peg.24	19079	18567	-	hypothetical protein	NA	NA	no hits	NA	50			atgataaataaaataaaaacaactgaattagacgaaaataacattattctgagtaaagtaagcgatgatgttatattagtaaataaactgccgcataatatatatacaaatgaaaaagccattataatagaaaatccttttgaattaactgaaaagttactatcagtatcggtaggtgtaaataggatgggttattctgttttatatgtgactttattgattgaaatgattgaaaaactaaaagcaatgagtaacaaagaaaaggatttagctttcaaaataatatcaagaaaggcttttgatattaaacatatgatcgcaaagattgaaaaaagaagaatgcaattattcgttccagaaaaaactcttgaagagatacagtgtttattaccagagctt…	MINKIKTTELDENNIILSKVSDDVILVNKLPHNIYTNEKAIIIENPFELTEKLLSVSVGVNRMGYSVLYVTLLIEMIEKLKAMSNKEKDLAFKIISRKAFDIKHMIAKIEKRRMQLFVPEKTLEEIQCLLPELYKIHSIPALIDYAIDLKQKSGSVFLFECNQEGEHYEN
INF019	A	fig|6666666.802026.peg.25	19247	21529	+	hypothetical protein	NA	NA	80% cov, 23% id, best hit WP_032440591.1	dotA/traY family protein	68.75			atgagtacaaaaaatataacgaggtatttaggaagtatattcttacttctttcactaacaacaacacaaaatgcttatgcagaaggttttgatctctttaaacccagtgatgataattggctaattaaacatatattcctacaattattctatcctgatgtatcgccacttggtcccatttcagaagttttccttgcgggtatacttgcttttgggggagttcttgcaggttataccatgcttgccggcacactacagacggcacacgatggagagatgttaggtaagaaatggtcttctctctggatacctatcaggacaaccctgggtgtgtctatgattttacctatcaagggcgggttctgtgccattcagttagttctcatctggattgcagtg…	MSTKNITRYLGSIFLLLSLTTTQNAYAEGFDLFKPSDDNWLIKHIFLQLFYPDVSPLGPISEVFLAGILAFGGVLAGYTMLAGTLQTAHDGEMLGKKWSSLWIPIRTTLGVSMILPIKGGFCAIQLVLIWIAVQGIGLADQTWNAFAENPLKGSVVPQPYIDKQVKELYKAGVMGYACLAAIQKDQDENEADAKSAGIIDKLLKPSRDAWNPGITTTTSKGANNSQRLTIEFGNKNNEVYRNVCGSITYDMSLSATQSVSSAPAAALDLVDLDKIQHALVPVHVTALSALLARTSQIGNKLVNSDEITPESLASDMNTATDAYKVAIALAANTAYQDAISKDAVEAMKKDGFVSAGAWFIRIASAQDAVNALANNVPMGTGPGSYLEESTGWWFDTSGK…
INF019	A	fig|6666666.802026.peg.26	21753	22178	+	hypothetical protein	NA	NA	no hits	NA	100			atgcaactattcgacttatttaatataacacatcctgttttaactgttccaattacaattatcatggggttaatatttctcaccgttctttttaatgtgttcaaaaaccagttcctaaccaaatataataagctcgatgatacaggattctggaaaaacatattccatttattgaagtggcttaaaggaaagataaattatcttgtcggtgtttattttttcagtatgacattactgttttcaataatggtgtttgtattcagagataaaacattcacgttagatataaccgcatatattctatgtgtctttatcagtgttggtttaagtgttttgttttatacatacagagatataaatttcgacattaaaacttacaagcaagtaagacaagagcaa…	MQLFDLFNITHPVLTVPITIIMGLIFLTVLFNVFKNQFLTKYNKLDDTGFWKNIFHLLKWLKGKINYLVGVYFFSMTLLFSIMVFVFRDKTFTLDITAYILCVFISVGLSVLFYTYRDINFDIKTYKQVRQEQKEKRRRKV
INF019	A	fig|6666666.802026.peg.27	22175	22711	+	hypothetical protein	NA	NA	no hits	NA	100			atgatcttaaaagaaagagatttagtgggttttaaactcattctcaatcagaacagaatatcatcaagccttgttaactataagctttgcattgtggaagccgataaggagataaaaagaatcgtatcaagtaatacttttatatatgaagaggtgacttgtaaacagtatcgcaataaaaagacgggtgagtacaagttaagtgtagatgcacaggaaaatctggacagaatgttatctgtatttaataacaccagagaaatttgcaaaataatgattcagtattttataagtcagacaaacagaactgatagcataaaagaagaattaaaatccgtttcgattgaaatcactgataaggtttttaataaggttaaagctgacgaccagactttaata…	MILKERDLVGFKLILNQNRISSSLVNYKLCIVEADKEIKRIVSSNTFIYEEVTCKQYRNKKTGEYKLSVDAQENLDRMLSVFNNTREICKIMIQYFISQTNRTDSIKEELKSVSIEITDKVFNKVKADDQTLILITHHEVMKQLIKMDWWKDNEAKRMEILKEIEMRKEQLGGVYGEI
INF019	A	fig|6666666.802026.peg.28	22698	23291	+	hypothetical protein	NA	NA	no hits	NA	100			atggcgaaatttaatctcattggtaaaaatcccgaacaagcgaaaaaatatcttactttctggacaatcgttaatgcaggggaagaaggaagatatcaggaagctatgcagttatctcttgaaccaggattcactataaacaagacaaaaaccaatggcatgtttttcatggaagacatgatgatttcttgccgtaaagagttcttctctctgttcatggacacacaccgtcaaacggtcaaataccacttatcccgcagatcttacactatcccggaactggtcattgcaagatacatgggtagttataccaggcttgcaagtgatgaagaaaggatagaccacttaacagcaaacattgtctgttttctcgatgccatgttggccaccggcacacat…	MAKFNLIGKNPEQAKKYLTFWTIVNAGEEGRYQEAMQLSLEPGFTINKTKTNGMFFMEDMMISCRKEFFSLFMDTHRQTVKYHLSRRSYTIPELVIARYMGSYTRLASDEERIDHLTANIVCFLDAMLATGTHKRLQHLDSYEKLIAKVEEYYMGVIADLQSVRLYEALKAKAAGNEQAELKEVIAATTGTTKKRRL
INF019	A	fig|6666666.802026.peg.29	23306	23809	+	hypothetical protein	NA	NA	no hits	NA	75			atggacgatatgataatcaggtctgttaaatcagctttgaagcacagcaaaagaaagggaacgacagctatggacttcctgttaaccgatagccacacacagttgaagctggacgacagatacggggggatagctgatacagggcatatgttcgctatcctggtggaagatcactacaagacgaagtttaaggacataacaagaaaggggaatgtagtaacgataaaggtagcaagagacatactggtagggttcaggttcagctactcgccaggtgctctatccgtatactacaagatcagggtaaaaggtaaaaactataaggagggagttaaggtaatcgatgggtttaacagaaattcagaaagcataataaaccccatcattaacaaagcaaga…	MDDMIIRSVKSALKHSKRKGTTAMDFLLTDSHTQLKLDDRYGGIADTGHMFAILVEDHYKTKFKDITRKGNVVTIKVARDILVGFRFSYSPGALSVYYKIRVKGKNYKEGVKVIDGFNRNSESIINPIINKARQQIVSMKFIAGMTVLAISGVGMFYAIFNLNTLIT
INF019	A	fig|6666666.802026.peg.30	23831	24016	+	hypothetical protein	NA	NA	no hits	NA	68.75			atgataataaaagcggaagaaatggaaaaggtaatgtatggcgacaggttgaaagaatttattccagaaaagaaaaaacctaaactactcgcagacatttatcatgctgaaaatcttttcaggaaaaatagaatagacaaaataaacttattagataaaatagaattagcagctaacaataaataa	MIIKAEEMEKVMYGDRLKEFIPEKKKPKLLADIYHAENLFRKNRIDKINLLDKIELAANNK
INF019	A	fig|6666666.802026.peg.31	24027	24941	+	hypothetical protein	NA	NA	no hits	NA	37.5			atgataataacagatttagaaggtaataatttatacagaaacagaaacgatttcgaaccagacagaatcattgatgccatagtaaaagcaggtggcatagaaaatattgacctgacttttcatgccagtgatttctatgatgacgaagctattaaagcaataagttttttgaaaaatatcaactacgacattaacaagcttccgatagaccaatacgaagaagttgtagctattgaacttatcaagcaaggctatgatatgtacaaaacaggtaggcataatatcccggtcattacagaatgtggttatggggttttaaaagagtgtattaaacaaggtttagatctgaataaattcaatgttgacaatcattttagatctgaaattgactatgatgaa…	MIITDLEGNNLYRNRNDFEPDRIIDAIVKAGGIENIDLTFHASDFYDDEAIKAISFLKNINYDINKLPIDQYEEVVAIELIKQGYDMYKTGRHNIPVITECGYGVLKECIKQGLDLNKFNVDNHFRSEIDYDERGNSRKVHYSDISNFIRYKESIDYDKFSLLADNGLLNEKTLKDLEGDFGPLYYKYQSAMNKETFKKVLNAYDKIELNLDKIQEIHDMDLCYFNGSGNFKIQLIDRFLETSANKDSAINEIYQSLEKRGENINSKDNLPFINMIKKHTKQEQNEIQAAFTQTAPKPSTRRRM
INF019	A	fig|6666666.802026.peg.32	24951	25823	+	hypothetical protein	NA	NA	no hits	NA	31.25			atgatgagtatatccgatacaaatggaaaattattatatagaaatttaactgaaataaatcaagatgacattatagatgcaattgttcgagcaggaggtgtaaacaacatcgatatttttattgatttagatgtttatccccaaaaagaaagtgtcgaaggaataaggtttttaaaaactataggttatgacattagtaatatcaatatttttacatgtagtccagacatcggtgttgagttaatcaaacaaggatacgatatgtataaattacgatcaaacaacaaacctgtgatcgcagactgtgatttaaaagtcattaaagagtgtttgaatcaagggttagacatgagtaaattcaccaaggaaaaccattttagtttttatgctgaaagtcct…	MMSISDTNGKLLYRNLTEINQDDIIDAIVRAGGVNNIDIFIDLDVYPQKESVEGIRFLKTIGYDISNINIFTCSPDIGVELIKQGYDMYKLRSNNKPVIADCDLKVIKECLNQGLDMSKFTKENHFSFYAESPMLINKISHFLESFQNINFVDEKKLELFIDSGVFNSKNASDFDGYVPLYYFCDSRYGGKLSDKLLDKLINVYDKIDIIEDRIFDPDNERAKDFIFKRYIETSEDKQSAIEHVKGLFEKEGLNIAECEITMATIARYDCEAILEAFTHTAPETSTRRRM
INF019	A	fig|6666666.802026.peg.33	25832	26740	+	hypothetical protein	NA	NA	no hits	NA	62.5			atgattataactataaatgataatgagtataacaagctatatgaggctggaaatttagatagagaagctattatagatacgatagttaaagcaggtggtgccgaaaaagttaaaattaaagttgattatcgtcaaaacaccccttgtgatataaccataaataatgaagatatagagacattaaacacattaacctttttaaaagaaatttatcaagatataaacaatgtgattattggacatacaccgagcgacacaatctgtatagctcttatgaaatggggctatgatatgacacagcttgatgattttggaataccccatattgctaactttggtaaagaagctctattagaagtgataaagaacgggttggatatgagtcaatttacaagagat…	MIITINDNEYNKLYEAGNLDREAIIDTIVKAGGAEKVKIKVDYRQNTPCDITINNEDIETLNTLTFLKEIYQDINNVIIGHTPSDTICIALMKWGYDMTQLDDFGIPHIANFGKEALLEVIKNGLDMSQFTRDEHFDFNQNHRFSRFINTSEKLEVFLQAGLITPDTIKDYECFEHHKLYNYGYLDLSDKGFEQLLKCYDSISLNTEMMSSYSIFSGKTTINPAVFNLTVNERHLDHLFKRYIEVSSDKIEAVNFIKGLFQKSESHDLNSGNYPNTVTTIEDIEIQNVFKQSQPKTITRRRM
INF019	A	fig|6666666.802026.peg.34	26751	27674	+	hypothetical protein	NA	NA	no hits	NA	50			atgataataaaaaactcagaaggtcaagagatatacaataaaagaagtaatggtaatttagatactgacagtatcataaatgccatagtaaaagccgggggagtagataaaatccatgtcaaactttttgataatggcttcactatgaatgagtttattaactctgtcaggtttctaaaatcaatcaattttgatattaaccaactaccaattgaacagtataaggagtacggaggcattgaactaatcaaacaaggatatgatatgtataaacttggagaagacaatatcccagttattaccgaatgtggttatggagttttaaaagagtgtattaaaaaaggtcttgatttaaataagttcaataagaaaaaccattttttagaatttatcgaatgt…	MIIKNSEGQEIYNKRSNGNLDTDSIINAIVKAGGVDKIHVKLFDNGFTMNEFINSVRFLKSINFDINQLPIEQYKEYGGIELIKQGYDMYKLGEDNIPVITECGYGVLKECIKKGLDLNKFNKKNHFLEFIECDDNGEYLKKNYRISNFIRDKENPKFIDINKLDLLIDNGLLNNNTLSDLEGEIERLYYNCELLMLCPDDTFKKLVDAYEVIELNEKGLFEIDSIDTTGELKAHLLKRYLDTSKNKDVAISNIYRIFENSGGECLHEKTNKPTIEMINKYIKQEKEELHSILSQSSTPKPSTRRRM
INF019	A	fig|6666666.802026.peg.35	27792	28418	+	hypothetical protein	NA	NA	no hits	NA	68.75			atggaaaacattttatcaaaaaaacaaaaaaagcatttgaagaaaacctatcttaatacagaaaagaaaatcaggaacaggatagcgagcaacaggaaagcattttactgtggtatcgccgttcttgccgttctgacggcatacagcttgtttaaaccgaaggaacagcaaacagtgatcccacaggttaaccaggattatgaaaactgtatgtcctggaacaggagcaacagcataaacaggaagcaatacctttcaccggtacagattaacggggttgtggtggattcagccgtcaatgatttctgtgcaacagataagaacaggaacagagtaagctcagaacaaaacggactgtggttaatgaactttgaaaactgtatgcagcaattacagcca…	MENILSKKQKKHLKKTYLNTEKKIRNRIASNRKAFYCGIAVLAVLTAYSLFKPKEQQTVIPQVNQDYENCMSWNRSNSINRKQYLSPVQINGVVVDSAVNDFCATDKNRNRVSSEQNGLWLMNFENCMQQLQPDRMFIETMDFTVFDKKYTGVKKETVNQCVRYAATNNKYDIYDNYLYAVYMAGTFIKSNSVDDVVFSIKTNFYKQI
INF019	A	fig|6666666.802026.peg.36	28555	28875	+	hypothetical protein	NA	NA	no hits	NA	43.75			atgaaaaagaataaatatatattatcggtatgcagtaaagaaagaatggttaaagaatcaattttaaaagaaggattgcctgatattaatagtttatttagctttggtctttcaactacaactatgtctattgatttagaagattcatgctggttaaccacttacgatgacagtgaagaaagaaaatttcttttgaatgaatttggtttcaaaggtaagttgaatcttttatcggttgaagaacagaataaacttcttcttaaaatcatatccaatgatagaacaaattcattaccaacaataaataaaaaaagactttaa	MKKNKYILSVCSKERMVKESILKEGLPDINSLFSFGLSTTTMSIDLEDSCWLTTYDDSEERKFLLNEFGFKGKLNLLSVEEQNKLLLKIISNDRTNSLPTINKKRL
INF019	A	fig|6666666.802026.peg.37	28888	29286	+	hypothetical protein	NA	NA	no hits	NA	6.25			atggggaagaaaagaaaatacaaataccagaaatgtaaagagttagagcagaaggctaatgaagaaaatcagcaagaagaaacacgaaggattatatttgcttttccccttttgttgattctttttggattatctctaaattatatcttggcttgcaatgaaaacacgagtgttttggaagaatctaaaaccataaaaaacgaaatgaaagttatggagttattagatatgaaaattcaaatttgcaataaggaaagtgaattacaatcaggtatttatccctttcatttagagtctgatacttcatgcaatacctacaaaagcgaatatagaaaattagaagaaaaatacaacacaacaaagtggaataacaatgaaatcaataaagatacgaaataa	MGKKRKYKYQKCKELEQKANEENQQEETRRIIFAFPLLLILFGLSLNYILACNENTSVLEESKTIKNEMKVMELLDMKIQICNKESELQSGIYPFHLESDTSCNTYKSEYRKLEEKYNTTKWNNNEINKDTK
INF019	A	fig|6666666.802026.peg.38	29362	29679	+	hypothetical protein	NA	NA	no hits	NA	18.75			atggggtatattattttaaaagggttattcgaacctgatagtgttgcacactttgctggtagcttaatttgtatagtgttatgcagcatgataatttatgttgtactttatgatttggctaataattttaaaacccattgcaagagtgtaattaatgaagttggaaatgccctgttttatttaatgtttgctatattggtgggggtctctcttatcatattagaattaatgatcacctataccttcatccgaaatactgtactgataactatctatggtatatacggcttatactttgtgaaaggagataaagaatga	MGYIILKGLFEPDSVAHFAGSLICIVLCSMIIYVVLYDLANNFKTHCKSVINEVGNALFYLMFAILVGVSLIILELMITYTFIRNTVLITIYGIYGLYFVKGDKE
INF019	A	fig|6666666.802026.peg.39	29676	29798	+	hypothetical protein	NA	NA	no hits	NA	18.75			atgaattattatgttatggaaataaacactcaagtggtaatagatagcatttttgagtttaaatatcagattggtattcgaagaaaacaacaatgcccacctataaaaaagaaaagactttaa	MNYYVMEINTQVVIDSIFEFKYQIGIRRKQQCPPIKKKRL
INF019	A	fig|6666666.802026.peg.40	29897	30169	+	hypothetical protein	NA	NA	no hits	NA	43.75			atgaacaaacagcaaatcgcaaaagtaatagcaataccttcaaaaataaaaatgatagaaaccgaagctaatgaatatctttttatggttaataagaagaatgaaggatatttctggataaatgaaaatagtatcactactgaaatgggtagaaaagaatttgttaaggtcataaacgaagcgaagaaatataacctttccagcagataccatatcgtagctgcaagctttatttatgacagcgataatatacattgcattagattaatataa	MNKQQIAKVIAIPSKIKMIETEANEYLFMVNKKNEGYFWINENSITTEMGRKEFVKVINEAKKYNLSSRYHIVAASFIYDSDNIHCIRLI
INF019	A	fig|6666666.802026.peg.41	30182	30463	+	hypothetical protein	NA	NA	no hits	NA	50			atgaacaagacagagctaacacagagactatatgaagctgatttgataaatacctatgctattactggaagccaggagagctatcgctttatgacgaaccagaacggggaagggtactactggataaaccataatggcgagacactggggtttataaaagaagatctggacaggatttacagcgaagcaaaagagtatgggttatcggataaaaaattccatgtggtttctaattgcatggtttatgaaaaacattgcagcacaataatgataaatttctaa	MNKTELTQRLYEADLINTYAITGSQESYRFMTNQNGEGYYWINHNGETLGFIKEDLDRIYSEAKEYGLSDKKFHVVSNCMVYEKHCSTIMINF
INF019	A	fig|6666666.802026.peg.42	30574	31218	+	hypothetical protein	NA	NA	no hits	NA	37.5			atgggaagaaatatagaaagtaaatcatttacaagcatatggaaagaagtcaaaagctatacctgtactgtgaatgaaacagagacatttgaaatgttattattagtaatgaaaggtcgagggtttagatttaacaaacatgagagagttatattttcaacaagaatacaaatgagaagccagaaaatgaatagatgctcattacacaagaaattcttttacaagtcagtagaagaaaaaatgaagagtgtgttcagggcattaaagcaaattcatgataaaaacgaactggatagaaacaggctattaaacggaagggataaaatcattagccgtttcaacagaatcaaaacctttaacagtatctggaaggaattaatagagttagagatcactact…	MGRNIESKSFTSIWKEVKSYTCTVNETETFEMLLLVMKGRGFRFNKHERVIFSTRIQMRSQKMNRCSLHKKFFYKSVEEKMKSVFRALKQIHDKNELDRNRLLNGRDKIISRFNRIKTFNSIWKELIELEITTDEIDSYECLIFIMKVREIKIPDSALAAMELTFLNTLKKKKLYRETNYIPFELDFIKEELNNIYNLLTDNIKYDKFQTIHSL
INF019	A	fig|6666666.802026.peg.43	31187	31588	+	hypothetical protein	NA	NA	no hits	NA	56.2			atgacaaatttcaaacgatacactctctataagggaatggtaattattgataaagtagcgaccgggaaaacaaattttctaaatcgtattattaaagaccatccagattcaattttaaacttagacagtgatttttatttcgctgggaaatcttcctacttgtcagcaatcaatgaagcagaagaaaaagggaagtttattattatgtctggtagctatattggtgatacagaaaagagtgaactggttaataaaggctatctggtgttccattcaatagctcaggcgatgttttactattcagaacatttaagccctgaatcaatcgcaagaaaagaacagcaagccattaaacaaataatgacgggtgaaagaattacccgtaaaagaaacagacta…	MTNFKRYTLYKGMVIIDKVATGKTNFLNRIIKDHPDSILNLDSDFYFAGKSSYLSAINEAEEKGKFIIMSGSYIGDTEKSELVNKGYLVFHSIAQAMFYYSEHLSPESIARKEQQAIKQIMTGERITRKRNRL
INF019	A	fig|6666666.802026.peg.44	31600	31986	+	hypothetical protein	NA	NA	no hits	NA	50			atgagcaatattactttaaacacaccatattcaggaatgataattttaggtaagcgtggttcagggaaaactacatttttgaaccagataacaggcgaacaccctgatctattttttaatatggacgacagatataatcattacactaacacagtaatagaaatggcaaagtcaaataatcaatttctattagcttctggtactatattaagcggagaagaaaaaaatgaatttataaagaaaggcttcaagatattaaaaacagttgaagaagctaaggacttttataataaccatctaaacccgataaagatagcgaggaaagaacaggaagaattagccgaagtttttacatcaaaccctatcaaaaaaagaaacagattataa	MSNITLNTPYSGMIILGKRGSGKTTFLNQITGEHPDLFFNMDDRYNHYTNTVIEMAKSNNQFLLASGTILSGEEKNEFIKKGFKILKTVEEAKDFYNNHLNPIKIARKEQEELAEVFTSNPIKKRNRL
INF019	A	fig|6666666.802026.peg.45	31999	32511	+	hypothetical protein	NA	NA	no hits	NA	31.25			atgaatagtttaatgataaaagcgagtcctgaaaagctaacagatatttattttcttgaatatcttcatcaccggcataatattgatatgccatacacttatacagctgaggattttgttaattttactaccaacaatcccgtaataaaacacacaatgaaattcttagctttgcaattatataactctcatagagaaaaaccgttacttaatttattttacatgctatatataacaaaagaaatcaatatttcagaaataggagggaacatatttttcattgagccatattcttgtattgttgatatgagtggcccctatgatttaaaactactcaaacaaaaagaattagaatttatagatgaaataaccgttgttagcgaaaaagacaaaaaagat…	MNSLMIKASPEKLTDIYFLEYLHHRHNIDMPYTYTAEDFVNFTTNNPVIKHTMKFLALQLYNSHREKPLLNLFYMLYITKEINISEIGGNIFFIEPYSCIVDMSGPYDLKLLKQKELEFIDEITVVSEKDKKDLLIVRESIASTIAKIEQKEIEQVMNEKPVAIKKKARL
INF019	A	fig|6666666.802026.repeat.2	32609	33875	+	repeat region	NA	NA	NA	NA	NA			aatcaaaattattattccccatgtgctaacaaacaaaccaccccaggattggaagataaaacacagcgggggaataatgtcgttaatcctaccctactctcataaaaatatcgctatggctaatgaatttttttggtagtggtagggtgtttgtatgggttaggtgcaaaagtcgctcagaacggcttacaggcaggatttgagcctatggtgtgtttttggttaatgagtgagcaaatttgaagggttggccactactgcagatcgataatgctcgataaagggggcatggcttgccgttcctggcgaactggattgagtcgccgccgtccagctttccctttgtgctgatctggctatccgttaatgtagtgtagtatattatagtatagtgtatta…	NA
INF102	C	fig|6666666.802029.repeat.1	1	673	+	repeat region	NA	NA	NA	NA	NA			cccctatcccaactacgtttactttacgcgcgcgtaaagtaaacgtagttgggataggggtacacgttgtaaagtaagtattcccatgtaaggtaaggtgcatataaagaaaagtttatataagatggtgcaaccccatagaatcgtagaatcttagaatatgtgcagaaaagccagtaaatacaaggggttacaagcaattgcgttatagaatcggtgtagaatcctgtagaatattctataaaagtgggtagaattgagcagaatagttctatttgggtgtggtggaaggaaaaacccggcttaacagtgggtagtttactttggtattggttatcttacttgtgaaaggtggttaaatgtaagattgaaggtaaaagtaactatcctctacccgaa…	NA
INF102	C	fig|6666666.802029.peg.1	3	77	+	hypothetical protein	NA	NA	no hits	NA	unannotated in prokka			cctatcccaactacgtttactttacgcgcgcgtaaagtaaacgtagttgggataggggtacacgttgtaaagtaa	PIPTTFTLRARKVNVVGIGVHVVK
INF102	C	fig|6666666.802029.peg.2	1323	670	-	hypothetical protein	NA	NA	no hits	NA	84.2105			atgttatcgttaaatttagcgttagagcgtttggataaaataagcaaacactttgtacttaactcccaaaaagatttgatttttcgagatgcttatacatttattatggagactatttatcactctattaaaagtaaaataacaaatttagatgctgttagtgatggcggtcaactcattgaaatgaaagcaccttttaacttcatcctatgtagaacagggcgtttcattgttttggataactattatacaatcttaccaaaaaaagatcgggatgattgggaaagacatatacataatataagcatagaagaattcatttatagcttcgacaataatacaacaagatatttattacttgattgtaaatattactttgaccagttcaatattacacgt…	MLSLNLALERLDKISKHFVLNSQKDLIFRDAYTFIMETIYHSIKSKITNLDAVSDGGQLIEMKAPFNFILCRTGRFIVLDNYYTILPKKDRDDWERHIHNISIEEFIYSFDNNTTRYLLLDCKYYFDQFNITRLDFNIISMVYNTFYEVFQLDRFYDPVVNRITADEIEKHINGLQFDKSSYDEVIRKKTYTYFLRLLRFIEGHEETWYLPMKLEYK
INF102	C	fig|6666666.802029.peg.3	1673	1383	-	hypothetical protein	PF15731	type II MqsA antitoxin	92% cov, 60% id, best hit WP_200008771.1	helix-turn-helix domain containing protein	unannotated in prokka	50%; AT682	TASMANIA.A32	atgcgtaaagagctttttgatgatctgattgcttctgctaaggaagctgtagaaatccatcagggtttacgtgagccagctcgcgtgacccgttttgaacgtccagatgttaaggctatccgggctaaggttcatatgaaacaagatgattttgccagcctgatcggggttagctcttctcttgttcagtcatgggaacaggggttaagaactccagcaggtgcagcgttaaagctgttgcgtgtcatcgagcgtaaacctgagtttgttcaggaactacgtgaagcataa	MRKELFDDLIASAKEAVEIHQGLREPARVTRFERPDVKAIRAKVHMKQDDFASLIGVSSSLVQSWEQGLRTPAGAALKLLRVIERKPEFVQELREA
INF102	C	fig|6666666.802029.peg.4	2013	1678	-	RelE-like translational repressor toxin	PF06296	type II RelE toxin	96% cov, 55% id, best hit WP_200008770.1	type II toxin-antitoxin system relE/parE family toxin	15.7895	53%; T1239	TASMANIA.T18	atggaatactacgagtttgtagaaacctctgtattcacgcgagagatgaaaactctactcagtgatgatgaatacaaagagtttcaaacgttcctcatcgagaacccggaagcgggtgatctgatagtaggaactggcggttgtcgtaaggttagatggtcaagacagggaactggtaaaagttcaggtgtccgggctatttactacttctacaatccggcaggccgcttatacatgcttatcatctatccgaagagtgagaaggatagtttgacggcagcagagaaaaaccagctcaaagcggttgtagcgggttttaaaggtgaagagggctaa	MEYYEFVETSVFTREMKTLLSDDEYKEFQTFLIENPEAGDLIVGTGGCRKVRWSRQGTGKSSGVRAIYYFYNPAGRLYMLIIYPKSEKDSLTAAEKNQLKAVVAGFKGEEG
INF102	C	fig|6666666.802029.peg.5	2521	2216	-	hypothetical protein	NA	NA	63% cov, 30% id, best hit WP_134525460.1	replication endonuclease (Roultella)	84.2105			atgaatacaatcaacttcaacgacatatacaacacaataaaatccaaaaatgttaatgatgggtttttggctctaaattatcttttgagagatctaagtgttttaggttttgaaatagataggaaagattctaccttggctttaacttatagtgatatttttgaaatgatggagctaaagagtaaggagtttaaaatagatgatatacgtgagtatttagaatttatctataaccatattacaaaatccaaaaacataaaatcaaataaacagttagtaaggatatgggagctaaccaaagtataa	MNTINFNDIYNTIKSKNVNDGFLALNYLLRDLSVLGFEIDRKDSTLALTYSDIFEMMELKSKEFKIDDIREYLEFIYNHITKSKNIKSNKQLVRIWELTKV
INF102	C	fig|6666666.802029.peg.6	2925	2623	-	hypothetical protein	NA	NA	no hits	NA	26.3158			atgatgagttttaataaagatgatttgatagttgaacgcacagaggatattaaatacattgctagattaacaaactacaataaaaaatatgtgtttacaagaaactttatacatggaacaagagtaatactacataagcaggacaatgttatagaagtaggtatggttgataaaaaagctgagaaaaaatattttattattgatactaaggataaaactatacaagaagtaagctatgttgatattaaaaatatgatagaggcagataaagctgggtttgctataaaatatttaggttattaa	MMSFNKDDLIVERTEDIKYIARLTNYNKKYVFTRNFIHGTRVILHKQDNVIEVGMVDKKAEKKYFIIDTKDKTIQEVSYVDIKNMIEADKAGFAIKYLGY
INF102	C	fig|6666666.802029.peg.7	3798	3238	-	hypothetical protein	NA	NA	no hits	NA	100			atgtcaaaaaacaaaggaacagattacttttactttaaacccttccgttctggttctgttagctttccaagaccaaatgaagccatctatgtcatagatgttttatcaagagatgacatagtttactttgatgattttggatatttgattacagaaaaagcactggaggttttaaaagaacataacttaacaggcgtgaaggtagataatgccactgttaaatttagcgcaaaacataacataagatacaaaaaccagacattacctaagttctacagattaattccaactgagatagttgataatgaacttagagaaatgtttttggatgaaaactataatcttataatcaacaaaagaataaaagacattataacaaataaagatttaatgcgctta…	MSKNKGTDYFYFKPFRSGSVSFPRPNEAIYVIDVLSRDDIVYFDDFGYLITEKALEVLKEHNLTGVKVDNATVKFSAKHNIRYKNQTLPKFYRLIPTEIVDNELREMFLDENYNLIINKRIKDIITNKDLMRLQRSYFEEIELEDVLDDYEDKSETLVYKEEDKSKTKQIIIFTVVMALVAYLFFK
INF102	C	fig|6666666.802029.peg.8	4166	3816	-	hypothetical protein	NA	NA	no hits	NA	100			atgagtaatgaaaagaaattggcaataacaacagatatagtattttctcttgatacaatagtgaaaggtaaagattatgcttatgaagtagagcatatacatgcttcatatccgaacgggcatgtttcagatcacttgtcattgaagaagatgagtaaagataaagattcaggtttcaaaccagaaattataaatatggctttttacgacaatatgaaacctgagcaacatgaagatttcaagaagaagattaaagagtttgctaatgaagcttataacagaatggaaatagatatggagccagttcatcaggaaagaatgaaaaaactacgctcacttagcattaaataa	MSNEKKLAITTDIVFSLDTIVKGKDYAYEVEHIHASYPNGHVSDHLSLKKMSKDKDSGFKPEIINMAFYDNMKPEQHEDFKKKIKEFANEAYNRMEIDMEPVHQERMKKLRSLSIK
INF102	C	fig|6666666.802029.peg.9	4432	4163	-	hypothetical protein	NA	NA	no hits	NA	100			atgataatagaagaagtaataattaatgacgttaagattgttttatccagagggaaaggaggaaaaggaggtgaaaacaatgaaacatacaagttctatatttatatcgtgaataaggatgtttcagtttacagggttggtaagctttcaatagtcatatggcagcattcgatttacacatcagataaagccttaattcaggaagctcaggatttagcaaacgcagtattcaaatataaaacagaaaaacttaaagaggtgattttatga	MIIEEVIINDVKIVLSRGKGGKGGENNETYKFYIYIVNKDVSVYRVGKLSIVIWQHSIYTSDKALIQEAQDLANAVFKYKTEKLKEVIL
INF102	C	fig|6666666.802029.peg.10	4823	4446	-	hypothetical protein	NA	NA	no hits	NA	100			atgaatatagatattatcggaagtttcaataaagaaaccgcaattgattacagagtgttttatacaaccgactattttgaatggttaaaaaacctatataaaacaaggggtgaaaagataacgcttaaagagctacataataacttaataaaagaatatggttcattggttaatgttattgagttaatactcagaacagatagcaatattggaagtatcaaagaatcaacgttcgatatgatcgatgctgacaatattctttttgaaggtagtgaagatttaatggctgttcgattagtgatgaacatagaatatttagatatgtggattaagaaatttgatttcaataactacataacagaggcatttaaaaactaa	MNIDIIGSFNKETAIDYRVFYTTDYFEWLKNLYKTRGEKITLKELHNNLIKEYGSLVNVIELILRTDSNIGSIKESTFDMIDADNILFEGSEDLMAVRLVMNIEYLDMWIKKFDFNNYITEAFKN
INF102	C	fig|6666666.802029.peg.11	6928	4949	-	hypothetical protein	PF01935, PF12696	HerA helicase and TraM recognition site for TraD and TraG	no hits	NA	100			atgttagataaagagccattgctttctttcaggaaagcgcatttaaatgatgaaatacaaatagactttaaaacagcaacaacaaatatagccgtatttggtggaacaggaacaggtaagacaacgggcgtatgtttcccggcagtttacaatctgattaaaaatcactgttctggcttgatactggacgttaaaggggattacacaaaattagcacgtcagattaatgaagaaatgaaaagcgataaaatttacatattaggtgttaaagaagattgttccagatttaatttaatatctggtattgaaccggaaaagctaaaagcatttttaaactatggtgttagttcagttcgtggaaacttagataaatattggggttcaaacggtatagaagac…	MLDKEPLLSFRKAHLNDEIQIDFKTATTNIAVFGGTGTGKTTGVCFPAVYNLIKNHCSGLILDVKGDYTKLARQINEEMKSDKIYILGVKEDCSRFNLISGIEPEKLKAFLNYGVSSVRGNLDKYWGSNGIEDTVLVYELVKEFDINPTLADLYYLITNPDDLQAMKNNCSEQMSEKIKRRIASDGFSIFNNKKDTDEATKREQRSWQFSALNSVLRPFYEDPYLNHHFCNNEHTVSYADIIYKERKSLVLEVPFSKYAVSSLFILKVVKATFIDSIKQQDINQLTAKGYGEDKFTFMLVDEYQQFLTDDTDPSVDDNNWFDISRGYGHINIISSQSVDSLDAKAGQAYTNQLIGNCMNIVHLATHAVRSLENIATLAGSPERAIQAQDTLSGQSEDIA…
INF102	C	fig|6666666.802029.peg.12	7009	7563	+	hypothetical protein	PF00816	H-NS histone family	77% cov, 41% id, best hit WP_013098413.1	DNA-binding protein stpA, H-NS transcriptional regulator	100			atgaacggcctacgtgtgccttttatttcatgcttatgtagttttaaaatgattgatactaaatgtttaaaatgttatgttcgctgggtaaacgattttaaagaggattttttgatgagtctttcaacactgaacaacattcgtaccattagaaaagaagcgcgtgaaatcagctttgagatctttgaagagattttagagaagatgaaaaaggttcatgaagaactgttagctgaccagcttgaaatcgaagaaaaacgcgctaagaagcttgcactcatggaacagttcagagagatgttagctgccgagggcattgaaggtatcagcatttccgagatcgctgatggtgtagccgctcctgctgccaaatctggtaaaggtaaaggggctaaaggt…	MNGLRVPFISCLCSFKMIDTKCLKCYVRWVNDFKEDFLMSLSTLNNIRTIRKEAREISFEIFEEILEKMKKVHEELLADQLEIEEKRAKKLALMEQFREMLAAEGIEGISISEIADGVAAPAAKSGKGKGAKGEKRGTVEPKYAYKDENGKEVLWSGRGRLPKIVEEAMKNGAKKEDFLIKKED
INF102	C	fig|6666666.802029.peg.13	7872	7630	-	hypothetical protein	NA	NA	no hits	NA	100			atgattattcaaaaaagtgtcagacaaatgaaaaaagaagcatggacgttaatagcgatattatatttatcaagtatctcattactcatgctaacagtcaatgtattaccaaaaacaggggtagatagcttttatattataggtggcgggttaatggctttaacttcattgttatcatggaaagaagcatataagttagttaactgtataaatgaagcaaaaggaactaaaaagcctgattaa	MIIQKSVRQMKKEAWTLIAILYLSSISLLMLTVNVLPKTGVDSFYIIGGGLMALTSLLSWKEAYKLVNCINEAKGTKKPD
INF102	C	fig|6666666.802029.peg.14	8431	7889	-	hypothetical protein	PF08805	PilS N terminal	80% cov, 37% id, best hit WP_065356189.1	prepilin-type N terminal cleavage	100			atgttcaacattacaaagagaaagaaaaaagggttttcattattagagttgttattagtgtttgggattatcgcagcgttgatagttggtgtctttatgatctatccaaaaattagttctggtcagaagatagatagcgacataaaaatattgggaacattgaatgcagggataaaaaatctctacgcggggcaagcagattacaccgggttatcagttgacgctgtaatcaaatcaaagattgttccagaagatattgttgatgataacttaatatgggatagctggggcgctaacgttcttatagaaccgtattatgatggaagcttttatatcgggtttgaaaacgtttcagttgatgcttgtcctaagtttgtgtctcaagctggagcaagtttt…	MFNITKRKKKGFSLLELLLVFGIIAALIVGVFMIYPKISSGQKIDSDIKILGTLNAGIKNLYAGQADYTGLSVDAVIKSKIVPEDIVDDNLIWDSWGANVLIEPYYDGSFYIGFENVSVDACPKFVSQAGASFFKIVVGSREVKNTEANQDLDMATLANACISNDDGYGGRPITVYFYDK
INF102	C	fig|6666666.802029.peg.15	9001	8444	-	hypothetical protein	PF08805	PilS N terminal	96% cov, 46% id, best hit WP_065356189.1	prepilin-type N terminal cleavage	100			atgataaatagttttagattattaaaagacagaaagagtaaaaaagggttttcacttttagaaatattattagttcttggtgctatcgctgcattgatagtagcggcttttatgatattccctaaagttcaggcttcacagcgtatcgacagagagagcaggaacctaaccgctatacaagccggggtgaagtctctatatggcggcagagcgaagatctcaagcattaacactgatagcttcattgcgtctaagaacgcccctgacaacatgatacaggatggaaagcttatcaatgagtggaaaggcaacgtacaggttgagtattcagggaaccacggcaaatacaacattatctatgatgctgttcccgcttctgactgttcaaagttgatagcg…	MINSFRLLKDRKSKKGFSLLEILLVLGAIAALIVAAFMIFPKVQASQRIDRESRNLTAIQAGVKSLYGGRAKISSINTDSFIASKNAPDNMIQDGKLINEWKGNVQVEYSGNHGKYNIIYDAVPASDCSKLIAAVSGNFVSIDVYNGNGGTQVKNLEEGKNIDIAATSAACFSEDNATIIFASII
INF102	C	fig|6666666.802029.peg.16	9360	9004	-	hypothetical protein	NA	NA	no hits	NA	26.3158			atgatgagtaaagttataaacataataaaagaatattcagatgaagagagtaaaaaaggaaaggcattacaaaaactttcatgggaagcatgtaaaattggtatttatgttttttcttatggttttttacaggttcttttatctgactggatagggattagggacgataaagaagtaatgctgaaattgtattatatcatgttctcaggtggttttttattttacgcagcggcaatgatgccgtgggtattccatcacaagaaaaacatatttaatctttgttctactacattcaaattatcgacaatagaaaaagaagtaaaagaagaaattaatcaaaacaacaaaggagaatga	MMSKVINIIKEYSDEESKKGKALQKLSWEACKIGIYVFSYGFLQVLLSDWIGIRDDKEVMLKLYYIMFSGGFLFYAAAMMPWVFHHKKNIFNLCSTTFKLSTIEKEVKEEINQNNKGE
INF102	C	fig|6666666.802029.peg.17	9718	9551	-	hypothetical protein	NA	NA	no hits	NA	15.7895			atgattgaaaaaatagaatgttttatcgtgtatattttcaacttccgaaaaataaataaaatgactgaggcattagttatgttatcaaacagtaaagaaatgacagaagaagaattagaacgctttctgttagaagaaagaattgaggatatgttaaaccatgaataa	MIEKIECFIVYIFNFRKINKMTEALVMLSNSKEMTEEELERFLLEERIEDMLNHE
INF102	C	fig|6666666.802029.peg.18	9957	9733	-	hypothetical protein	NA	NA	no hits	NA	36.8421			atgacaaataagaaaaaatcaagttcttggatacgcagaactttaatatctttggcattaatttcaatagcaggtgtggcgggtatagcatttggggttgtaagtgaaaaaacactgccattgttttgttcatttattattttatggcatatatacgatatttttgatttctataaacttatttttggacctgaatacaataaaccagatgatactattaaataa	MTNKKKSSSWIRRTLISLALISIAGVAGIAFGVVSEKTLPLFCSFIILWHIYDIFDFYKLIFGPEYNKPDDTIK
INF102	C	fig|6666666.802029.peg.19	10075	9947	-	hypothetical protein	NA	NA	no hits	NA	94.7368			atgggagaacaaacaagagaaaaggaagctgaaacatgggctgaatttataagagagtttttaaatgaaggtggtgttatttatggaagtcaagaaaaacaaaaaagagaggtggtatatgacaaataa	MGEQTREKEAETWAEFIREFLNEGGVIYGSQEKQKREVVYDK
INF102	C	fig|6666666.802029.peg.20	10383	10090	-	hypothetical protein	NA	NA	no hits	NA	100			atgaaaaaagacataacaagagagttgaaacgtttgggtttacacaatggtaatgagttcatagcaaaagcagcgttgatagaagggcagagagcagaggcaatattagcactgatagaacgcttgggaagacgcaaaatcattcctgatgctgttcagcatggttttaatcaggttaatgctacatatcgtttaagcggctacatcaatcaggcactgactgttatagcgtttaaagcttacgtgaacgaaccaaaagagaattttaaagcagatatacactggagtatttaa	MKKDITRELKRLGLHNGNEFIAKAALIEGQRAEAILALIERLGRRKIIPDAVQHGFNQVNATYRLSGYINQALTVIAFKAYVNEPKENFKADIHWSI
INF102	C	fig|6666666.802029.peg.21	10549	10397	-	hypothetical protein	NA	NA	no hits	NA	100			gtgaaaaaaagaactaacaacaaacatctaacaagagcggatttaataccagatcctgtattgattaagccactaaagaaacttacagataaagaagtgaaggaagctttaagcaaaaaggtttcagaaatgaaaaatatatatgatttttaa	MKKRTNNKHLTRADLIPDPVLIKPLKKLTDKEVKEALSKKVSEMKNIYDF
INF102	C	fig|6666666.802029.peg.22	11068	10550	-	hypothetical protein	NA	NA	no hits	NA	36.8421			atgattaataaactaaaaccatactcaaaaaaagaacaagaaaaatatcatgaagaagatagatttaatgtattgttagggttatttataatgtcggtttcatttttgacacttcaatttatacctgaaatatttatcatattaacttttttagcaggtacaggtataacattaataggattaatgccaatcataatgcgtgttatccataaggtgttaaaaacactgtgggattcaaaatggtatgtgagcattacgataccagcgttttttatgagcttagttttatctgtagtttcattaatagatgtgaacatcccattgttatatgtttttgctaaatttgtttttatgtttggtattatttggctttcattatatttgattattaaagttgct…	MINKLKPYSKKEQEKYHEEDRFNVLLGLFIMSVSFLTLQFIPEIFIILTFLAGTGITLIGLMPIIMRVIHKVLKTLWDSKWYVSITIPAFFMSLVLSVVSLIDVNIPLLYVFAKFVFMFGIIWLSLYLIIKVAVSINIEEEIMSIPEKKTKPKRSHRQINKVSRLNRKKGRA
INF102	C	fig|6666666.802029.peg.23	11376	11065	-	hypothetical protein	NA	NA	no hits	NA	57.8947			atgattaataaactaaaagcatacttaaataaaataacagtaggtaaaatatttatagcaagcctattaatgctacctatgacacatattttccctgaaagcattatatgtggatacgtgtcggcattaggttcagcaattacattcatgacaataagttcgaaacttgcattgttcttcatttggtttattcatctcacatttttaatgagcatgagaggaacaacagagagagcagaaaaatatatatctgatttaaaatctgaacacttaaaaagtggaaaggaaatttttttaaggaggttctcatga	MINKLKAYLNKITVGKIFIASLLMLPMTHIFPESIICGYVSALGSAITFMTISSKLALFFIWFIHLTFLMSMRGTTERAEKYISDLKSEHLKSGKEIFLRRFS
INF102	C	fig|6666666.802029.peg.24	11693	11373	-	hypothetical protein	NA	NA	no hits	NA	47.3684			atgataaataaagtcataaacagattaactatgaataaagcatttaagttaataatatttgtattactggaggcaccaatattattactattattgggaaatatgcacaacgttccattatttaatttctttatgcgcggagcatatagcggagcatttacagacacaggtgatgatttttatacacctacaaacttaataaatgatttttattctggttcaatacatttctatttaatcatttcagttttaatagtagcaaagttgatacattcaagatatggcaagaagatagacgcatttttaaggaggttctcatga	MINKVINRLTMNKAFKLIIFVLLEAPILLLLLGNMHNVPLFNFFMRGAYSGAFTDTGDDFYTPTNLINDFYSGSIHFYLIISVLIVAKLIHSRYGKKIDAFLRRFS
INF102	C	fig|6666666.802029.peg.25	11884	11690	-	hypothetical protein	NA	NA	no hits	NA	26.3158			atgataaacaaaatcaaaaaaagcttaaataaaataacagtaggtaaaatatttatagcaggtctattaatgctacctatgacactaatattacctgaaaacattatatgtggatacatttccttaataggttgcttattcacacttacaatattcttttcaaagtttccattgtttttcaggaggtcaaaatga	MINKIKKSLNKITVGKIFIAGLLMLPMTLILPENIICGYISLIGCLFTLTIFFSKFPLFFRRSK
INF102	C	fig|6666666.802029.peg.26	12386	12009	-	hypothetical protein	NA	NA	no hits	NA	100			atgaaatactcaagcctacaagaatatttggatgacgttaaaagacgggaacaacataaaaagcgtcttgctgataagttgtttcacaccgtccgttcaggctcatcaaatgaaatacaggcagtaataaaagcatgttctgatgctgatgttgattttaaaactatcaaacatgattacttgcttgaatactttgattccttctataaccgcacttcaaacatcccttcaattctcatcgtaagattacttatcagttatcaaaataaaatctctcataaagctgttttatccttttaccaaaatatcttttataagcatttattatcagatgaagaactaacagagctgagttctttaatcacttctcataaataa	MKYSSLQEYLDDVKRREQHKKRLADKLFHTVRSGSSNEIQAVIKACSDADVDFKTIKHDYLLEYFDSFYNRTSNIPSILIVRLLISYQNKISHKAVLSFYQNIFYKHLLSDEELTELSSLITSHK
INF102	C	fig|6666666.802029.peg.27	15363	12451	-	Type III restriction-modification system restriction subunit (EC 3.1.21.5)	PF04851	type III resIII restriction modification	97% cov, 29% id, best hit WP_001651666.1	type III restriction-modification system endonuclease	73.6842			atgtctaaagggttcacattcgaaaagaacttacctcatcaaaaggctggcgttgatgcggtgatgaatgtctttgtatccgccatacctcatcagacggataatgttgctatccgcctgttagctaatccagaactgaatctatctgaacaacaatattacaacaacataaaaaatgttcaggagttcaatggtattgagcattcaaaagataattacgatgctagaagcaacgtaattgatgtttctatggagacaggtacaggtaaaacttatacttacaccaaaaccatttttgacctgaacaaatcatttggtattaacaagtttatcatcattgttcctaccctatctatcaaagctggaacagttaactttttaaaaagcgatgctttaaaa…	MSKGFTFEKNLPHQKAGVDAVMNVFVSAIPHQTDNVAIRLLANPELNLSEQQYYNNIKNVQEFNGIEHSKDNYDARSNVIDVSMETGTGKTYTYTKTIFDLNKSFGINKFIIIVPTLSIKAGTVNFLKSDALKEHFRDDYERELKTYVVESQKSSGKNTKSYMPQAIHDFVEASNFNKKYIHILVINSGMINSKSLTETYDVGLLDNQFDTPFSALSAIKPFIIIDEPHKFPTGKKTWENIEKFNAQYIIRYGATFSEGYKNLVYRLTAVDAFNEDLVKGIDAYIEDIVGDGSANLKFVKSDGKEATFELNENGNRKKFKLAKGESLSKTHSAIHDLTLDALNKSTAVLSNGIELKIGSSINPYSYDQTLADNMMLKAVKEHFKLEKEYLTQRPRIKPL…
INF102	C	fig|6666666.802029.peg.28	17306	15366	-	DNA adenine methyltransferase, phage-associated	PF01555, PF18273	DNA methylase and type III restriction modification C terminal domain	95% cov, 31% id, best hit WP_000910371.1	site-specific DNA methyltransferase	15.7895			atggatatgcaaaaagaaacgcttttttcagaagtagaaacagctaacagcaagcagcttgctgtgttaaaggctaacttcccacagtgttttgataaaaacggggcgttcattcaagagaagctacttgagatcgtcaaatcctcggatgttgaactctctaaagagtcatacagcttaaattggctgggtaagtcttatgcccggctgttggctaacctaccaccgaagacgttgctgacagaagataaagaccataaccaacgtgaagagaacaagaacagtcagaatctgttaatcaaaggggataacctcgaagtattgaagcatatggttaatgcttatgctgaaaaggtgaagatgatttacattgatcctccatacaatacaggtaaggat…	MDMQKETLFSEVETANSKQLAVLKANFPQCFDKNGAFIQEKLLEIVKSSDVELSKESYSLNWLGKSYARLLANLPPKTLLTEDKDHNQREENKNSQNLLIKGDNLEVLKHMVNAYAEKVKMIYIDPPYNTGKDGFAYNDDRKFTPEQLSELAGIDRDEATRVLDFTVKGSSSHSAWLTFIYPRLYIARELMKEDGTIFISIDHNEFSQLKLVCDEIFGEQNYVGDIVWKNATDNNPSNIAVEHEYIIVYAKNKEQLESEWKSNISDVKNLLINIGEEFTSKYSGDELKEKYTQWYREHKSELWPLDRYKYIDKDGVYTGSQSVHNPGKEGYRYDVLHPETKKPCKQPLMGYRFPSETMDRLLLEEKIIFGDDENKIIELKVYAKDYKQKLSSVINLDGR…
INF102	C	fig|6666666.802029.peg.29	17602	17318	-	hypothetical protein	NA	NA	no hits	NA	73.6842			atgatgtcaggtcttgatggtggaaattttatccttagctcaatggctaaggaaagggtcagatcaggtctacttgatagagcaacaatacaaggctctaaaggcgagtataccgtgatttttgatggttcagagtgggaaggtaagccattagtcttatgtagctcaagacagccatacgaagcacgagtcttcaaaagcatagatggtgctgctgcagaactactacgcataggtctaagtgaagcttcaatcaaaaacaccaccaaatcgaacgataaataa	MMSGLDGGNFILSSMAKERVRSGLLDRATIQGSKGEYTVIFDGSEWEGKPLVLCSSRQPYEARVFKSIDGAAAELLRIGLSEASIKNTTKSNDK
INF102	C	fig|6666666.802029.peg.30	18803	17766	-	hypothetical protein	NA	NA	no hits	NA	100			atgaataacttaaaagaaaaaataacgaatgctttaaataaatatgatgtggttgtgttatcgggttctcccggtgtaggtaaatcaacattgctcaaagagatagaaaaagaaagacacatccattattcaaatactaattataactgtattaagtttggtattaaacacagtgaacttattgctattgatgatgtgagagaaacagaactaaaaaacgtaatacaacgaattcaggatgcggtagcaaaaacaaacataaaaactaaagcgatcatagtagttgataagtttgataagtctgttcttgatagcgttgtattaaagataaaacatttccgtatggtaaaaccaaaagcaaaaagcatcttaccaaaaataaaagatgttcaggaactt…	MNNLKEKITNALNKYDVVVLSGSPGVGKSTLLKEIEKERHIHYSNTNYNCIKFGIKHSELIAIDDVRETELKNVIQRIQDAVAKTNIKTKAIIVVDKFDKSVLDSVVLKIKHFRMVKPKAKSILPKIKDVQELLKSIEEQKFITDNVQISCLNDLYQMEQELKYLRDLNEKYECEAVLHDHNYTQLSLDLEDSKAENEELIKENYSLHLKIKELNDILYDQNEEKIELEGSNQELEQSLSQCLNKIQTYKNTLAVFEDKARLLEKANNELENYLNEKVYCLKEELNNEVEETAFFKEMSEDFITQIKWLNNTIEVYRGEVDEDTIRRVEYTVQQLRESFGDDYEV
INF102	C	fig|6666666.802029.peg.31	19074	18961	-	hypothetical protein	NA	NA	no hits	NA	89.4737			ttgattgatatgaaaaagaaaacaaaaaataaacttgctaaatgggagatctcagagttcaagaaagaagattttgataacatatcgaaagaagatttacaaaaactcatataa	MIDMKKKTKNKLAKWEISEFKKEDFDNISKEDLQKLI
INF102	C	fig|6666666.802029.peg.32	19459	19067	-	hypothetical protein	NA	NA	no hits	NA	21.0526			atggaatatcatgaaatagtaagagatgagattatgagttttattattgaaaatgttgaaggttttaatgttttagaaaagatttatccaaaaatgatagatacaaaacatcccgaatatcctgaaataacaaagatcccattctttgaaatagagtttagaaaagggcttactttagcaaatacttataataacattgatgaaaaatatataaacaaaaaaacgttaaactatgctataaacttatgttttaacagtgagatgagttttaagtatagtcatgacgatacattaagagagtgtttttcgtgcgcttattattgcataatggaaaacatgtatagaacgttatcggaaaaagaaagaggcaaagtgttatggtggattgattga	MEYHEIVRDEIMSFIIENVEGFNVLEKIYPKMIDTKHPEYPEITKIPFFEIEFRKGLTLANTYNNIDEKYINKKTLNYAINLCFNSEMSFKYSHDDTLRECFSCAYYCIMENMYRTLSEKERGKVLWWID
INF102	C	fig|6666666.802029.peg.33	19774	19472	-	hypothetical protein	NA	NA	no hits	NA	100			atgagtaaaggtagaaagaagtttaggccagtagattttcacagcaacaacttggggaataactacataacgatagaaagcatgttatcaacgccattccatgagcattcaccggaacttttcgcaaagtgtttagcagaagtgcctaagataaacaggctacttattgacaggcgtaagtgtgataacgaagagcattatcaaagggtattggtcatagctgatgtgtgtttaaaaatggcaatgattgaaagaagaatgaaaatagtgaacgaagaaaacagttggtttaatcaaaaataa	MSKGRKKFRPVDFHSNNLGNNYITIESMLSTPFHEHSPELFAKCLAEVPKINRLLIDRRKCDNEEHYQRVLVIADVCLKMAMIERRMKIVNEENSWFNQK
INF102	C	fig|6666666.802029.peg.34	20837	19803	-	hypothetical protein	PF18273	DNA methyltransferase	68% cov, 26% id, best hit WP_000104146.1	DNA adenine methyltransferase	100			atgactgtatctaaaaaatctaatattcttcatcttgatattgatgctttcattgctaaagcacgtaatattattcatgaagtctaccataacaaaactattctctctgttcctgattaccagactaaaacagcagccaacgatcaggactatatcaccaaaccacttacccctctttacgcatgggctggcggtaaacgtcgcctcatcaaagtgtatcgcccctacatgccagattttaagcgtattcgatactacgcagagccgtttttcggcgcaggcgctatgttctgtgaagttttcaatcagcaccgggcgcacatcaaaagctatcatctgaatgacattaacccggagatcatcaacctcctgaacaccattaaacgggattgttccggc…	MTVSKKSNILHLDIDAFIAKARNIIHEVYHNKTILSVPDYQTKTAANDQDYITKPLTPLYAWAGGKRRLIKVYRPYMPDFKRIRYYAEPFFGAGAMFCEVFNQHRAHIKSYHLNDINPEIINLLNTIKRDCSGFVDELKAIEERNHYKTLEGQKHFYYRLREEYRSLPVGVEFSVRGTAMFYFLLSRMFRGLYSQKNGRIFTSFQTNKNGFDYENIKNWSTALQKAVITCGSYEDVKVNKNTFLFCDPPYRDCSIMYSTDFNDEQHKQCYAWVQKKVEEKKAVGMLCNKNLNDGFFSSLPTTTDSEHINIQYSHTKARVGANRSIVELLMVFKEKMAVPVLKAA
INF102	C	fig|6666666.802029.peg.35	21739	21176	-	hypothetical protein	NA	NA	no hits	NA	100			atgatagcggcattacttaaccagatccgtagcaccggctttgtgcttctctcccagtttgacgctgttttgtcttctccagctcttacgccggaagaacaggaacagaaagacgcttcattaaagatgcttctaccgctgttagagaagaaccatgatgaaagataccttatagggcgtttactcaactacaccgctcaggatctgttagcggtctacctgtcaggccgttccggtagcatgaaagcgtatgcgcttctccagctcatacagaacacatccaaattgtggccgtcaggtttctatcatgcagttgcccgttccggcctacgcctgaacgacgagctggacacctccgggctaacccctatccagttagcagcagcaaaaggaaacgta…	MIAALLNQIRSTGFVLLSQFDAVLSSPALTPEEQEQKDASLKMLLPLLEKNHDERYLIGRLLNYTAQDLLAVYLSGRSGSMKAYALLQLIQNTSKLWPSGFYHAVARSGLRLNDELDTSGLTPIQLAAAKGNVELFKLLLLDGADLYQKNKDGMSAYDLVLNSDNAELLMFMIRYENADISNYRRKT
INF102	C	fig|6666666.802029.peg.36	22023	21736	-	hypothetical protein	NA	NA	no hits	NA	5.26316			ttgttagggttaggggcaaatcccaacgctatagacatatacggaagaacaccgctgttctataccgctttcagtcctaaatacaatggtcgtcagttagatgaagctctcatagccgggaaagctgataccaccatttacgatgctaacggacatacacgcgatcagttcttggatagctttaaaagctcgatgttctaccgtccagaaccagaagcagtagaagaacaaccggaagaggtagccccttcagctcctgtgaaaagggcaggaagacgtaaatcatga	MLGLGANPNAIDIYGRTPLFYTAFSPKYNGRQLDEALIAGKADTTIYDANGHTRDQFLDSFKSSMFYRPEPEAVEEQPEEVAPSAPVKRAGRRKS
INF102	C	fig|6666666.802029.peg.37	23060	22092	-	Mobile element protein	PF13737	Transposase DDE domain	100% cov, 99% id, best hit WP_167686292.1	IS5 family transposase: IS903B according to ISFinder	5.26316			ttgaaggatcagatcacgtatcttcccgacaacgcagaccgttccgtggcaaagcaaaagttcaaaatcaccaactggcccacctacaataaagccctcatcaaccgtggctccataactttctggctggatgatgaagccattcaggcctggtatgagtcggcaacgccttcatcacggggaagacctcagcgctattctgatctcgccatcaccaccgttctggtcattaaacgcgtgttcaggctgaccctgcgggctgcacagggttttattgattccatttttacactgataaatgttccgttgcgctgcccggattacaccagtgtcagcaagcgcgcaaagtcggttaatgtcagtttcaaaacgttcacccgaggtgaaatcgcgcatctg…	MKDQITYLPDNADRSVAKQKFKITNWPTYNKALINRGSITFWLDDEAIQAWYESATPSSRGRPQRYSDLAITTVLVIKRVFRLTLRAAQGFIDSIFTLINVPLRCPDYTSVSKRAKSVNVSFKTFTRGEIAHLVIDSTGLKVFGEGEWKVKKHGKERRRIWRKLHLAVDSNTHEIICADLSLNNVTDSEAFPGLIRQTHRKIRAASADGAYDTRLCHDELRRKKISALIPPRKGAGYWPGEYADRNRAVANQRMTGSNARWKWTTDYNRRSIAETAMYRVKQLFGGSLTLRDYDGQVAEAMALVRALNKMTKAGMPESVRIA
INF102	C	fig|6666666.802029.peg.38	23266	23078	-	hypothetical protein	PF13637	anykrin repeats	no hits	NA	100			atggaaagacaacaaacaaaactttattttgctatatggaaattaaaaggaaatgaaaaactacaggctattaaatactttattagttgcggtgaagatattcatgaaagagacaaaaacgagttaacaccattacatcaggccgttggctgtggtgatgttgaggctgtgaagggctttgttgaataa	MERQQTKLYFAIWKLKGNEKLQAIKYFISCGEDIHERDKNELTPLHQAVGCGDVEAVKGFVE
INF102	C	fig|6666666.802029.peg.39	24016	23528	-	hypothetical protein	PF13637	anykrin repeats	72% cov, 30% id, best hit WP_103678283.1	ankyrin repeat domain-containing protein	100			atgaatagcattaatgaattattattgatatacggttcaaatataacaaaaatcaaagaacttgttttagcaggagcaaatgttaactacatttctcctgaaggtttaacgcctttatcttgcgctgaatctgttgaagtggctcagtttcttcttagccgtggcgctgatgtgaacgctaccaatgaggaagggaaaacagcattgtttagcgttagcaacgttgatacatgccgcttcctgatagaaaacggcgcaagggtaaatcatgttaacaacaaacatgaaacagccttgttctatacaacggatatgaaaaaaatcagattactggttgaagctggatgcgatcccttagtcagaagttatgatggtaaacgccattacgatttgttagcg…	MNSINELLLIYGSNITKIKELVLAGANVNYISPEGLTPLSCAESVEVAQFLLSRGADVNATNEEGKTALFSVSNVDTCRFLIENGARVNHVNNKHETALFYTTDMKKIRLLVEAGCDPLVRSYDGKRHYDLLAHNQKVSFINFLANRKKKMETVNSPLALAF
INF102	C	fig|6666666.802029.peg.40	24522	24244	-	hypothetical protein	NA	NA	no hits	NA	100			atgtcttatacatataaagtcatagataatagcctcttctttattgaagaggaaagtaataagcagtatgaagtaaatgttagttctaatcttggtcataacatctttcaggttttcatacccgatctaagtacgagaattttagaagctaatgatgccaaagagctatttagtgaagtattagaaatagataaggtcaggcgtagttttaaaagacaaacaccggaagagtttaaatctaagttccagaaaatgaaaaagaaagcttgtccagaataa	MSYTYKVIDNSLFFIEEESNKQYEVNVSSNLGHNIFQVFIPDLSTRILEANDAKELFSEVLEIDKVRRSFKRQTPEEFKSKFQKMKKKACPE
INF102	C	fig|6666666.802029.peg.41	26606	24543	-	hypothetical protein	NA	NA	no hits	NA	94.7368			atgaatgaaaaagataatgttttacagttaacgccaaaagattttaaaagagctttacaggctcaggataatccgtggcgtgaaacagatgaatattcaataggtgcggaaggtatttttattcgcactgtaaagacttataaaaatggcgttgaagatgttaaatgggttcagatacacccgttcccgttgatgccaattgaaagcgttgatatgctggattctgatattcaggaatcagttttcgatgaagaaaatcaggtttcatctaaagacacaaaaacatatacgaaagttcgtttcttggatctaaatggtcaggaaaggtttgtcaaaatccctcagtctgaactatctcaaatcagtaaacagtccttgttagctaaacgctggccttta…	MNEKDNVLQLTPKDFKRALQAQDNPWRETDEYSIGAEGIFIRTVKTYKNGVEDVKWVQIHPFPLMPIESVDMLDSDIQESVFDEENQVSSKDTKTYTKVRFLDLNGQERFVKIPQSELSQISKQSLLAKRWPLPPANKMSKVADIMLKVLADGRRTVVSPAGVEYEPCIKITSGSDNCGWVNGEHIKPGHPRYVGDEECMTFKAGKADIQIDILGQWYAQDEQLALIAAHQLSGYTFGNIFSPSVNLIIELTGDPGDGKSVRLIAQSSYEGIPIKGHNILYFDATASIAGMERLFPLLNSGSVLLDEFDKIVNNKGANIATEMIFMICNGTQRVLAEANDNKKARKIKKWSFAPVVASNKPIVERLDGHESIMAIKDRIWTIHTCDEEILGFKGDLSIV…
INF102	C	fig|6666666.802029.peg.42	27396	26734	-	hypothetical protein	NA	NA	no hits	NA	100			atgaatatgaataatagtcttgatttatcctctcttagagaagaactggaaaagcagaaaaaagagcgtgaaagactaatcactgaaaacgctttagcagaagtaaaacataaagcagcattagaagaaggagaaggggagcaatccccttcctcagaagaggctcaggccgtttctgttaacgctgttcctgatgatgtgttgatgaatgggggaagttctaacaaagctatcctgtggcgttgtgcgcgtgatttcttccaaccaaacattaagctgatcaaacagtatcaatttcctcatgtagttattgaagagtctaaggattgttatgttatttactcttctgatatagagcttgctgttagcactctttacgctcactttgagtttgagatt…	MNMNNSLDLSSLREELEKQKKERERLITENALAEVKHKAALEEGEGEQSPSSEEAQAVSVNAVPDDVLMNGGSSNKAILWRCARDFFQPNIKLIKQYQFPHVVIEESKDCYVIYSSDIELAVSTLYAHFEFEIADFGICKVESDNQDYVEEIIYQGILRGFSIFPSLLEHEKVEQQKSTLLALKRVKQEREEESGIMKESINSFIMDWLYKSEKGLRLST
INF102	C	fig|6666666.802029.peg.43	27994	27383	-	hypothetical protein	NA	NA	no hits	NA	100			atggaactatattttaataatatgaggaaagcttatgatacattgatttatgctatcagaactgatgatatggtaaaggctgtcattcaaagacaagacagccttgtcactatcatggaaaaagtatcagctatctttaaagatcaagaactgaaaaacgaacaaagaatactacaaaacgaaaatgctttaaatacaaccattggtcatattaataatggatgtgattctaaatcaagagattattataaaaatcttgtttcagatacattgatttataacttatgtatgaaacttgtatactctgaaatagaacagagatatgaaagaatattcggttctcttcgctcttttgaaaaaggtgattttgagtttcattataaagtttacaaaacaata…	MELYFNNMRKAYDTLIYAIRTDDMVKAVIQRQDSLVTIMEKVSAIFKDQELKNEQRILQNENALNTTIGHINNGCDSKSRDYYKNLVSDTLIYNLCMKLVYSEIEQRYERIFGSLRSFEKGDFEFHYKVYKTITDAQKDYLKEVSGNSFLILETYLDKTKTKKTYSKDKIELALSRVYNALCVYYGYQLYDTKIKREGAYEYE
INF102	C	fig|6666666.802029.peg.44	30136	28013	-	hypothetical protein	NA	NA	no hits	NA	36.8421			atgattagttctaagattttatattcatacgaaaggaatgatattaaaatatcgtgcggattgtataatgaaaaaacatccgctaaagaaaaaggtatcggtagagctgggtattatgacgcattaactggagagcttattgaagctgaaactcttgaagatgttattaaaataattgctcttccagaagttgttgctgaatacaatgagcatggagatttaattcgttctttacctgccgatattgaacaagtagttcgtaatgagcttttgttttccgatgaaaaaataaaacagattaaaatcggtgaacgcgatggtaaaaaaataattgaaaagtatcaaaaagaagagaaaaaatataatgaatatcttgaaagggtagagaaatacaaagaa…	MISSKILYSYERNDIKISCGLYNEKTSAKEKGIGRAGYYDALTGELIEAETLEDVIKIIALPEVVAEYNEHGDLIRSLPADIEQVVRNELLFSDEKIKQIKIGERDGKKIIEKYQKEEKKYNEYLERVEKYKEDPNKNPLPSTAVAPPKVPEPFIYTNSYKDVSSKNPDAAIECYQIILNLEHVPVEEVEAVWKVATHAMAHDNYVYDYPQGGSNTTPRGLKGRRPVIFNNIHVKQDAPIHGQAYVFTRDVSEAKYVPLTDEKRAYLEKEGKLDLITYFPNDKRAFVPEQNGVYPWAKWSNAKTKLQDEKFMEVFQKHIERELKNAGYNYPFTMVSVCKRYKDADKAEAVRKVHTDLPKAIDTYKESFVDSTKLELDPEHKHHAILNKYNTNIKTKQNQ…
INF102	C	fig|6666666.802029.peg.45	30651	30256	-	hypothetical protein	NA	NA	no hits	NA	100			atgacagatactaagaaagacaaaacagaaaaaaacgctaaaaagggtgctgcttggctcgataactttgatgattttcagaatgtctcgctggaaacctcttttgctaaagataatggcacatactggagctaccgtacagaaagcttaggtgatattcaggccgggactacgccctatgtccgttctacggtcaaagtcactaagcatgatgatgctcgtttgattaatgtccgtattcctgcggcgctggaagagaaactaaaagaagtttcttttgatattccgatccctactcttcttttaatttgtgctgattatttaactgatgaactcattaaagaaaacaaacaaatattagcacttccaaaagaaagcgatgaacggaagatataa	MTDTKKDKTEKNAKKGAAWLDNFDDFQNVSLETSFAKDNGTYWSYRTESLGDIQAGTTPYVRSTVKVTKHDDARLINVRIPAALEEKLKEVSFDIPIPTLLLICADYLTDELIKENKQILALPKESDERKI
INF102	C	fig|6666666.802029.peg.46	31343	30720	-	Chromosome (plasmid) partitioning protein ParA	PF01656	ParA, nucleotide binding domain	19% cov, 54% id, best hit WP_071921230.1	AAA family ATPase	100			atgtttgctatgagcgtgtggtgcagaaaagggggtgttggcaaaactaccctgagccttaacctgtgcggctattttgcttccaaaggccagtcaacaacgttagtagactttgacccacaggggggagctatcacctgtgcggcatttgctgtgaagaacggtaaacctctaccgtttgaagtgacccggaaaccaaaggtagcaaccgacttcatgatctttgaccatgcaccgggtgtagatagcggaggtcagttagcgccgttggtattggtaccgactatcctcgatgcttccagctattcagcaacgttgaaaagcattgatgagctgaaagagatgaacaagcccttcatcctcgttccgaaccgggttgaagttcagaaccgggaacag…	MFAMSVWCRKGGVGKTTLSLNLCGYFASKGQSTTLVDFDPQGGAITCAAFAVKNGKPLPFEVTRKPKVATDFMIFDHAPGVDSGGQLAPLVLVPTILDASSYSATLKSIDELKEMNKPFILVPNRVEVQNREQMELLKKLEGYSEKLGYEQPYIRKRVAYPRAYGNGITIFDEKAALPNITDARNEFAHLIEIIKLKIKEQAEAKKK
INF102	C	fig|6666666.802029.peg.47	31484	32674	+	hypothetical protein	PF18821	ParB, Large polyvalent protein-associated domain 7	no hits	NA	100			atgaatgaacaatttttagataagtttgatagagctttcattgctgatcctactgaagcattaaaggccgttgacgatatggccatatctctaatgtcagagatagaacagaagagaaaagccggtgttaaggagttagatcccgctatggttaagctacaggaagaccatgcttatctttctggcatacatgaagctaagaccgaagaactggcattacatcagcgcctacataagcaagctgacatcgagatagacaatccttttaatgctaatccagctcctgcaggtaaggtgagaagaccatcatttaatacctcagtagtaaaggccgttgtatctcaacagcctgtagtcgaagatctggatgatgaagagctaaaggctgaacagaactta…	MNEQFLDKFDRAFIADPTEALKAVDDMAISLMSEIEQKRKAGVKELDPAMVKLQEDHAYLSGIHEAKTEELALHQRLHKQADIEIDNPFNANPAPAGKVRRPSFNTSVVKAVVSQQPVVEDLDDEELKAEQNLMSNDDIAKLAKAVSDKQTPAAPVEQPEGMDISQFKPEPKPLDLSGLDTFTMRKAEEAKQEAKPKVDTDELDNFSNRYAGNSFIEKVTKKLQETFSATSHAPVNFVPEHEIKAMFGNSLSKIVNNTNSRNIHFVDKSVLKEDAQGLSIATKDRTLAARRLTLMAKAKGWSSISFDGNQLFLEEAYEEATRAGLVVKPSSEEQARFFKEVHEGKKLDSFMPFGGMKESKKKDIDKDIENPGHSHEQAPVPVQAPVYNARIPTRMK
INF102	C	fig|6666666.802029.peg.48	33018	32725	-	hypothetical protein	NA	NA	no hits	NA	84.2105			atgttaaacttatatattgattcattactgaacttatcaacagtgttctacggtattccgctgttagctctttcggcgttaactacagtcgttttaggtttcgtggtgttctatccgcttggtaaaatgatgaacactaacgcttataaaagctttcctgtgtttcatatgatgcctgtaaacaactatgcctttaagttgattgtaggttttccagtgagtatggttgtattcttaacgttgggtatcactattctttctttcgtcaacgttctgattaaaatcttcatgtaa	MLNLYIDSLLNLSTVFYGIPLLALSALTTVVLGFVVFYPLGKMMNTNAYKSFPVFHMMPVNNYAFKLIVGFPVSMVVFLTLGITILSFVNVLIKIFM
INF102	C	fig|6666666.802029.peg.49	33643	33077	-	hypothetical protein	NA	NA	no hits	NA	84.2105			atgtttattgaaaataaaaacaaagagaaaaagaagttaacacttggtaaaattgctgctgctccatttataggaactgcgcgattatttacagcgccttttgttttaccttataaagtgggtaaaaacattgttaatgctgttcaatatgctcatggtgatccgagcaataagcgtacctttgaagaatggtatgttattaaaaactctaatgaaggaattttacaaacaaattacagaaaatgcgcctcaatagctttattaacattgatgctaacgtgtgtcgctctgttctttggttttagttttatgacaagagctgatttaacaattccattaaggatggttccttttgtcgctgcgcttgtcggttttgccgggtattttaatcttatcgta…	MFIENKNKEKKKLTLGKIAAAPFIGTARLFTAPFVLPYKVGKNIVNAVQYAHGDPSNKRTFEEWYVIKNSNEGILQTNYRKCASIALLTLMLTCVALFFGFSFMTRADLTIPLRMVPFVAALVGFAGYFNLIVNAYCLKARTFENKLNVFKSVEDIIPNPFYEFTSCVKDKNNKSRNVPVMFYPKNKK
INF102	C	fig|6666666.802029.peg.50	35957	33747	-	hypothetical protein	NA	NA	no hits	NA	84.2105			atgaaaaaaataaagatgcttgtttttagcattttatttactgtgctgtattcggcacaagcacaagcggcaaactattatagtttgactggagataaaaactttgtgctaaatgcttttgataaatattttaatccgtcaactacagggataatcggaacttttttagatttttatgggccaatatgtttaatggtagctggtattattgctgcctacattttaattgttggtaccgtgacaaccgctcatgaaggtgagatgttaggtaaaaaatggtcatcattatgggttccgatacgtgctccgttagctgttagcttgctattgccagttagtaatggatgggctgttattcagcttatagttatggcattagctgttcaaggtacagaatgg…	MKKIKMLVFSILFTVLYSAQAQAANYYSLTGDKNFVLNAFDKYFNPSTTGIIGTFLDFYGPICLMVAGIIAAYILIVGTVTTAHEGEMLGKKWSSLWVPIRAPLAVSLLLPVSNGWAVIQLIVMALAVQGTEWGDAGWKKIAPSLITDSTYISVTNKTAIRQLVVNTLYSAACVKINNDVATKALQKSGVKLYGFMDAANFKSDSGSNKMIGYTFGYPDGNAFSGYKADKCGSTKMKLLNEDKMPDPGSLLINTNGIAMNVQKAQIAANAALVSGAMAYAEANLKDRSKTIDVETLNKHIDLMTNAYAQIVQTAAEAAMKDAVNQSQVDKLTEAGWTYSYAFYMRITTAASSANAALNNFPISTATLNENDFKYDTWGDVYGRLNKVRTLLNATNKLNS…
INF102	C	fig|6666666.802029.peg.51	36127	36630	+	hypothetical protein	NA	NA	no hits	NA	84.2105			atgaatagtattacaatagaagaaaaagatttaaattctggagtgtttgttattaatcaggctaagtttaaaaacaaaacagcatacacttgtattagaatgacagacgatattaaaagcttactgaagcagaaatgttctggcgctttagatattgcaattattggattattaaatcatggtttaagcaaactaaaagagcaaaacaaagcaatagaaataaaaaacattgatgggaatatacattttattgaacatgacaaaacaactggcaattcttatataaatgttaaagcaaagatacaaagggaaagcagcaaatcatttagtattagaatggataaagatttaaaagaaagattaaaagaagcttcaggcaatatctcttatagtgttggt…	MNSITIEEKDLNSGVFVINQAKFKNKTAYTCIRMTDDIKSLLKQKCSGALDIAIIGLLNHGLSKLKEQNKAIEIKNIDGNIHFIEHDKTTGNSYINVKAKIQRESSKSFSIRMDKDLKERLKEASGNISYSVGILGVIKYSLFMLEKNNKALIIKNTDANIDNSYFI
INF102	C	fig|6666666.802029.peg.52	36662	37141	+	hypothetical protein	NA	NA	no hits	NA	84.2105			atggagttagcatttaaatgtataagaagaagattagatcaagataatacggtcaaaacacttattaagttaacacaaaatcagttggattttatagataatcatatatctaaaaactcaagatctcttgctgtttctcagttgagtaaatgggcaatagaaaaacttgttagtgaaagtaaggttttaaatatctcattcttagaagatggttatcattttacagaaaatgatactgaagtaggtagcctacatattgtatcgcttgataaaagttttaaaccagaaagtaaatatgtatctatagtagcgagtaaagaagtaatagatatattaaaagaaaaaacagggagaattgctttaagtaaagctctaccagcattaaccatttatgctttg…	MELAFKCIRRRLDQDNTVKTLIKLTQNQLDFIDNHISKNSRSLAVSQLSKWAIEKLVSESKVLNISFLEDGYHFTENDTEVGSLHIVSLDKSFKPESKYVSIVASKEVIDILKEKTGRIALSKALPALTIYALNELIAKKEMYVYDSVNNINQIIKQRS
INF102	C	fig|6666666.802029.peg.53	37144	37470	+	hypothetical protein	NA	NA	no hits	NA	84.2105			atgagtatattagagtttttatcaacggctatagttttcggtattgttgctttatttataacattcgtagtaaaaaacataaggagaagcattaagtttaaattatatttcaaatccttaataaaggttggtattacattgatagccctaatgttcgtttccgctgtaatatccaaagacattaacatatttattagtttgatgtttgtttattatttaaaggttttatatttctcaacattgcttacctttgtttattttgttggaagaaatatatttatgagtataagaacaaataaaaagaatatgaaaccaaatacaatataa	MSILEFLSTAIVFGIVALFITFVVKNIRRSIKFKLYFKSLIKVGITLIALMFVSAVISKDINIFISLMFVYYLKVLYFSTLLTFVYFVGRNIFMSIRTNKKNMKPNTI
INF102	C	fig|6666666.802029.peg.54	37480	38001	+	hypothetical protein	PF08805	PilS N terminal	84% cov, 30% id, best hit WP_065356189.1	prepilin-type N terminal cleavage	94.7368			atgagaaaaggatttaaaaaaggttttagtctcatagagctgttgttagttcttgccgttgctactggcgtagtggcggctacgttctacgggtacggaaaggttcaggcgcataacagggtaaacagagctacgcatgatctggcgagtatcagtaaagcgatgaatgccattctgacgacaaggccaacaatagctgaggctaatactatgctgaccagctcaaagtctttaccgtcctctatgctcgataaaacaggctcgttcgtaaacgcctatgggggaaagctcaccataacgcctcataacggctcagatgacttctatgatgtttcatactacaacgtaccacctgatgcttgtatagagcttgtaagcgccagcagagcgatttaccgc…	MRKGFKKGFSLIELLLVLAVATGVVAATFYGYGKVQAHNRVNRATHDLASISKAMNAILTTRPTIAEANTMLTSSKSLPSSMLDKTGSFVNAYGGKLTITPHNGSDDFYDVSYYNVPPDACIELVSASRAIYRTVTIPSYGTKITAASSVNDIASFCAGFTSTSSVMVFTDAA
INF102	C	fig|6666666.802029.peg.55	38137	38430	+	hypothetical protein	NA	NA	100% cov, 76% id, best hit WP_185219591.1	hypothetical protein (Klebs michiganensis)	100			atgaaaaagattctggcggtatgcgtgttcgggctggcctccttccttaccgggtgtggtgatgatggtatctatgggaactacgtgaacaaacagtacggcgttaggctcgacgttcaaaaagatgttatcaagtttaaagatggcattttcaacgttaaagaatgggatgaaagcaaaaagccagtatacatagccagaactgaaaacaaaaatttgggttcatggacatttaaaatcgaaaaggtaaagcagggcgttgtttatcagggcgcagtatttgaaaaagattaa	MKKILAVCVFGLASFLTGCGDDGIYGNYVNKQYGVRLDVQKDVIKFKDGIFNVKEWDESKKPVYIARTENKNLGSWTFKIEKVKQGVVYQGAVFEKD
INF102	C	fig|6666666.802029.peg.56	38591	38908	+	hypothetical protein	NA	NA	no hits	NA	100			atgaaaaaaaatatacaaactgaaagctacattgaccaacttcaaacccttataattttgaaaaacttcatgaatgaaagatatgaagaagaaaactgcgagatcctttataccacggataacggttatccttctgtagtgttttgtggtggtatttatgaagtaagtataatgcctgttgattttgatagagggttggaaggagaggttatgtttatcgcttctgtgggtaatgaactgattaagttcacaagcttaatagacgctgttgaaagtttctattcatgtattgatgaagcaatattaaaagcagcttaa	MKKNIQTESYIDQLQTLIILKNFMNERYEEENCEILYTTDNGYPSVVFCGGIYEVSIMPVDFDRGLEGEVMFIASVGNELIKFTSLIDAVESFYSCIDEAILKAA
INF102	C	fig|6666666.802029.peg.57	38980	39282	+	hypothetical protein	NA	NA	no hits	NA	100			atgaaaaagaaaaccatgattgaagaaatgagagaaaaggcaaataaactttccaatggtgaagccctcattttattagaccatattttaaaaagagaagggcaagaggcaatgattggtgtattcatgaatgaaatgcctcaaatcagaaataggataagttatggcggtttcaatctggagggttgtagaaatatcaacactcagttagctaatgaactgatagcttatatagagcgtgaaaaacttatggtaatagtggaatccaatctaaaagaaagtgccataaagaaacgtctataa	MKKKTMIEEMREKANKLSNGEALILLDHILKREGQEAMIGVFMNEMPQIRNRISYGGFNLEGCRNINTQLANELIAYIEREKLMVIVESNLKESAIKKRL
INF102	C	fig|6666666.802029.peg.58	39589	40623	+	hypothetical protein	NA	NA	no hits	NA	100			atgaaaataaaacccgtaaacctcagcaaaacattaaaacttttagaaggaacagaagcagaaaagccattcattgaagatatgttgttatacatggatcaggttaaagagtatgaagaaaagaaagtattgcaaagcaacttatatgaagaacttaacagtagcttagtatatcgctataaaaccattgttaacaatgcaccaagagaagatttatccattgttggtatttcaggtgaagaaaccattggttcaaatgttgatgtttttcttgagaatacagcagtgagatttaaagtcagggataagctcaatgaaagcggctattcagtagctgtgaaggtcaaagacggtaaaacagttttagatgtgaatatgaagcaaacaggctttacagca…	MKIKPVNLSKTLKLLEGTEAEKPFIEDMLLYMDQVKEYEEKKVLQSNLYEELNSSLVYRYKTIVNNAPREDLSIVGISGEETIGSNVDVFLENTAVRFKVRDKLNESGYSVAVKVKDGKTVLDVNMKQTGFTALKTLSNELEELKPWVNDYIATLKEQVSESVHAQALPDTIEPYKTAWVELQEERRILVKVHHENMATFKSKFSSPKWEKDLKAWRISNLQSNKDKLNDFRDLLELRRRQEHESPIQILSKVDTVIDGKPHYYELSHKVEHGSLTSKFDTLLLALKSDDGSYDGKWHERICTSEFENLSDKNELNKKAKEFLTQAMDLRDNDLSNKSALKMKM
INF102	C	fig|6666666.802029.peg.59	40818	41204	+	hypothetical protein	NA	NA	no hits	NA	94.7368			atgaaatacaataacccacttgaagtagcaacaataacaacaaacgttttagcgcattatatttatcaggcaatatcagaccttgataaagaagaccttattaaatatgacaacgttgattatatcaaagattatttagatagctctattgattcgttaggaacagacagtttttatagcagtgttctaaattctttctacggaatgaatcatgactatggtcatgactattttgatacagaagaagagttaaaagagtatgttttaaaagctaacttatatcttatcaatgactctttagctgttgatgatgtatcagatgaatatgatgcttgcgagcaagctttagaaatgcttgaagctgacagaaacgataacgatgaataa	MKYNNPLEVATITTNVLAHYIYQAISDLDKEDLIKYDNVDYIKDYLDSSIDSLGTDSFYSSVLNSFYGMNHDYGHDYFDTEEELKEYVLKANLYLINDSLAVDDVSDEYDACEQALEMLEADRNDNDE
INF102	C	fig|6666666.802029.peg.60	41261	41449	+	hypothetical protein	NA	NA	no hits	NA	36.8421			atgagtggaataaaatataacgttcaggatatttgtaatgaacttaaagatttaaacgtttgggaaagattttgtgaatggggatattctatttatcctaatttacataattcacagcaggctttcatgtattgttatgaagtatttaaacttaacgagaactatttcatagaggaatggaagaggtga	MSGIKYNVQDICNELKDLNVWERFCEWGYSIYPNLHNSQQAFMYCYEVFKLNENYFIEEWKR
INF102	C	fig|6666666.802029.peg.61	41454	41819	+	hypothetical protein	NA	NA	no hits	NA	84.2105			atgaaaatagaaaatagatttataacaaacagagaaagaatatttatttatatattgtcttctatcttatcaacttttacagtgtattggtggtatggcataaatcgattatatgaaccatatgcaatgcatttatactcagtttttggctatgatgccaatactatttttaatatgttttatgagaatggtctattagatattataggcaaagagttaatactatcatattggttgtgggctggagctatatcaatattatgctcaagtcaaagaaagacagcgttaagttttttaatcagttcttcgatttacttttcgatactttctataataataattttattggatttatatatattttaa	MKIENRFITNRERIFIYILSSILSTFTVYWWYGINRLYEPYAMHLYSVFGYDANTIFNMFYENGLLDIIGKELILSYWLWAGAISILCSSQRKTALSFLISSSIYFSILSIIIILLDLYIF
INF102	C	fig|6666666.802029.peg.62	41829	42092	+	hypothetical protein	NA	NA	no hits	NA	10.5263			atgaagaaaagcgcaatatttaaacagttagctaaaggatgttattttgtatttcttggtagtatagcgatgattttttatcttcataatttaataaattcaaaaagtcattactctaaaaacataagtgaaatagaggtagagaaatttaatcaatggtttttaagtttgagcaacccttttatttatgtatctttgctatttggttttttagctttgatatttttatacttacattgtaagagggaaaaggaaaataaataa	MKKSAIFKQLAKGCYFVFLGSIAMIFYLHNLINSKSHYSKNISEIEVEKFNQWFLSLSNPFIYVSLLFGFLALIFLYLHCKREKENK
INF102	C	fig|6666666.802029.peg.63	42369	42112	-	hypothetical protein	NA	NA	no hits	NA	94.7368			atgaaactgaacaactacctgagcaagttctttgatgttgaagagaatgaagtggaaaacgatgaaggtgaaaaaatcccttctctgtggctctatgagaaaggggaagactctgaaccagtagttatcctgaaacagacagaaaagcccggagaatggcgcgtaggagatatttactcagctctaacgaatgatgcccggctatccgaagaacagatcaagaaactggcaaaagctggaatgattaccaaaaactaa	MKLNNYLSKFFDVEENEVENDEGEKIPSLWLYEKGEDSEPVVILKQTEKPGEWRVGDIYSALTNDARLSEEQIKKLAKAGMITKN
INF102	C	fig|6666666.802029.repeat.2	42505	43177	+	repeat region	NA	NA	NA	NA	NA			ataacatcgtactataatataatagtatattgtattatagattacgtcatagcacattggggtgacaggacgtgtcatagggagtaaaaataatcacccttccgtggtcaggtaggacatggcctttcatataggtgtgaacgctccgcgctggaaacttctggttatgaattgtacttactctgtccggggcttcgccctttgaatttctgatccgggttttcctgataccatatcgaatgttctcgcgtggtcaggtaggacacggttacttttcgggtagaggatagttacttttaccttcaatcttacatttaaccacctttcacaagtaagataaccaataccaaagtaaactacccactgttaagccgggtttttccttccaccacacccaaa…	NA
INF102	C	fig|6666666.802029.peg.64	43175	43101	-	hypothetical protein	NA	NA	no hits	NA	unannotated in prokka			cctatcccaactacgtttactttacgcgcgcgtaaagtaaacgtagttgggataggggtacacgttgtaaagtaa	PIPTTFTLRARKVNVVGIGVHVVK
INF352	E	fig|6666666.802027.repeat.1	1	698	+	repeat region	NA	NA	NA	NA	NA			ccacacactactgttactatatgcataattacgttaattctagttaggattaggatttaggcgcggaggttaggttaggcgcaataacccttatattctaacattaggattaggctacgcctaatcctaatgttagaatataagggttattgcgcctaacctaacctccgcgcctaaatcctaatcctaactagaattaacgtaattatgcatatagtaacagtagtgtgtggtctatttttctggaatacttggaatgtgtggaatatttaataaaagccttatatatcaagggtttgcgagctttttttattccaaaagccaaaaaataacattccatactctggaatattttttccattgcctgatctccatttatacgtgtagaggtgtctgttt…	NA
INF352	E	fig|6666666.802027.peg.1	403	543	+	hypothetical protein	NA	NA	no hits	NA	unannotated in prokka			gtggaatgtttggaaaacacggaatatctatatataacagtgagttacgttataaaagtattcctgaacgctgtttttttgcttccatgcactggaatactcacagatgaggctaccgcctctcctgttcgcttgctttga	MECLENTEYLYITVSYVIKVFLNAVFLLPCTGILTDEATASPVRLL
INF352	E	fig|6666666.802027.peg.2	801	1082	+	hypothetical protein	PF02604	type II antitoxin YefM	no hits	NA	94.4444	43%; AT4225	TASMANIA.A66	atgtgttcaatgagaggtgatattatggaaaaggttaacatctatgatgctaaaactaacctgtccaaaatcgttcaagaggttgcccggactggtgagccagttgtgatcgcaaagaacgggcaagctttggtaaaagtcatcgcttacagagaagagaagcctaaacgcaagttgggttttatgctcaataaaggtagtgtttctgacagcttccttgacaacttcgatgatatgaacgctgatgaaattcaggggatgtttgaagggaaatacgattaa	MCSMRGDIMEKVNIYDAKTNLSKIVQEVARTGEPVVIAKNGQALVKVIAYREEKPKRKLGFMLNKGSVSDSFLDNFDDMNADEIQGMFEGKYD
INF352	E	fig|6666666.802027.peg.3	1082	1483	+	hypothetical protein	PF01850	PIN domain, toxin associated with toxin-antitoxin system	87% cov, 50% id, best hit WP_138098870.1	type II toxin-antitoxin system vapC family toxin	94.4444	44%; T1270	TASMANIA.T66	atggattacctcttagataccaatatattaatttttatgggttatcgtcctgatcgcttgaaacaagaggttgtagagctgctggaagatactgaaaaccgcctgttcttctctgcagccagcgtgtgggaagttgtcattaaaagcagtcttaacaagccctttgacgttgataatccaacgctgtttagagatggcctgtttgaagctggtttgattgagatacctgttaaaagcgagcatacgcttgttgtagctgatttgccggagaagttacacaaagacccgtttgaccgtcttatcgtggctcaggcgaagcataacaagcttcctttgattacaagcgatagcaagctgattgattttgtcagcgactacataaccatcatacctaaccga…	MDYLLDTNILIFMGYRPDRLKQEVVELLEDTENRLFFSAASVWEVVIKSSLNKPFDVDNPTLFRDGLFEAGLIEIPVKSEHTLVVADLPEKLHKDPFDRLIVAQAKHNKLPLITSDSKLIDFVSDYITIIPNR
INF352	E	fig|6666666.802027.peg.4	1747	1508	-	hypothetical protein	NA	NA	no hits	NA	83.3333			gtgattaattttttaatggggtttttgatgaaagcaaaagtaggagccgataaaaaagtaatacttgaaaaaccaattaacataataacatcttcaatttttaatgtagcgttcattttagggataacatcattatttgagataacaaacaatcttccaacgatgatagcaataggaattgctacagagattatgactttaatagcatacaaagaggaaataaaaagattatttaaataa	MINFLMGFLMKAKVGADKKVILEKPINIITSSIFNVAFILGITSLFEITNNLPTMIAIGIATEIMTLIAYKEEIKRLFK
INF352	E	fig|6666666.802027.peg.5	1920	1744	-	hypothetical protein	NA	NA	no hits	NA	unannotated in prokka			atgaaagaaattatgaaactattcgataacccagctttattattaattataggtgcttccctttttagtctttttttctttggatggaaacagggcttgtttacattattgtttataactacggttatttttattcaggaatgtattttaagtaaattaataaggatgatgaagtga	MKEIMKLFDNPALLLIIGASLFSLFFFGWKQGLFTLLFITTVIFIQECILSKLIRMMK
INF352	E	fig|6666666.802027.peg.6	2239	1964	-	hypothetical protein	NA	NA	no hits	NA	11.1111			atgaaaaagattaaatatttagaaatcactaatgcagaaattgtcaaatttataccattagatgaaatagagtatgtgttgatggtaaacgacgaaataagaaaggttgcggattggatgttaagcaacggtatgtttaaagagactgataatagttatgttaaggataaaataatagacgctgcatctttttattataaggggtgttatttaatctacaactttgaaaaaaactataacattgaaggtttttccagtatagattttaacgattaa	MKKIKYLEITNAEIVKFIPLDEIEYVLMVNDEIRKVADWMLSNGMFKETDNSYVKDKIIDAASFYYKGCYLIYNFEKNYNIEGFSSIDFND
INF352	E	fig|6666666.802027.peg.7	2950	2402	-	hypothetical protein	NA	exonuclease	95% cov, 37% id, best hit WP_014343384.1	3-5 exonuclease	11.1111			atgaaagagatagtgttcttagacacggaaacgtcagggttaggtagcagtgctgagatagtagagatcggcattgtgagcttatccgggcatggtgtaggaagtgtgctgttagacacgctggttaagcctgtaagcgacataccagaggaagctacccgcatacacggcataacaaacgaaatggtatcagtcgctcctgagttcgcagagctttacccactgttggtagaacagctatcaggtaagagtgtctacatctacaacaaagcatatgacacacagatcatagataacgcttgtatatgcgccgggcttcctctaatcgagtttgatagctattgcttgatgctccccttctctgaaatgtacggagactggaacgactacaagaagagc…	MKEIVFLDTETSGLGSSAEIVEIGIVSLSGHGVGSVLLDTLVKPVSDIPEEATRIHGITNEMVSVAPEFAELYPLLVEQLSGKSVYIYNKAYDTQIIDNACICAGLPLIEFDSYCLMLPFSEMYGDWNDYKKSYRWQKLTTAFYMCDDIDDEDRALIQAHRAVGDSIMSKYVYKLLKQKELI
INF352	E	fig|6666666.802027.peg.8	3571	2966	-	hypothetical protein	NA	NA	no hits	NA	100			atgagcaaactaatagaaacaacaacagcacaaaagattttcaaatccatgattgatttaaatcttgataaagatgaagtcatttactttgaagagttcattaacttactatatgaggcggggttattaaatcccgattttcaggagcatcaggaattcattgaaaacaacagaaactattttattgagttaaggaggattagaacagagggaaataagacttttgtaataagaaactatctaaatgatatgttcgcagagctaagaaggttaaacaaggatttaggctatacctataaagagaaggtagaagagcttatcaaggagtttgaaagcttctcagagacagcaaagcctttagataatggtaaaagtcttgtttatcttgtaatgccagca…	MSKLIETTTAQKIFKSMIDLNLDKDEVIYFEEFINLLYEAGLLNPDFQEHQEFIENNRNYFIELRRIRTEGNKTFVIRNYLNDMFAELRRLNKDLGYTYKEKVEELIKEFESFSETAKPLDNGKSLVYLVMPATQSKNKSHKKIVCVCIRDDKNKEMFTKSINSKIILAEKFIFIEEVNTFRRPQTYLNVLDKAFTIFNEY
INF352	E	fig|6666666.802027.peg.9	4056	3571	-	hypothetical protein	NA	NA	no hits	NA	50			atgaataaaagaacaataactatggatttagacagaatggaaccaactatcacttcacgtctacttatggattatataagcgaacaagggtatatgataataaatgaagttgataatattccaatgccaaaaaataattataaaagaacaaagtttaatgatgtaaaaattacacttagcgatacagagcagttaatcaatcttatagagaaaaaggcattggtattagcagttaagtatcaagacataaacacgtcagatatggatataacattatcaaacgaaagaggctatgtatgcgctgagttttgcggtggagtctatgaggttagcataagaacagacatagcagcaggacgctacgaagcttctgtaggtaatgagctggttatgtttaac…	MNKRTITMDLDRMEPTITSRLLMDYISEQGYMIINEVDNIPMPKNNYKRTKFNDVKITLSDTEQLINLIEKKALVLAVKYQDINTSDMDITLSNERGYVCAEFCGGVYEVSIRTDIAAGRYEASVGNELVMFNRLDDAVESFFDCIEEAVKEVIRREGRDN
INF352	E	fig|6666666.802027.peg.10	4280	4083	-	hypothetical protein	NA	NA	no hits	NA	16.6667			atgaaacagtttttatattttttatcaaataactataactcactaatgattttatttttaataacaacacctgcgcttgttaatggtatatcattaagtttaatagaggttttggaatcaatccttagtagctttatattggtaatcccagcatcatttattttttatatggtaataacagatagaacaaacaaataa	MKQFLYFLSNNYNSLMILFLITTPALVNGISLSLIEVLESILSSFILVIPASFIFYMVITDRTNK
INF352	E	fig|6666666.802027.peg.11	5064	4384	-	hypothetical protein	NA	type I restriction modification	30% cov, 33% id, best hit WP_167610311.1	type I restriction modification system subunit M	100			atgaataacatacagcatttatcaaaactcatcacggaaatcaaaaaaccctcaacagcattaaacgcagccagtattttaaaagcaatagaactctttacggggttttgcctttatctggtttgtgatgcgctacataccaaacaaaaaacctttcagattacgtccagtatctttgatggcaatatcatagctaacatgccaaaaaacgagatagagaagtatagcaaggcggcagatgccgcttaccagtatgttcatatcatcaagcagaaagaggcgtttacagacgttctatcagagctgtatgaagagatctatcttacaggtaagtgcggtgatggtttaggccagttcctgacgcctgacgatgtgagcagtctcataacatctattggt…	MNNIQHLSKLITEIKKPSTALNAASILKAIELFTGFCLYLVCDALHTKQKTFQITSSIFDGNIIANMPKNEIEKYSKAADAAYQYVHIIKQKEAFTDVLSELYEEIYLTGKCGDGLGQFLTPDDVSSLITSIGMRPRADTAKINEECCGAGSIVLSTLKELHQKNGSYLDTTLNLNDIDPLMVKMAIIQVMAPIAFKENVDIKEINIFNHNTFLNKNKQVFKYTSG
INF352	E	fig|6666666.802027.peg.12	5444	5172	-	hypothetical protein	NA	NA	100% cov, 38% id, best hit WP_032737123.1	hypothetical protein	100			atggaaaataaaactgttcgctgtcctttttgtgatcatgagactaaacacggattaggtgtttgtttaccgtgtggagcaaacataacatacggtaaagctcctttatggttcgttcagcttggggctttactatcagtggtattgagttttgctgttttaattctcgcagaaaatatgtttattggtttagcttctcttgttgtatttttattattaactattattctttcaaaaaccatctttgcggacagagttgtattcacaagataa	MENKTVRCPFCDHETKHGLGVCLPCGANITYGKAPLWFVQLGALLSVVLSFAVLILAENMFIGLASLVVFLLLTIILSKTIFADRVVFTR
INF352	E	fig|6666666.802027.peg.13	5742	5449	-	hypothetical protein	NA	NA	100% cov, 76% id, best hit WP_185219591.1	hypothetical protein (Klebs michiganensis)	11.1111			atgaaaaagcttctgacggtatgcgtgatcgggctggcttcacttctcgcaggctgtggtgatgacggtatctacggcgattatgtgagcaaacagtatggtgtgaggctcagtattcaaaaagatgttatcaagttcagggaaggagtttttgcagttaaagcttgggatgagagtcaaaaacctgtttacatcgctaaaactgaaaacaaagatttggggtcttggacatttaaaatcgaaaaagtgaaacagggcgtcgtctatcagggcgcgatttttgaaaaggattaa	MKKLLTVCVIGLASLLAGCGDDGIYGDYVSKQYGVRLSIQKDVIKFREGVFAVKAWDESQKPVYIAKTENKDLGSWTFKIEKVKQGVVYQGAIFEKD
INF352	E	fig|6666666.802027.peg.14	6238	5930	-	hypothetical protein	NA	NA	no hits	NA	11.1111			atgaatgcaacaataatacttttagcactattagttgatatagtgtttatttacggggcttatgttttaatcaaaaaggctttaagtcataaactctacggagtttggtataagaggatttttaaaattggcttactcttcatgctggcaatgttgatttctaacataattggcggtgaagctgttaaaactgcagcaaaatctttctttatctacattgattgcgtcataggttttatactgatgactttagttcacgcttctttcatcaagataaaatcatttaaacgcaaaactaagctcatctaa	MNATIILLALLVDIVFIYGAYVLIKKALSHKLYGVWYKRIFKIGLLFMLAMLISNIIGGEAVKTAAKSFFIYIDCVIGFILMTLVHASFIKIKSFKRKTKLI
INF352	E	fig|6666666.802027.peg.15	6534	6238	-	hypothetical protein	NA	NA	no hits	NA	11.1111			atgattatagataagattcagtattgtgattacgactacatactaaaacaaaacagcataggaagatattttgtttttataatatataaaataaaatcaaatcaaaaagtatgtcgtggaacagaaccagaaaatttagtaagaaaaaagacagatgtattattagagaagaaaatctatgctggtaagaacaaaacaaagattgatgcttttattgatgaaatgaaagattgtctaacttttgtagtttttaatgagattaaagaaacaataaacaatgaaaaggaaggtgaataa	MIIDKIQYCDYDYILKQNSIGRYFVFIIYKIKSNQKVCRGTEPENLVRKKTDVLLEKKIYAGKNKTKIDAFIDEMKDCLTFVVFNEIKETINNEKEGE
INF352	E	fig|6666666.802027.peg.16	6889	6536	-	hypothetical protein	NA	NA	no hits	NA	11.1111			atgaattacatagaagctaaagagctatcacaacacattattacttcaataaaattaagtcttcatttcaataaatatgaagtcgataatgaaagcgatcttagtggtcttaaatatgttattgaacgaaacaaaaacgatataaaaatcagtacagctaaaataaaaattagagaaccgggaacatttttatttcttttgagaaaaatgaaagatacatcaaaatcaacggatttatttattatctattcagaactcaataaaaaagatgatgaagagctttcagcaaaactaaaagaatttgcttttagatataaaacctttgtcgttcagcttaaaaaatcaggggaatga	MNYIEAKELSQHIITSIKLSLHFNKYEVDNESDLSGLKYVIERNKNDIKISTAKIKIREPGTFLFLLRKMKDTSKSTDLFIIYSELNKKDDEELSAKLKEFAFRYKTFVVQLKKSGE
INF352	E	fig|6666666.802027.peg.17	7365	6991	-	hypothetical protein	NA	NA	no hits	NA	94.4444			atgcttaaatacaacagcttaaaagattttcttgaagaacagaaacggcaagagctattgaaaaaaaagcttgctgaaaagctgtattacacagtaaaaaaaggaacagcagaagagatagtctctgttttcagacagtgctctgaaggtaatgtagattttaaagatttaaaatatgactatctacttgaatattttgacacattcagaacaggatataacaaaccatctgttattattatccgtctgattatcagttatcaaaaaatcatttcaataaaagctattcaatcattttataacaatatctattacagaaatattcttgatgaagaagaattagctgaaataacgccgctaattattaaagaataa	MLKYNSLKDFLEEQKRQELLKKKLAEKLYYTVKKGTAEEIVSVFRQCSEGNVDFKDLKYDYLLEYFDTFRTGYNKPSVIIIRLIISYQKIISIKAIQSFYNNIYYRNILDEEELAEITPLIIKE
INF352	E	fig|6666666.802027.peg.18	7749	7465	-	hypothetical protein	NA	NA	no hits	NA	11.1111			atgaaaaatagagactggaacagaaatgaagaaaaatatagcgaaaaagatgatgaagaatgtttagatgattctacaatagaagtttcgctctcatccgaagatgaagataaagaagtaaaaaaggaaaaattctttgataaagatcagcatattgaaaatctttgtataacagcagctatagttgttggcacggtcggagcaattatctatctaccattattcttgattatgatggcggggttgacgataaaagagttttacgacagagttagaaattattga	MKNRDWNRNEEKYSEKDDEECLDDSTIEVSLSSEDEDKEVKKEKFFDKDQHIENLCITAAIVVGTVGAIIYLPLFLIMMAGLTIKEFYDRVRNY
INF352	E	fig|6666666.802027.peg.19	8001	7753	-	hypothetical protein	NA	NA	no hits	NA	11.1111			atgagtgaaaagacgacagaaagaatagttatagaccaacttttaaaactaaaatctaataatgaaagagagttagtaagaagaatagatgttttacaaacagaaaatgatattttaaaaaatgagatcaacaaaaaagatcagtatatattttctttagaatacaagctcgaatgtgaaacgaaagaaaaagaatggattttatcagatatataccatattagagatattatgaaagaaggagattaa	MSEKTTERIVIDQLLKLKSNNERELVRRIDVLQTENDILKNEINKKDQYIFSLEYKLECETKEKEWILSDIYHIRDIMKEGD
INF352	E	fig|6666666.802027.peg.20	8775	8053	-	hypothetical protein	NA	NA	no hits	NA	100			atgaatagtgtagaaaataaagtagtatccttaataaaagaaaataatgttgttgttttaaaatgcaagtctgaatttgatttttggataaagaaccatcttttaaatgaaccgaactttttatttactgacatatctaaagtgaaggtgctttcaggaaaaggaataacgaaaaatgctttcaagcatatcttatatacagaaaaaaacacactaattgttcttgatgaagctgatgctttcgacacttctgttagtgattactttagcacgtttagagttaaatctgattatgtaaacatagattactgcctaaaagtaaacaataataaaatcgtttttattacaagaagtggcatttgcggttatttaaaatcattcttgcttagtagttcttta…	MNSVENKVVSLIKENNVVVLKCKSEFDFWIKNHLLNEPNFLFTDISKVKVLSGKGITKNAFKHILYTEKNTLIVLDEADAFDTSVSDYFSTFRVKSDYVNIDYCLKVNNNKIVFITRSGICGYLKSFLLSSSLSVFDADAYDENKESGIDFLLSEKAHNTNIEDVLNIVENNKTNSYDDLMSVIDEKIKNIAEMKFESKTKDKEIEGLKEKIEFLSFLLAKRDLKISALEDEIEELKIQQ
INF352	E	fig|6666666.802027.peg.21	9283	8903	-	hypothetical protein	NA	NA	no hits	NA	100			atggaatacatgaatgtagtgagaagtgatttcgaagagttcgcaaatgaaaacgtagagggttatgaacatagcaaaacattaatgagacctgaaagagtatcaaacaatgactatcctcaacttgaatatgttccatttttttcatttgaaggtagtaagttgttgtttacttataatcaactcgaagaaaacaggataaataaatctgtattaaagtatgctgttaacctttgctttaacagtgatatgagcaataagtatggagatatggaagatttgagcagtacttatgctactgtttattactgtttgctcgataacatgtataagacattaaagaaaaaagacattgagagtgttttatattggcttgattaa	MEYMNVVRSDFEEFANENVEGYEHSKTLMRPERVSNNDYPQLEYVPFFSFEGSKLLFTYNQLEENRINKSVLKYAVNLCFNSDMSNKYGDMEDLSSTYATVYYCLLDNMYKTLKKKDIESVLYWLD
INF352	E	fig|6666666.802027.peg.22	9587	9294	-	hypothetical protein	NA	NA	no hits	NA	100			atgagaaagaagtttagacctgtagattttcaaacaagcaatatgggaaataactatataacaatagaaggtatgatgtcagcaccatataaagaacatagcccggagttattttcacaatgtctaaaagaagtaagcaatattaatagattacttatagataaaaggaagtgtgataacgaagagcattaccaaaaagttttaatggttgctgatatgtgtttatcaatgatgatgattgaacgccgtattggtatcgttaatgaagataatagttattttaatcaaaaataa	MRKKFRPVDFQTSNMGNNYITIEGMMSAPYKEHSPELFSQCLKEVSNINRLLIDKRKCDNEEHYQKVLMVADMCLSMMMIERRIGIVNEDNSYFNQK
INF352	E	fig|6666666.802027.peg.23	10189	9674	-	hypothetical protein	NA	NA	no hits	NA	83.3333			ttgatttatgcttttgtcatagtgttaactttaatatataaactaaaagaggaaaatgaaatgagttatatgtcattaaatgtagtaagcattcagattaaaaaagcaaatgttgaaaaactcactgcgtgggtcagagattttgaaaacatacgtgcatatggaagcgcatcaaatatagatattataaaaaatgatgatagagaagaagatgctcattacataaaaacgaaaaggtatagaaaagaatggtttgatattttctttgaatcctctgatgaacttaatcatttttatcaagacgggtttttagaagggatcgcgagaatgtttgattgctatgtcaatattagctcaataacatcttggtgttgtccttatcatgagtcatatactatg…	MIYAFVIVLTLIYKLKEENEMSYMSLNVVSIQIKKANVEKLTAWVRDFENIRAYGSASNIDIIKNDDREEDAHYIKTKRYRKEWFDIFFESSDELNHFYQDGFLEGIARMFDCYVNISSITSWCCPYHESYTMYMDNWYEPYYKNFTGDESRKWPRHIGMYFWNWVNLDDI
INF352	E	fig|6666666.802027.peg.24	11108	10200	-	hypothetical protein	NA	DNA methyltransferase	94% cov, 28% id, best hit WP_138094516.1	adenine-specific DNA methyltransferase	100			atgactgtatctatccaaaataccccatcattaagcttaaagccgctctacgtgtgggctggcggcaaatctaaactactcaaaagctacaatccacatctaccagatttggacagcgtaagcgcatacgttgagccattttttggcgctggcgctctctttgcgtctgttaagtctacatacaaccagatccccacaatcatcaatgacattaaccctgagctggtcgctctactcaataccatcaaacacgattttgaagcgttctgtagcgagctgcaggagctggaagcggcttacctgtctatacgctcttatgaggtcaggaactatcgtttctatcagcgtagagaacagtattggaaagaacagattggtagtgtccgggcatcgtcctta…	MTVSIQNTPSLSLKPLYVWAGGKSKLLKSYNPHLPDLDSVSAYVEPFFGAGALFASVKSTYNQIPTIINDINPELVALLNTIKHDFEAFCSELQELEAAYLSIRSYEVRNYRFYQRREQYWKEQIGSVRASSLLLFLMSTGFNGIWQVNKKIGRYGTGAGLLNHKGSLFDYSLLNEWHRALQATSIHCGSYADLDVPAGAFVYCDPPYRDSYADYGHAFTDEDHKDLIEWCRQLQERGCVVWLANREANDSFFEENASDASVLRFDITYTAGRKKKTENGHEAVKAKDLLMIWNNKNMIKAA
INF352	E	fig|6666666.802027.peg.25	11870	11433	-	hypothetical protein	NA	NA	no hits	NA	100			atggatgagttttctttagatacgttaaaatcatatatagacagaaaccaaacttcactgttctatgattatctcactaaacaccaattagacactaatatgaatattttatcttggtgtcttttgtctattttttcgaagtcagaaaatgaaaatcatcaatactataatttgttctgtttggtagtgggattgttcaaagatgttaacaccccaataaatggaagactacccttagaaatagcttactcaatcaataacattaagttttatattcacctccttttaaatggtgcagatccacaaaagaagaacagcaaacatcaatctacatatgaaataataatcaaaaatgaaaatgaaaagtttctttcttttattatgaggtatgaacaaagc…	MDEFSLDTLKSYIDRNQTSLFYDYLTKHQLDTNMNILSWCLLSIFSKSENENHQYYNLFCLVVGLFKDVNTPINGRLPLEIAYSINNIKFYIHLLLNGADPQKKNSKHQSTYEIIIKNENEKFLSFIMRYEQSLIDEIQKRKSTH
INF352	E	fig|6666666.802027.peg.26	12264	11872	-	hypothetical protein	NA	anykrin repeat	60% cov, 25% id, best hit WP_007703928.1	ankyrin repeat domain-containing protein	100			atgaaaaaactaactgatattttgaaaacaaaaaacacaatcgaaattgaaaaattcatcaccgataacaatgttgttgaagaagatttttatatagatgaagtggcaaatatatttcacgttgttctactgactaaacaacacaagagttatgaagtagcaagaatgcttaccaaatatttcgacattaataagcaagataaagcaggtaaaacagttctgttctatgctgttcttatgggtaatacagaagcggttaagttctttatctcagccgggggcgatgtatcaataaaagataatcaaggcagaaaagcagcagatcagataacactacttgatcttcaaaatgcttcttcaatgtcaagagtattactatcagcagagaaataa	MKKLTDILKTKNTIEIEKFITDNNVVEEDFYIDEVANIFHVVLLTKQHKSYEVARMLTKYFDINKQDKAGKTVLFYAVLMGNTEAVKFFISAGGDVSIKDNQGRKAADQITLLDLQNASSMSRVLLSAEK
INF352	E	fig|6666666.802027.peg.27	12886	12389	-	hypothetical protein	NA	anykrin repeat	64% cov, 32% id, best hit WP_115073753.1	ankyrin repeat domain-containing protein	100			atgcttgatttagatattaaaagagaattgctgttcgctgaaacagcagaagatatagaaacgttagttaatgcaggcgctgatgttaacggttctttcggtagtgtttttcctttagcattagctgttaatgttgaagtagcaaaggctttaattgccaatggtgctgatgttaatctaactaataaaaaaggtgaaacagcgattttttacaataaaaatattgatgttgtaaaattccttgtttctcaaggagcaaatataaaccatctaaataatgatggtgaaacagcattgtttaaaacttccgatattgaaatggttaaggctcttatcaaattgggttgtagcccattcgttaaaaacaaaaatggagagcgccacgacttcaaaatcaaa…	MLDLDIKRELLFAETAEDIETLVNAGADVNGSFGSVFPLALAVNVEVAKALIANGADVNLTNKKGETAIFYNKNIDVVKFLVSQGANINHLNNDGETALFKTSDIEMVKALIKLGCSPFVKNKNGERHDFKIKAVDKEEYQSFMNKLNEMIRKTLEQKKQMLQVA
INF352	E	fig|6666666.802027.peg.28	15306	13129	-	hypothetical protein	NA	Domain of unknown function	44% cov, 20% id, best hit WP_004150965.1	DUF927 domain-containing protein	100			atgaatagtgtaaaaacagaattagaggctgaaaagcttcttgataatatggatttaacattagatgaagatgaaacagaaaatcaatcgtctgatgatctggctttaacccctcctgagcatgatgtttttgaagatgccagtttatatgatgcgcgtattacagaagaagctttttacgcttccagaaactacgctatacatccgaatggttttttcaaaagaatatatccgaaggatggacaaccttactggaagaaaatacataacttctttgctataccatacctcaagctttctacagctaaacagagttcgggcgttaaaacagcagagactaacaccggatatacaggcgttcgctttcttaataacgatttagaaataaatgagatcgcg…	MNSVKTELEAEKLLDNMDLTLDEDETENQSSDDLALTPPEHDVFEDASLYDARITEEAFYASRNYAIHPNGFFKRIYPKDGQPYWKKIHNFFAIPYLKLSTAKQSSGVKTAETNTGYTGVRFLNNDLEINEIALSSSERAEFTSSKSRLTANDWTPPAGSDRSDVYKAFMEAAQAGYEPHVRPNNKIYPAFIKRMTGYTQRGWVTPDLHIRSKHDLYVGKVATQSEKMGDPEIQKQVLREIIKQSPAVCIFLAGTFAAYTKGRICISDEFCPIVNYVGEGEKGKSTTLRICASIEGSPSKGKMVIEGVSTEAGVENFATAYNHGPVFLDEIDELLRMNELSKRIMRLTNGGGRVIYDTEKTFKQPNVWNGMFFTTSNTPLKDGVRGDGKETAILTRLIE…
INF352	E	fig|6666666.802027.peg.29	15998	15420	-	hypothetical protein	NA	NA	no hits	NA	100			atgggattatcaaaatcagttagtgatttattaaaagaaaaagagcatttagatcatgatacttatgaaatacaagaacaagaagaagtatcagaagataccaatttaaagatagaaaatgaattgctcttgcttggtattatttggaatgctataagaccgcttgaaaaatatgagaaactaaagactcgttattatttgaatgataatttagtaatagaaaaaggcaataacagcttctggatctacggtaaagaagatttaatagcagaaagcataaaactatttattgattatttcgcaaaagatattagagattttaagtttatcagacctgaatcagaatataacacattcatctattatttctttaaagaagctgttatgtgtagattcaat…	MGLSKSVSDLLKEKEHLDHDTYEIQEQEEVSEDTNLKIENELLLLGIIWNAIRPLEKYEKLKTRYYLNDNLVIEKGNNSFWIYGKEDLIAESIKLFIDYFAKDIRDFKFIRPESEYNTFIYYFFKEAVMCRFNVLISNTQHEKDLQQVIIRDVVKELKKETNLMDDVNKKYNKQMIDNWISEILLKNTHLSM
INF352	E	fig|6666666.802027.peg.30	18034	16052	-	hypothetical protein	NA	NA	no hits	NA	100			atgagtattatacaatggggtaaaaaatcccacgaacaaatgagaataagtcagggcgtaaaaggtggtaaaaccagcccgacagtagaaactttagaaggtgctgatttttatgatccaatagctcaaaagtgggttcatgaagaaaacggccttgagttaatacgtgagctggaaggttatgaagcgcctattgctgatgatcctgaagagcaagaacgtagtcatgaaaaacacttcgatcatggtttgttttcaaagcaatatcttttagataataaagttaaagttggtgatgaagcaaggcttaaagtaaaaaacagccttattggtaatatccaacaatcagaaacagaatgggattattgtcaaatagatatgagtatttttgctcctaaa…	MSIIQWGKKSHEQMRISQGVKGGKTSPTVETLEGADFYDPIAQKWVHEENGLELIRELEGYEAPIADDPEEQERSHEKHFDHGLFSKQYLLDNKVKVGDEARLKVKNSLIGNIQQSETEWDYCQIDMSIFAPKDMPRARKIIIERMSHPKYLAIKDNGPAGMTYVPIDGDRAVFAWGNHLDQDIAPHLQLWRHHHVINNKKLVYDKDLNKIIDKTDDSGNRYITQATSLDKDFIRKIELEWINEGLREAHLPTIDNIYLKNENKDDDKAEAKLRVENEDVSKWQELYDKTVEENKANRKAEIDINFDPNSAKDANLVAELKLLDEVIKTKKELSAEFLAKAIKEKNEVEAFEKAKTTVVALHQEQELNSQLTKKLEDTEEKLLESIKSLEEESALKTTF…
INF352	E	fig|6666666.802027.peg.31	18545	18174	-	hypothetical protein	NA	NA	no hits	NA	100			atgactgaccacaaaaaagaaaaacctaaaaaacctgccggatggctcgatgatatggagacttttgaaaaaatgtctcttgaaacggccttttccgatccaaatgctggcacatactgggcgcatcgagaggaagacttgggagaactccagtcgttcactacgtcatacgttcgttgcgactttaaggtagtagcagaagacgaaccacgtttgattggtttccgtgtccctaaagctctggaagagaagtttaagcttctttctcatgatgctttatcaaatacaatccttgctcttgctgatttaaaagcagatgaattgatcagggaaaataaatctattcattttactaagaaaaagaaatcctga	MTDHKKEKPKKPAGWLDDMETFEKMSLETAFSDPNAGTYWAHREEDLGELQSFTTSYVRCDFKVVAEDEPRLIGFRVPKALEEKFKLLSHDALSNTILALADLKADELIRENKSIHFTKKKKS
INF352	E	fig|6666666.802027.peg.32	19257	18604	-	hypothetical protein	PF01656	ParA, nucleotide binding	94% cov, 25% id, best hit WP_114194394.1	AAA family ATPase	100			atgcttgctatctcgatttacaataaaaaaggtggggttggcaaaactcttttcgcaatctctatctcttcttggttcggtcataatggcaagaaaacaacgctgttagaccttgatccgcagggcggtagcctactgttcgcaagcattgctgaacaggccggaaccaacctttcttttgaagtggcacgtaagccaacctctaaagatgttgatgtgtttatcttcgatcacagtccgggtgttcatagcggcggtgatggtcagcttgcgccgttcatcatcttaccgactgtgttagatgccagctcatacagtgctacgctcaagagcgttcaggaactgcgtgaaatgggcaaaacagacaatgattttatcgttgttccgaaccgtgttgag…	MLAISIYNKKGGVGKTLFAISISSWFGHNGKKTTLLDLDPQGGSLLFASIAEQAGTNLSFEVARKPTSKDVDVFIFDHSPGVHSGGDGQLAPFIILPTVLDASSYSATLKSVQELREMGKTDNDFIVVPNRVEIQNKEQLDLLIKLQEEHKAAGHDYELPYIKKRVAYPRSYNNGVTIFEDKTGLPLVSDARKEFELLMDAVGKKIKAGVEARRNKS
INF352	E	fig|6666666.802027.peg.33	19382	20428	+	hypothetical protein	PF18821	ParB, Large polyvalent protein-associated domain 7	no hits	NA	100			atgagtagaccaatgtttaacaacacaacacaaatccaagcaaatgagggatttaaacctgtatatgacgcatcaatggaagaggacttaaatctttacgatacacctgaacaaacgcctgagctagaagttaaccttgaacaagatatgattgaagtgagaagtcgcatagatagcttcaaagatatgctacaaatgggcgataagttcggaatgacagaacagcaaaggaagatgattagcaatcagctttcagatcttgaaacaacttacgtgaaactcaagaagacgcttaatcttgaagagccagctcctaccgcttcggctgctgctgtatctgctgcagacgacataccagctcaggactttactgatctggacaagtttactcagatgaag…	MSRPMFNNTTQIQANEGFKPVYDASMEEDLNLYDTPEQTPELEVNLEQDMIEVRSRIDSFKDMLQMGDKFGMTEQQRKMISNQLSDLETTYVKLKKTLNLEEPAPTASAAAVSAADDIPAQDFTDLDKFTQMKREEAVKPAPGKSLKDRIKTVRSNLEREEQQGEIKKDNRPQYVRDYEQNLIPETELNVKTNGRSRYLTNDELKNLFGDNYRNSLDNIEDGQLKSRTHYFNDGLLIKETEDAIAIRGRRKASDIAVDLIDVAKQKGWNSIVLTKGNPVFMQQAYISAIKNGIRVEATSLKQEEEFQMIHKSHNLDRYMKFGEPKKEEIKKEELMPEYQVQRGRSLKM
INF352	E	fig|6666666.802027.peg.34	21641	20454	-	hypothetical protein	NA	NA	95% cov, 30% id, best hit WP_166490272.1	hypothetical protein (Cronobacter)	11.1111			atgtatccgtttcaaacaaaaatcaaaaatgacgtttacactttctattatgatgaatcaaataacgttagaaagctgtatctgtctaagcaaatcgatggttataacgtagatcacgatgaagataaaaacacaggcgtaaattttattttaggcggggttgctcataaaggggatagctctaccgctgatttcactgttttgaaaaaaacaataatgctacaaccgacagcaaaagagataaagctaaagcagatagcaacgggtgatttcatctatatgctcaaatcgaaaaagctaacagcatttttgaactggctaaatgaaagcgatctgtttattcagtattttaatttaaatatggagtattggtcttatctcgacataatagaagattgt…	MYPFQTKIKNDVYTFYYDESNNVRKLYLSKQIDGYNVDHDEDKNTGVNFILGGVAHKGDSSTADFTVLKKTIMLQPTAKEIKLKQIATGDFIYMLKSKKLTAFLNWLNESDLFIQYFNLNMEYWSYLDIIEDCILFCMERKLLTFQDEIHFREYQDLHKDELYKVILNDKPSFIKELKSFDYPYLSGKEEQFLKTIFNFTAEYAEKVLNFPLSTQDEKLQIDSLCELLEMCIENGMNEFAFTLDERFGEDAKENDNYILDAFSFFYRQRALDFSQSKHIFDVEEIVKEEFDKQKEFDEDLANVDISFVVSDDNDFVQVSDVVAGLFQRYFQYINENKIIDVKSVRASLDKQQLRNIELFRAIIEKSDNENDRFLFYVMSKMEHQKHIAFTFPEYA
INF352	E	fig|6666666.802027.peg.35	21992	21744	-	hypothetical protein	NA	NA	no hits	NA	11.1111			atgatgacattacttagcacagctcactacattccggcatctatcgcgggtttagtttttatctttttatctgtaaaatttattcttttacccgtcgctgacttagttaacactatcagagacagaacaacacagattgcgatttttcctttgacagttttcttgtttttgcctgcactttccattttctttgtggctgtcacttttacagtttgtatgtctggatatatgcttggtttagttcactaa	MMTLLSTAHYIPASIAGLVFIFLSVKFILLPVADLVNTIRDRTTQIAIFPLTVFLFLPALSIFFVAVTFTVCMSGYMLGLVH
INF352	E	fig|6666666.802027.peg.36	22691	22092	-	hypothetical protein	NA	NA	no hits	NA	11.1111			atgaaagataaaaaatttgaagatttatttaaacaaaaaactaaaggtgtaataaaatcttatactgtcattaatccgaaaaaacatcttgaaaacttttctgaatctgtttctaattctattgaagctccggttgaaatagcaagatcaaacattaatcttttaaaaactatgattggaaataatgacaagaaactctcgtatgaagagatttataaactagttggtgctgatgagaatcttagacagaaaaattacacgaacttctctataatatctttgattatgttcatttttgtgattgctgttatcgtagttggttgttttaaaacatataatgcggttgattcggtcggtagagctatgtctatattgtcctatgccgtcggcgcggctgtg…	MKDKKFEDLFKQKTKGVIKSYTVINPKKHLENFSESVSNSIEAPVEIARSNINLLKTMIGNNDKKLSYEEIYKLVGADENLRQKNYTNFSIISLIMFIFVIAVIVVGCFKTYNAVDSVGRAMSILSYAVGAAVPFSVYFRNVVRAYGLKYATVDNKLNAFKSLENLLPNPFYDVRAATNSKNEAIEVYLETKEEQERNK
INF352	E	fig|6666666.802027.peg.37	24686	22815	-	hypothetical protein	NA	NA	69% cov, 23% id, best hit WP_000698357.1	dotA/traY family protein	11.1111			atgaacggttttagtgctattcacgctattatttatttttttataaagatgggagtcgggttagcttcatcaatggtaccgcttgctattgcctgtttaactatattttttgactattcaagtgtgagttctaatcttgaagtaaggaaattagcaaaggatacgcttttaggtgcagcatgtataaagatttataatgaagaggcagcgcgagagttagctcaaagcagaaaatatttcagcggtaatattcaatattttagcgctcaaaactttgaggctacaagtgatgggaaaagaataataggctataacttcggggggttaaaagacgattgggctactggtgataaatctcaaatgtgcggttttgtcagattagacgtgacaaattctggt…	MNGFSAIHAIIYFFIKMGVGLASSMVPLAIACLTIFFDYSSVSSNLEVRKLAKDTLLGAACIKIYNEEAARELAQSRKYFSGNIQYFSAQNFEATSDGKRIIGYNFGGLKDDWATGDKSQMCGFVRLDVTNSGEQQNKIASGSGYKPLIDVSSIQTAVQQAQAKALNKMVLEAIAYSETLANHDPADTKSVNEKIEQMTDEYKKSMSTAGRLAMVQAIKVDAIADITEKGWAFFGAYYMKIVQAINGTTAAMNSIPASSGQASESLNYQADRFGPRYDKIKNLINGSDKLNADATNVAGQDDSLFTSLLKGANSNGGWFMGDGKVDQLLSITQQVNVGNHVLNGVAAMGIGASSVALLSLVPKLSDVLITAGTIIGPFFSFLMGVGFVNGVMLAYVIPM…
INF352	E	fig|6666666.802027.peg.38	25182	25745	+	hypothetical protein	NA	NA	no hits	NA	11.1111			atgagtaaaataaaagaatatagagtgcatccattcattgtaggtgaatgtgcaaaagacaaatttgaatcagaagaagtagtagcaatagatattatatcgagagaagagttatgttattgcgagccggattgttatttaataagcacaaggcttttaaacacgttagttgagaataatgtgtcaggcgtgaatgtaataaagcatgaagatttaaaaattaaatttagcgtgaggcataatatggattataaaaacaaaagcatacccaagtggcacaggctaatacctttcactaagtcggaggatattaaaaatcaggaaatttacttaaatgacaaaggtgaaatggtgattaatgatagaatatatactttattaaagcataaagaacacagg…	MSKIKEYRVHPFIVGECAKDKFESEEVVAIDIISREELCYCEPDCYLISTRLLNTLVENNVSGVNVIKHEDLKIKFSVRHNMDYKNKSIPKWHRLIPFTKSEDIKNQEIYLNDKGEMVINDRIYTLLKHKEHRIKRALIEEYEDEKEKIIIEEEKPKPVFKEENNTTKKQVITFVLIMAAVAYWFFK
INF352	E	fig|6666666.802027.peg.39	25769	26278	+	hypothetical protein	NA	NA	no hits	NA	11.1111			atgaatagaataaaatggcttgagattgaaagtaaaaaccacataaaaatcatcagtgataacaaagtaagaaaagaagatgagaagatagctatcagaatagaaataggtttattaaacaaagttaaatctgttagtattgggagtttgtcatattctgtatgttttttagctgattatgccttaagtgaaataataaataataaaaaacaccttatcataaaaagagaaaagacgggaaatgtatcttacaagttaagagattgtttgaatagcgacactaagcatatttcaattacttgtgagcgaagcgatataagtaatgatctaacaagaacaacaatatggtcttacgataacttcataaaaagaataaaagcaaacacagactcttattat…	MNRIKWLEIESKNHIKIISDNKVRKEDEKIAIRIEIGLLNKVKSVSIGSLSYSVCFLADYALSEIINNKKHLIIKREKTGNVSYKLRDCLNSDTKHISITCERSDISNDLTRTTIWSYDNFIKRIKANTDSYYTIAIIGLVKLGLELLEEKNTTLMIMKEKEEILNEGL
INF352	E	fig|6666666.802027.peg.40	26265	26738	+	hypothetical protein	NA	NA	no hits	NA	11.1111			atgaaggattgtaatataaacaaaacaattttacttgatttactatgctttattgcttttgatagattagatgaaagctttagaaaaaataagttaataacagttaatagagcaaaaagatatttcgatataaattatagcggtagatttgagtatttcactgatataaaatcaaacgtaataacttcatccttcatgaaagaaggtaaaaaaggttatattgttgcatatagtagcataaatgaaagcactcaagagttatttgattatgtagtaaaaaacaagctgaaagattacatcgacaatacaatatataatcaaaatgaactaactaatgaaatagagttattaataaaagagtttcaagatggctatatgaagcatttttcatttatgaat…	MKDCNINKTILLDLLCFIAFDRLDESFRKNKLITVNRAKRYFDINYSGRFEYFTDIKSNVITSSFMKEGKKGYIVAYSSINESTQELFDYVVKNKLKDYIDNTIYNQNELTNEIELLIKEFQDGYMKHFSFMNEILLFVCDYYKIKPQLEKPLLIAI
INF352	E	fig|6666666.802027.peg.41	26807	27256	+	hypothetical protein	PF00816	H-NS histone family	95% cov, 35% id, best hit WP_110024486.1	DNA-binding protein stpA	11.1111			atgagcgaactttctcacttatcaaacattcgttctcttcgtaaaatcgctaacgagatcggcgacgaagaattcttaatatttgctgaaaaagtagaagtcatcaaagacgagatcactaaacgcattgaagaagaaaagcagaaacagctactggttgaagacaagcttaaagctactactgaactactacagtctgaaggctttgaagtgagcttagacagcgtgagagcgttcctgttaggtcaaatcgagcttcctgcggcatccactaagggtaaaggcgctaagggcgttaaacgtggttctgttgagcctaagtatgcgtatacagacagtgaaggccaagaacagacatggacaggccgtggacgtatgccgttagccctgaaagagctg…	MSELSHLSNIRSLRKIANEIGDEEFLIFAEKVEVIKDEITKRIEEEKQKQLLVEDKLKATTELLQSEGFEVSLDSVRAFLLGQIELPAASTKGKGAKGVKRGSVEPKYAYTDSEGQEQTWTGRGRMPLALKELIEKGEELESFLIKKED
INF352	E	fig|6666666.802027.peg.42	27482	27360	-	hypothetical protein	NA	NA	no hits	NA	11.1111			atgggaacagaaacaagagaaaaggaagccgaaacatgggctgagtttataaaagagtttttgaatgatggcggtatcatttacaaacagagagaaaataacaatcaaacaagtagaggttaa	MGTETREKEAETWAEFIKEFLNDGGIIYKQRENNNQTSRG
INF352	E	fig|6666666.802027.peg.43	27790	27497	-	hypothetical protein	NA	NA	no hits	NA	11.1111			atgaaaaaagacataacaagagagttaaagaatttgggtttacataatggtaatgagtttatagcaaaagcggcgttgattgaaggtgagagagcagaaagcatcttagccctgatagaacgcttaggtagacgtaaaatcattcctgataacgtcaaacatggtttcaatcagattaaggcagcatacagattatcaggatacattaatcaagcaatagctgttatagcttttaaagcttacgtgaacgaaccagcggagaattttaaagctgatatacactggagtatttaa	MKKDITRELKNLGLHNGNEFIAKAALIEGERAESILALIERLGRRKIIPDNVKHGFNQIKAAYRLSGYINQAIAVIAFKAYVNEPAENFKADIHWSI
INF352	E	fig|6666666.802027.peg.44	28149	27787	-	hypothetical protein	NA	NA	no hits	NA	11.1111			gtggaagaaagctattacatattggaaataacgaataaaatggttatagaaagtataattgagttatacaaagattacattgagagtttagagccttttaccgaagaagttaattctatatctgaatatcatcaatggaatatagagaacagatctgaaatatattacttagaaagaacaaacctatttagtgctaatgaggataaaaagatagaagtatgtgaaaaaacctttttatatccagataaagatagtgatggaaaaagattttcaagtgatgaagacaatatgttatttgatttaaaaagagttgataaagaagagataagtgaatatttaagaagcatggaaggtggtttatga	MEESYYILEITNKMVIESIIELYKDYIESLEPFTEEVNSISEYHQWNIENRSEIYYLERTNLFSANEDKKIEVCEKTFLYPDKDSDGKRFSSDEDNMLFDLKRVDKEEISEYLRSMEGGL
INF352	E	fig|6666666.802027.peg.45	28312	28163	-	hypothetical protein	NA	NA	no hits	NA	11.1111			atgaaaaaaaacaagagacttctaacaagagcgggtttaataccacagcctgtattattgattaagccactaaaaaaaattaacgatgaagatttaaaggtagatctaagcaaaaagatttctgaaatgaaaaatatatatgatttttaa	MKKNKRLLTRAGLIPQPVLLIKPLKKINDEDLKVDLSKKISEMKNIYDF
INF352	E	fig|6666666.802027.peg.46	28608	28309	-	hypothetical protein	NA	NA	no hits	NA	11.1111			atgaaaaacaaaatcaatgacagtacagataatttatttggaataaaaatattcattctcggttggttaatgatggtattagcagttggtttgtcatcattattaggtataaacattttttcgcaagttttaagtggaatcggggcatttgttattttaataaatcttcataaaatggttagttggtttgttgggttattgctaataggatgtatcgtagatgaacatagagaagaaagactgcgcattctatctgagcatattgatttagcaaaatcatacttaggaaagaaaaaatga	MKNKINDSTDNLFGIKIFILGWLMMVLAVGLSSLLGINIFSQVLSGIGAFVILINLHKMVSWFVGLLLIGCIVDEHREERLRILSEHIDLAKSYLGKKK
INF352	E	fig|6666666.802027.peg.47	29104	28721	-	hypothetical protein	NA	NA	no hits	NA	11.1111			atgaaaaataaagttgttaaaacaaaaaaagatgatgattcctataatgaactatttgaagtgcttataatgttaatactggcattggttttggtatcttttattgaaagcaccgaaaacaaaataagcatagaagaaaatagtttatataacctacaaactgatgttatgaatatcatgctttatgatacaccaataccaataataaaatcattaacagaagagcaaaaatcaaagctaattattataaacagaaatatagataactgtatggtaagaaagcaacaattaggtgtttcaggattatcagaatgctataaaaaaaatgagttcttatttaatgaactgaaggttggttattctgatagattgatttttaaatag	MKNKVVKTKKDDDSYNELFEVLIMLILALVLVSFIESTENKISIEENSLYNLQTDVMNIMLYDTPIPIIKSLTEEQKSKLIIINRNIDNCMVRKQQLGVSGLSECYKKNEFLFNELKVGYSDRLIFK
INF352	E	fig|6666666.802027.peg.48	29699	29133	-	hypothetical protein	NA	NA	67% cov, 42% id, best hit WP_061285135.1	ankyrin repeat domain-containing protein	11.1111			atgagtattattttaaataaagtgaaagcattcacaagcacaagagaaaacaggattgaacatttattatttagtaaagatatttatattgttgaaagtgttttgatgactcatccaaatcttaatataaatttcgtaaataaagatggcaaaacggctttattcggggctgactatattaaagcagaggctttaataaaagcaggtatcgatattaatgctaaagataaagatggcaatacagcgttgttcttctctgattatatgacttcaaatcttcttttaaacaaaggggctaatgtcaatcatagaaacaacattggtatgacagcgattttcagagcagacagatcaaaagcaagcttgcttataaaggctggagcaagagttaacttcaaa…	MSIILNKVKAFTSTRENRIEHLLFSKDIYIVESVLMTHPNLNINFVNKDGKTALFGADYIKAEALIKAGIDINAKDKDGNTALFFSDYMTSNLLLNKGANVNHRNNIGMTAIFRADRSKASLLIKAGARVNFKSYVDNTTALQMAYIRRDEAVMTVLIEAGADIHHNWRGYSAHAKAFMTTINERQAA
INF352	E	fig|6666666.802027.peg.49	30143	30454	+	hypothetical protein	NA	NA	no hits	NA	11.1111			atgaatacaaacactttaaatacagtttacaactcaatgataaatactatgaatatggttgagtttaatttagataacggattcactttatatcagaatgatgattgtgaatatacagtaataggaagaacttactataacgctaaaggatatgcgaaaagctacactatacatgatgatggttctttctttataataaaatcaaacagcaaagtatgtaagaaagtcaagaatgagcatgttaaagacgttatctcttctctaatagatgttattaaaaaagatggatattcacttgaaatgaagcaataa	MNTNTLNTVYNSMINTMNMVEFNLDNGFTLYQNDDCEYTVIGRTYYNAKGYAKSYTIHDDGSFFIIKSNSKVCKKVKNEHVKDVISSLIDVIKKDGYSLEMKQ
INF352	E	fig|6666666.802027.peg.50	30454	30870	+	hypothetical protein	NA	NA	no hits	NA	11.1111			atgattatagcccccttcggagcttttatcgttttagtatattattttttgatttttattttaaatgtgttattaattgaactggtaaataaaaaaggtgattatatgaaaaaaacaaaaacattgtttgagcaattaaaagatagagctaaccagctttcggcgggtgaagcaataatagtgcttgacgagatcaacaaaaaagaagggtttgagaatgctgttatctttctcaacagtagaatgaagcatatcagggaggcaattcttaaagacacgttcaccctacaggggtgtagaaatgtcaatcaggagctggcaagcgagcttatcgctagagttcagcaggaacaccttttaaccaccatacaggccacaacaaccaacaatgaagctacc…	MIIAPFGAFIVLVYYFLIFILNVLLIELVNKKGDYMKKTKTLFEQLKDRANQLSAGEAIIVLDEINKKEGFENAVIFLNSRMKHIREAILKDTFTLQGCRNVNQELASELIARVQQEHLLTTIQATTTNNEATPKKRM
INF352	E	fig|6666666.802027.peg.51	31177	30923	-	hypothetical protein	NA	NA	100% cov, 40% id, best hit WP_142256027.1	cobalamin biosynthesis protein cbiX (Raoultella)	11.1111			atgaaactgatcactctactgaacaagcattttgatactgatttaaaagagtatgaggacgagaacggcgttaaccatcctgctatatgggtttatgaaaaaggtgaagactgtgagcctttggtggtgcttaaagcgactgaacagccggagatctggaaggtcggaaacgtatactcagctcttactcacaatgcactgttatcagagactgaactcaaagcgctggtgaaaactggcaaggtaatgaagtga	MKLITLLNKHFDTDLKEYEDENGVNHPAIWVYEKGEDCEPLVVLKATEQPEIWKVGNVYSALTHNALLSETELKALVKTGKVMK
INF352	E	fig|6666666.802027.repeat.2	31277	31974	+	repeat region	NA	NA	NA	NA	NA			tagattaaatcatagaggtggtaaaaggtcaggtaggacaggacgggggcagatctggactcaggccggatgtttggggtaggatgggtaagagtagggctagggttagtttcagatgttaggttttgttttcctcaatcctagtttttccggcatcaaagcaagcgaacaggagaggcggtagcctcatctgtgagtattccagtgcatggaagcaaaaaaacagcgttcaggaatacttttataacgtaactcactgttatatatagatattccgtgttttccaaacattccaccaaaaacagacacctctacacgtataaatggagatcaggcaatggaaaaaatattccagagtatggaatgttattttttggcttttggaataaaaaaagctcg…	NA
INF352	E	fig|6666666.802027.peg.52	31572	31432	-	hypothetical protein	NA	NA	no hits	NA	unannotated in prokka			gtggaatgtttggaaaacacggaatatctatatataacagtgagttacgttataaaagtattcctgaacgctgtttttttgcttccatgcactggaatactcacagatgaggctaccgcctctcctgttcgcttgctttga	MECLENTEYLYITVSYVIKVFLNAVFLLPCTGILTDEATASPVRLL

## Sheet: Table S5
accession	species	strain	subsystem	toxin/antitoxin
NP_755752.1	Escherichia coli	CFT073	rel	toxin
NP_416081.1	Escherichia coli	K-12	rel	toxin
NP_337991.1	Mycobacterium tuberculosis	CDC1551	rel	toxin
NC_022808.2	Pseudomonas aeruginosa	PA1	rel	toxin
NP_462419.1	Salmonella enterica	LT2	rel	toxin
NP_707909.1	Shigella flexneri	301	rel	toxin
NP_372980.1	Staphylococcus aureus	Mu50	rel	toxin
YP_069031.1	Yersinia pseudotuberculosis	IP 32953	rel	toxin
NP_216471.2	Mycobacterium tuberculosis	H37Rv	hig	toxin
NP_743743.1	Pseudomonas putida	KT2440	hig	toxin
NP_668035.1	Yersinia pestis	KIM10+	hig	toxin
NP_755751.1	Escherichia coli	CFT073	rel	antitoxin
NP_416082.1	Escherichia coli	K-12	rel	antitoxin
NP_337990.1	Mycobacterium tuberculosis	CDC1551	rel	antitoxin
NC_022808.2	Pseudomonas aeruginosa	PA1	rel	antitoxin
NP_462420.1	Salmonella enterica	LT2	rel	antitoxin
NP_707912.1	Shigella flexneri	301	rel	antitoxin
NP_372981.1	Staphylococcus aureus	Mu50	rel	antitoxin
YP_069032.1	Yersinia pseudotuberculosis	IP 32953	rel	antitoxin
NP_216472.1	Mycobacterium tuberculosis	H37Rv	hig	antitoxin
NP_743742.1	Pseudomonas putida	KT2440	hig	antitoxin
NP_668036.1	Yersinia pestis	KIM10+	hig	antitoxin
NP_931938.1	Photorhabdus luminescens	TT01	hig	toxin
NP_931939.1	Photorhabdus luminescens	TT01	hig	antitoxin
NP_889279.1	Bordetella bronchiseptica	RB50	hig	toxin
NP_889278.1	Bordetella bronchiseptica	RB50	hig	antitoxin
YP_152056.1	Salmonella enterica	ATCC 9150	vap	antitoxin
YP_152055.1	Salmonella enterica	ATCC 9150	vap	toxin
NP_518992.1	Ralstonia solanacearum	GMI1000	vap	toxin
NP_518993.1	Ralstonia solanacearum	GMI1000	vap	antitoxin
NP_883702.1	Bordetella parapertussis	12822	vap	toxin
NP_883703.1	Bordetella parapertussis	12822	vap	antitoxin
CP011493.1	Escherichia coli	EC302/04	vap	toxin
CP011493.1	Escherichia coli	EC302/04	vap	antitoxin
NP_438487.1	Haemophilus influenzae	Rd KW20	vap	toxin
NP_438486.1	Haemophilus influenzae	Rd KW20	vap	antitoxin
YP_002634.1	Leptospira interrogans	L1-130	vap	toxin
YP_002633.1	Leptospira interrogans	L1-130	vap	antitoxin
NP_274670.1	Neisseria meningitidis	MC58	vap	toxin
NP_274671.1	Neisseria meningitidis	MC58	vap	antitoxin
NP_826871.1	Streptomyces avermitilis	MA-4680	vap	toxin
NP_826870.1	Streptomyces avermitilis	MA-4680	vap	antitoxin
NP_644609.1	Xanthomonas axonopodis	306	vap	toxin
NP_644608.1	Xanthomonas axonopodis	306	vap	antitoxin
